# Supplementary material for: SPP1hi macrophages, NKG7 T cells, CCL5hi fibroblasts, and IgM plasma cells are dominant features of necrobiosis
Source: JCI Insight. 2025 Feb 24;10(4):e178766. doi: 10.1172/jci.insight.178766 (PMC11949047; doi:10.1172/jci.insight.178766)
Supplement: Supporting data values [file jciinsight-10-178766-s142.xlsx]

## Sheet: Fig. 1B
CCL5	condition		COL4A4	condition		CXCL9	condition		GZMK	condition		IGHM	condition		SPP1	condition		CCL5	condition		COL4A4	condition		CXCL9	condition		GZMK	condition		IGHM	condition		SPP1	condition
6.52538	N_NLD		8.78287	NLD_L		7.05776	N_NLD		7.00947	NLD_L		13.8126	L_NLD		6.76532	N_NLD		9.73736	L_NXG		8.3175	NXG_L		4.57344	N_NXG		7.03886	NXG_L		13.1629	L_NXG		17.9926	L_NXG
7.57808	N_NLD		10.969	NLD_L		0	N_NLD		7.14879	NLD_L		10.8678	L_NLD		2.18682	N_NLD		10.142	L_NXG		8.10135	NXG_L		5.30473	N_NXG		7.57557	NXG_L		13.2132	L_NXG		19.0171	L_NXG
6.90982	N_NLD		9.2705	NLD_L		1.80074	N_NLD		12.4787	NLD_L		15.5815	L_NLD		4.38364	N_NLD		9.81086	L_NXG		8.82076	NXG_L		5.52011	N_NXG		7.30265	NXG_L		13.6423	L_NXG		19.1123	L_NXG
10.3907	L_NLD		5.57498	NLD_N		10.1794	L_NLD		4.60496	NLD_N		4.73102	N_NLD		16.7704	L_NLD		6.31005	N_NXG		4.68885	NXG_N		10.6048	L_NXG		1.99095	NXG_N		7.86454	N_NXG		9.03238	N_NXG
10.5562	L_NLD		0.916859	NLD_N		13.3573	L_NLD		0	NLD_N		0	N_NLD		15.5112	L_NLD		4.36968	N_NXG		5.71811	NXG_N		11.2634	L_NXG		2.34993	NXG_N		3.73281	N_NXG		8.51477	N_NXG
14.0162	L_NLD		3.74642	NLD_N		13.0001	L_NLD		3.74642	NLD_N		0	N_NLD		14.6863	L_NLD		4.37511	N_NXG		3.55753	NXG_N		11.0228	L_NXG		2.19881	NXG_N		2.19881	N_NXG		8.74265	N_NXG

## Sheet: Fig. 1D
innate immune response		14700000000	17400000
extracellular matrix organization		11300000000	1690000000000
inflammatory response		165000000000	8.5e+18
regulation of interleukin-6 production		4290000000000	1660000000000
B cell receptor signaling pathway		1790000000000	8070000000
epidermis development		330000000000000	1140000
positive regulation of cytokine production		142000000000000	7.96e+16
cytokine-mediated signaling pathway		7.69e+22	3.97e+22
cellular response to cytokine stimulus		7.52e+22	9.09e+20
neutrophil mediated immunity		7.52e+22	9.09e+20
neutrophil degranulation		1.8e+22	4.23e+18
neutrophil activation involved in immune response		9.61e+23	3.03e+18

## Sheet: Fig. 2A
NL Macrophages			NL B Cells			NL Cytotoxic T Cells			NXG Macrophages			NXG B Cells			NXG Cytotoxic T Cells
Non-lesional	Lesional		Non-lesional	Lesional		Non-lesional	Lesional		Non-lesional	Lesional		Non-lesional	Lesional		Non-lesional	Lesional
-0.471781	0.348292		-0.576593	0.489373		-0.556043	0.112997		-0.486711	0.292404		-0.213003	0.40276		-0.229309	0.38282
-0.312123	0.572355		-0.276965	0.244334		-0.179157	-0.0215281		-0.556299	0.604079		-0.528986	0.17675		-0.476076	0.147526
-0.285566	-0.159113		-0.38983	0.290769		-0.12334	0.560728		-0.492658	0.370194		-0.451371	0.438845		-0.285526	0.249447

## Sheet: Fig. 3B
	T cells	B cells	NK cells	Fibroblasts	Endothelial cells	Macrophage	Monocyte	DC
Control	9	0	4	58	19	1	3	6
Nonlesional	4	0	2	35	53	1	1	4
Lesional	54	11	11	9	7	4	1	3

## Sheet: Fig. 4C
VIM			COL1A2			HLA-DRA			CD74			IL32			CCL5			CXCL9			MDK			COL4A4			COL8A1			COL11A1			FN1
V1	V2		V1	V2		V1	V2		V1	V2		V1	V2		V1	V2		V1	V2		V1	V2		V1	V2		V1	V2		V1	V2		V1	V2
1	7.27715		1	0		1	2.40081		1	0		1	0		1	0		1	0		1	0		1	0		1	0		1	0		1	0
1	6.61023		1	0		1	1.38515		1	3.61836		1	2.07827		1	0		1	0		1	0		1	0		1	0		1	0		1	0
1	5.66781		1	0		1	0		1	1.66312		1	1.66312		1	0		1	0		1	0		1	0		1	0		1	0		1	0
1	7.58082		1	0		1	1.94223		1	3.62877		1	0		1	0		1	0		1	0		1	0		1	0		1	0		1	1.94223
1	5.51831		1	1.69688		1	0		1	0		1	0		1	0		1	0		1	0		1	0		1	0		1	0		1	0
1	6.89119		1	0		1	0		1	2.48182		1	2.02041		1	0		1	0		1	0		1	0		1	0		1	0		1	2.02041
1	5.97952		1	1.68616		1	0		1	0		1	0		1	0		1	0		1	0		1	0		1	0		1	0		1	0
1	5.9571		1	1.338		1	0		1	0		1	1.338		1	0		1	0		1	2.02006		1	0		1	0		1	0		1	0
1	7.27386		1	0		1	0		1	0		1	0		1	0		1	0		1	0		1	0		1	0		1	0		1	0
1	4.15995		1	2.24793		1	0		1	0		1	0		1	0		1	0		1	0		1	0		1	0		1	0		1	1.52356
1	4.08466		1	0		1	0		1	1.96458		1	0		1	0		1	0		1	0		1	0		1	0		1	0		1	0
1	4.26664		1	0		1	0		1	0		1	3.71864		1	0		1	0		1	2.82436		1	0		1	0		1	0		1	4.66283
1	7.4143		1	0		1	1.8516		1	3.81198		1	1.8516		1	0		1	0		1	0		1	0		1	0		1	0		1	1.8516
1	5.86456		1	2.66152		1	0		1	0		1	2.66152		1	0		1	0		1	0		1	0		1	0		1	0		1	2.66152
1	5.85037		1	0		1	0		1	0		1	0		1	0		1	0		1	2.67807		1	0		1	0		1	0		1	1.88753
1	5.53832		1	1.57386		1	0		1	0		1	0		1	0		1	0		1	1.57386		1	0		1	0		1	0		1	3.1551
1	4.6049		1	1.29748		1	0		1	0		1	0		1	0		1	0		1	1.96975		1	0		1	0		1	0		1	0
1	7.88847		1	3.61306		1	0		1	0		1	0		1	0		1	0		1	0		1	0		1	0		1	0		1	0
1	7.14973		1	0		1	1.89181		1	5.5575		1	1.89181		1	1.89181		1	0		1	0		1	0		1	0		1	0		1	1.89181
1	6.25531		1	1.48285		1	3.76182		1	4.49442		1	1.48285		1	0		1	0		1	1.48285		1	0		1	0		1	0		1	1.48285
1	5.63128		1	2.82191		1	1.33228		1	0		1	0		1	0		1	0		1	0		1	0		1	0		1	0		1	0
1	5.25092		1	0		1	0		1	1.94561		1	2.74524		1	0		1	0		1	0		1	0		1	0		1	0		1	0
1	6.33675		1	0		1	0		1	3.04562		1	2.54547		1	0		1	0		1	0		1	0		1	0		1	0		1	0
1	5.14983		1	2.11736		1	0		1	0		1	0		1	0		1	0		1	0		1	0		1	0		1	0		1	0
1	6.54575		1	0		1	0		1	0		1	2.46179		1	0		1	0		1	0		1	0		1	0		1	0		1	2.46179
1	5.55909		1	2.48929		1	0		1	0		1	2.48929		1	0		1	0		1	0		1	0		1	0		1	0		1	0
1	4.63888		1	0		1	1.58159		1	0		1	1.58159		1	0		1	0		1	0		1	0		1	0		1	0		1	0
1	6.8251		1	0		1	0		1	0		1	0		1	0		1	0		1	0		1	0		1	0		1	0		1	0
1	7.62474		1	2.56291		1	0		1	2.56291		1	0		1	0		1	0		1	0		1	0		1	0		1	0		1	0
1	5.98566		1	0		1	0		1	0		1	2.09828		1	0		1	0		1	0		1	0		1	0		1	0		1	0
1	4.96454		1	2.73704		1	0		1	0.959028		1	1.93847		1	0		1	0		1	0		1	0		1	0		1	0		1	1.93847
1	7.76713		1	4.28199		1	0		1	0		1	2.48903		1	0		1	0		1	0		1	0		1	0		1	0		1	0
1	6.92204		1	1.31325		1	0		1	0		1	1.31325		1	0		1	0		1	1.31325		1	0		1	0		1	0		1	1.31325
1	7.10224		1	2.32539		1	0		1	0		1	0		1	0		1	0		1	0		1	0		1	0		1	0		1	0
1	7.87261		1	0		1	0		1	0		1	0		1	0		1	0		1	0		1	0		1	0		1	0		1	3.76702
1	4.87002		1	0		1	0		1	0		1	2.73314		1	0		1	0		1	1.52757		1	0		1	0		1	0		1	0
1	7.36106		1	1.66857		1	0		1	2.42143		1	2.42143		1	0		1	0		1	1.66857		1	0		1	0		1	0		1	1.66857
1	6.52791		1	0		1	0		1	0		1	0		1	0		1	0		1	2.60193		1	0		1	0		1	0		1	0
1	6.09521		1	2.04719		1	0		1	0		1	2.86136		1	0		1	0		1	0		1	0		1	0		1	0		1	1.36008
1	6.58152		1	0		1	0		1	0		1	0		1	0		1	0		1	0		1	0		1	0		1	0		1	1.39726
1	6.62959		1	0		1	0		1	0		1	0		1	0		1	0		1	0		1	0		1	0		1	0		1	0
1	5.21206		1	1.11303		1	0		1	0		1	1.11303		1	0		1	0		1	0		1	0		1	0		1	0		1	0
1	5.97023		1	1.54992		1	0		1	2.27977		1	1.54992		1	0		1	0		1	2.27977		1	0		1	0		1	0		1	0
1	6.98972		1	0		1	0		1	0		1	0		1	0		1	0		1	2.28688		1	0		1	0		1	0		1	0
1	6.23005		1	1.2461		1	0		1	0		1	0		1	0		1	0		1	0		1	0		1	0		1	0		1	1.2461
1	5.20438		1	2.2759		1	0		1	0		1	0		1	0		1	0		1	1.18967		1	1.18967		1	0		1	0		1	1.18967
1	5.61912		1	0		1	0		1	1.8213		1	0		1	0		1	0		1	1.8213		1	0		1	0		1	0		1	0
1	6.87283		1	0		1	0		1	0		1	1.43776		1	0		1	0		1	0		1	0		1	0		1	0		1	0
1	6.57651		1	0		1	0		1	0		1	0		1	0		1	0		1	0		1	0		1	0		1	0		1	0
1	6.08564		1	0		1	0		1	0		1	0		1	0		1	0		1	0		1	0		1	0		1	0		1	0
1	6.86014		1	1.95568		1	0		1	0		1	0		1	0		1	0		1	0		1	0		1	0		1	0		1	0
1	5.98893		1	0		1	0		1	0		1	0		1	0		1	0		1	0		1	0		1	0		1	0		1	2.19283
1	4.05068		1	0		1	0		1	2.63017		1	0		1	0		1	0		1	0		1	0		1	0		1	0		1	0
1	6.61363		1	0		1	0		1	3.0165		1	0		1	0		1	0		1	1.75018		1	0		1	0		1	0		1	0
1	7.09418		1	1.46519		1	0		1	0		1	1.46519		1	0		1	0		1	1.46519		1	0		1	0		1	0		1	0
1	6.82829		1	1.90574		1	0		1	0		1	0		1	0		1	0		1	0		1	0		1	0		1	0		1	0
1	4.74776		1	0		1	0		1	0		1	0		1	0		1	0		1	0		1	0		1	0		1	0		1	0
1	6.99926		1	0		1	0		1	0		1	1.57676		1	0		1	0		1	0		1	0		1	1.57676		1	0		1	2.31237
1	5.86607		1	2.48182		1	0		1	0		1	0		1	0		1	0		1	0		1	0		1	0		1	0		1	1.7194
1	5.507		1	0		1	0		1	2.37016		1	1.25701		1	0		1	0		1	0		1	0		1	0		1	0		1	0
1	6.97944		1	1.24853		1	0		1	0		1	2.35811		1	0		1	0		1	1.24853		1	0		1	0		1	0		1	1.24853
1	3.01739		1	0		1	0		1	0		1	0		1	0		1	0		1	0		1	0		1	0		1	0		1	0
1	7.16706		1	2.58688		1	0		1	0		1	0		1	0		1	0		1	0		1	0		1	0		1	0		1	0
1	5.9318		1	0		1	0		1	0		1	2.24884		1	0		1	0		1	0		1	0		1	0		1	0		1	2.58592
1	4.96629		1	0		1	0		1	1.24853		1	2.70088		1	0		1	0		1	1.24853		1	0		1	0		1	0		1	0
1	5.15656		1	2.86849		1	0		1	2.05381		1	2.05381		1	0		1	0		1	0		1	0		1	0		1	0		1	0
1	6.29462		1	0		1	0		1	0		1	1.18269		1	0		1	0		1	0		1	0		1	0		1	0		1	0
1	6.62451		1	1.58159		1	0		1	0		1	2.31788		1	0		1	0		1	0		1	0		1	0		1	0		1	0
1	6.14904		1	2.58448		1	0		1	0		1	0		1	0		1	0		1	0		1	0		1	0		1	0		1	0
1	6.5125		1	3.30056		1	1.47041		1	1.47041		1	1.47041		1	0		1	0		1	0		1	0		1	0		1	0		1	0
1	6.07303		1	0		1	0		1	0		1	1.50691		1	0		1	0		1	0		1	0		1	0		1	0		1	1.50691
1	7.12786		1	1.53705		1	0		1	3.39383		1	1.53705		1	0		1	0		1	0		1	0		1	0		1	0		1	1.53705
1	6.69759		1	3.41102		1	0		1	0		1	0		1	0		1	0		1	1.05033		1	0		1	0		1	0		1	0
1	6.64058		1	0		1	0		1	0		1	0		1	0		1	0		1	0		1	0		1	0		1	0		1	0
1	6.45047		1	2.44201		1	0		1	1.68572		1	2.44201		1	0		1	0		1	0		1	0		1	0		1	0		1	2.44201
1	4.81322		1	1.43029		1	0		1	0		1	1.43029		1	0		1	0		1	0		1	0		1	0		1	0		1	2.60502
1	5.6569		1	0		1	0		1	0		1	1.43563		1	0		1	0		1	0		1	0		1	0		1	0		1	1.43563
1	5.20222		1	0		1	0		1	0		1	1.83107		1	0		1	0		1	3.11686		1	0		1	0		1	0		1	0
1	6.92324		1	2.51602		1	0		1	2.51602		1	1.74846		1	0		1	0		1	0		1	0		1	0		1	0		1	3.67818
1	5.98142		1	0		1	0		1	2.53182		1	1.37518		1	0		1	0		1	0		1	0		1	0		1	0		1	0
1	5.03298		1	0		1	0		1	0		1	0		1	0		1	0		1	1.57725		1	0		1	0		1	0		1	1.99132
1	5.70476		1	3.10081		1	0		1	0		1	2.25972		1	0		1	0		1	1.53356		1	0		1	0		1	0		1	0
1	6.01502		1	1.55041		1	0		1	1.55041		1	3.124		1	0		1	0		1	0		1	0		1	0		1	0		1	0
1	0		1	0		1	1.34142		1	2.4862		1	0		1	0		1	0		1	1.34142		1	0		1	0		1	0		1	0
1	5.88638		1	0		1	0		1	3.31426		1	2.94673		1	0		1	0		1	0		1	0		1	0		1	0		1	1.69466
1	6.88755		1	3.09997		1	0		1	4.01337		1	0		1	0		1	0		1	0		1	0		1	0		1	0		1	2.74006
1	5.61589		1	0		1	0		1	0		1	1.54696		1	0		1	0		1	0		1	0		1	0		1	0		1	1.54696
1	6.42445		1	1.28629		1	0		1	0		1	0		1	0		1	0		1	1.28629		1	0		1	0		1	0		1	1.95531
1	5.97214		1	1.55139		1	0		1	0		1	0		1	0		1	0		1	0		1	0		1	0		1	0		1	1.55139
1	6.53112		1	0		1	0		1	0		1	0		1	0		1	0		1	0		1	0		1	0		1	0		1	0
1	6.96458		1	2.64893		1	0		1	2.30859		1	1.86235		1	0		1	0		1	0		1	0		1	0		1	0		1	2.64893
1	7.43271		1	0		1	0		1	0		1	0		1	0		1	0		1	0		1	0		1	0		1	0		1	2.24306
1	6.64117		1	2.10232		1	0		1	1.40436		1	2.10232		1	0		1	0		1	0		1	0		1	0		1	0		1	0
1	7.3227		1	0		1	2.34454		1	5.15676		1	1.60407		1	1.60407		1	0		1	0		1	0		1	0		1	0		1	1.60407
1	3.87115		1	1.89801		1	0		1	0		1	1.24062		1	0		1	0		1	0		1	0		1	0		1	0		1	0
1	6.57186		1	2.51273		1	0		1	0		1	1.36121		1	0		1	0		1	0		1	0		1	0		1	0		1	1.36121
1	5.56166		1	0		1	0		1	1.58976		1	2.32769		1	0		1	0		1	0		1	0		1	0		1	0		1	1.58976
1	6.57156		1	0		1	0		1	2.91953		1	1.6731		1	0		1	0		1	0		1	0		1	0		1	0		1	0
1	7.49354		1	0		1	0		1	0		1	2.55778		1	0		1	0		1	0		1	0		1	0		1	0		1	1.39451
1	3.41373		1	0		1	0		1	0		1	0		1	0		1	0		1	0		1	0		1	0		1	0		1	0
1	7.17065		1	0		1	0		1	0		1	0		1	0		1	0		1	0		1	0		1	0		1	0		1	0
1	6.57501		1	0		1	0		1	0		1	0		1	0		1	0		1	0		1	0		1	0		1	0		1	3.22095
1	5.8387		1	1.7		1	0		1	0		1	0		1	0		1	0		1	1.7		1	0		1	0		1	0		1	0
1	7.11506		1	1.23634		1	0		1	0		1	2.34142		1	0		1	0		1	0		1	0		1	0		1	0		1	1.8922
1	6.07692		1	0		1	0		1	0		1	0		1	0		1	0		1	0		1	0		1	0		1	0		1	0
1	6.73236		1	3.71732		1	0		1	0		1	1.59741		1	0		1	0		1	0		1	0		1	0		1	0		1	3.71732
1	7.45115		1	2.48001		1	0		1	0		1	3.88127		1	0		1	0		1	0		1	0		1	0		1	0		1	0
1	6.19176		1	4.24982		1	0		1	0		1	0		1	0		1	0		1	0		1	0		1	0		1	0		1	0
1	7.47704		1	0		1	0		1	0		1	0		1	0		1	0		1	0		1	0		1	0		1	0		1	0
1	5.89251		1	2.26574		1	0		1	2.26574		1	2.87735		1	0		1	0		1	1.18269		1	0		1	0		1	0		1	0
1	5.48117		1	0		1	0		1	0		1	2.61753		1	0		1	0		1	0		1	0		1	0		1	0		1	0
1	5.99469		1	0		1	1.50894		1	0		1	0		1	0		1	0		1	0		1	0		1	0		1	0		1	0
1	6.34922		1	0		1	0		1	0		1	2.89569		1	0		1	0		1	0		1	0		1	0		1	0		1	1.3846
1	5.54449		1	0		1	0		1	0		1	0		1	0		1	0		1	0		1	0		1	0		1	0		1	0
1	5.681		1	2.65421		1	0		1	1.86711		1	0		1	0		1	0		1	0		1	0		1	0		1	0		1	0
1	5.94788		1	1.50589		1	0		1	0		1	0		1	0		1	0		1	1.50589		1	0		1	0		1	0		1	1.50589
1	5.69611		1	0		1	0		1	0		1	1.05797		1	0		1	0		1	0		1	0		1	0		1	0		1	1.05797
1	6.11566		1	0		1	0		1	0		1	0		1	0		1	0		1	0		1	0		1	0		1	0		1	0
1	7.21636		1	1.79161		1	0		1	0		1	3.06798		1	0		1	0		1	0		1	0		1	0		1	0		1	0
1	6.87103		1	0		1	0		1	2.54498		1	0		1	0		1	0		1	0		1	0		1	0		1	0		1	0
1	7.44284		1	0		1	2.11337		1	2.93603		1	2.11337		1	0		1	0		1	0		1	0		1	0		1	0		1	2.58256
1	7.6162		1	2.51197		1	0		1	3.91753		1	0		1	0		1	0		1	0		1	0		1	0		1	0		1	3.91753
1	6.41241		1	0		1	0		1	1.01006		1	0		1	0		1	0		1	0		1	0		1	0		1	0		1	2.33828
1	7.30786		1	0		1	0		1	0		1	0		1	0		1	0		1	0		1	0		1	0		1	0		1	3.2496
1	7.44705		1	2.57459		1	0		1	3.21132		1	2.10601		1	0		1	0		1	0		1	0		1	0		1	0		1	0
1	3.69855		1	0		1	0		1	0		1	0		1	0		1	0		1	0		1	0		1	0		1	0		1	2.80571
1	6.34167		1	1.4957		1	0		1	0		1	2.69176		1	0		1	0		1	1.4957		1	0		1	0		1	0		1	1.4957
1	6.56255		1	1.41684		1	0		1	0		1	2.1177		1	0		1	0		1	0		1	0		1	0		1	0		1	0
1	6.64182		1	2.01507		1	0		1	3.87657		1	1.334		1	0		1	2.01507		1	0		1	0		1	0		1	0		1	0
1	6.46424		1	3.65981		1	0		1	0		1	0		1	0		1	0		1	0		1	0		1	0		1	0		1	0
1	5.50195		1	1.4351		1	0		1	0		1	2.14045		1	0		1	0		1	0		1	0		1	0		1	0		1	0
1	7.0386		1	1.63413		1	2.38101		1	2.87046		1	0		1	0		1	0		1	0		1	0		1	0		1	0		1	0
1	6.43231		1	3.02024		1	1.27679		1	3.92856		1	0		1	0		1	0		1	0		1	0		1	0		1	0		1	1.27679
1	6.03672		1	0.823749		1	0		1	0		1	0		1	0		1	0		1	0		1	0		1	0		1	0		1	0
1	5.02099		1	0		1	0		1	0		1	0		1	0		1	0		1	0		1	0		1	0		1	0		1	0
1	5.76866		1	1.69153		1	0		1	0		1	1.08066		1	0		1	0		1	0		1	0		1	0		1	0		1	1.08066
1	6.36221		1	2.43109		1	0		1	2.43109		1	0		1	0		1	0		1	0		1	0		1	0		1	0		1	1.67627
1	6.28366		1	0		1	0		1	0		1	2.92448		1	0		1	0		1	0		1	0		1	0		1	0		1	0
1	7.32971		1	0		1	0		1	0		1	1.9279		1	0		1	0		1	0		1	0		1	0		1	0		1	0
1	5.02596		1	2.05589		1	0		1	0		1	0		1	0		1	0		1	0		1	0		1	0		1	0		1	2.05589
1	7.17521		1	1.852		1	0		1	3.51576		1	0		1	0		1	0		1	0		1	0		1	0		1	0		1	2.63668
1	7.64287		1	0		1	0		1	0		1	0		1	0		1	0		1	0		1	0		1	0		1	0		1	2.6241
1	7.50138		1	1.30159		1	0		1	3.96809		1	1.97453		1	0		1	0		1	0		1	0		1	0		1	0		1	1.97453
1	5.65535		1	0.889084		1	0		1	0.889084		1	0.889084		1	0		1	0		1	0		1	0		1	0		1	0		1	2.96606
1	6.69648		1	0		1	0		1	0		1	0		1	0		1	0		1	0		1	0		1	0		1	0		1	0
1	6.70048		1	1.29337		1	0		1	2.42008		1	3.04509		1	0		1	0		1	0		1	0		1	0		1	0		1	3.65604
1	7.06601		1	0		1	0		1	0		1	1.49672		1	0		1	0		1	1.49672		1	0		1	0		1	0		1	1.49672
1	4.75713		1	0		1	0		1	0		1	1.8496		1	0		1	0		1	1.8496		1	0		1	0		1	0		1	0
1	4.88122		1	3.57906		1	0		1	0		1	0		1	0		1	0		1	2.42761		1	0		1	0		1	0		1	0
1	4.80751		1	0		1	0		1	0		1	0		1	0		1	0		1	0		1	0		1	0		1	0		1	0
1	6.31924		1	1.26784		1	0		1	0		1	0		1	0		1	0		1	1.26784		1	0		1	0		1	0		1	0
1	6.99573		1	0		1	0		1	2.05866		1	2.05866		1	0		1	0		1	0		1	0		1	0		1	0		1	3.39191
1	4.9232		1	0		1	0		1	0		1	0		1	0		1	0		1	0		1	0		1	0		1	0		1	0
1	7.751		1	2.7264		1	0		1	3.08593		1	1.52256		1	0		1	0		1	0		1	0		1	0		1	0		1	2.5064
1	6.86795		1	0		1	0		1	0		1	2.13947		1	0		1	0		1	0		1	0		1	0		1	0		1	0
1	7.33949		1	1.30042		1	0		1	1.97343		1	0		1	0		1	0		1	0		1	0		1	0		1	0		1	1.97343
1	4.61347		1	0		1	0		1	0		1	1.56413		1	0		1	0		1	1.56413		1	0		1	0		1	0		1	0
1	7.71134		1	0		1	0		1	0		1	0		1	0		1	0		1	0		1	0		1	0		1	0		1	2.29249
1	5.78545		1	2.51324		1	0		1	2.51324		1	1.74631		1	0		1	0		1	0		1	0		1	0		1	0		1	0
1	6.66403		1	0		1	0		1	0		1	0		1	0		1	0		1	2.04893		1	0		1	0		1	0		1	2.04893
1	6.57028		1	3.10836		1	0		1	1.82416		1	0		1	0		1	0		1	1.82416		1	0		1	0		1	0		1	1.82416
1	6.45597		1	1.38239		1	1.38239		1	3.95093		1	3.17568		1	0		1	0		1	0		1	0		1	0		1	0		1	0
1	5.83309		1	0		1	0		1	0		1	0		1	0		1	0		1	0		1	0		1	0		1	0		1	2.60692
1	7.20666		1	1.56365		1	0		1	1.56365		1	1.56365		1	0		1	0		1	0		1	0		1	0		1	0		1	1.56365
1	6.09322		1	1.42331		1	0		1	1.42331		1	1.42331		1	0		1	0		1	0		1	0		1	0		1	0		1	1.42331
1	6.81192		1	1.426		1	0		1	0		1	2.12895		1	0		1	0		1	0		1	0		1	0		1	0		1	1.426
1	5.52206		1	1.72465		1	0		1	2.75766		1	1.10635		1	0		1	0		1	0		1	0		1	0		1	0		1	1.10635
1	6.03298		1	2.22805		1	0		1	2.22805		1	0		1	0		1	0		1	0		1	0		1	0		1	0		1	1.50691
1	5.34199		1	2.59335		1	0		1	0		1	0.78157		1	0		1	0		1	0		1	0		1	0		1	0		1	1.28629
1	6.09835		1	0		1	0		1	0		1	2.28036		1	0		1	0		1	1.55041		1	0		1	0		1	0		1	0
1	7.06385		1	2.22928		1	0		1	1.50792		1	1.50792		1	0		1	0		1	0		1	0		1	0		1	0		1	3.06643
1	4.16896		1	2.4939		1	0		1	0		1	1.3471		1	0		1	0		1	0		1	0		1	0		1	0		1	0
1	7.03789		1	2.10467		1	0		1	1.40654		1	2.10467		1	0		1	0		1	0		1	0		1	0		1	0		1	2.92657
1	7.54408		1	0		1	0		1	2.01543		1	3.34056		1	0		1	0		1	0		1	0		1	0		1	0		1	2.01543
1	6.26967		1	0		1	0		1	0		1	0		1	0		1	0		1	0		1	0		1	0		1	0		1	0
1	6.96185		1	0		1	0		1	2.35671		1	2.35671		1	0		1	0		1	0		1	0		1	0		1	0		1	0
1	6.20279		1	0		1	0		1	3.21785		1	0		1	0		1	0		1	0		1	0		1	0		1	0		1	0
1	6.30987		1	1.47508		1	0		1	1.47508		1	3.02166		1	0		1	0		1	1.47508		1	0		1	0		1	0		1	0
1	6.28897		1	1.73942		1	0		1	0		1	0		1	0		1	0		1	0		1	0		1	0		1	0		1	0
1	5.56075		1	1.43883		1	0		1	0		1	2.1447		1	0		1	0		1	0		1	0		1	0		1	0		1	1.43883
1	6.07816		1	1.16607		1	0.697774		1	0		1	0		1	0		1	0		1	0.697774		1	0		1	0		1	0		1	1.8024
1	6.81154		1	1.65122		1	0		1	0		1	2.40108		1	0		1	0		1	1.65122		1	0		1	0		1	0		1	0
1	5.01855		1	0		1	0		1	0		1	0		1	0		1	0		1	0		1	0		1	0		1	0		1	0
1	5.91433		1	0		1	0		1	0		1	1.25036		1	0		1	0		1	0		1	0		1	0		1	0		1	1.25036
1	7.14244		1	1.05589		1	0		1	0		1	2.08304		1	0		1	0		1	0		1	0		1	0		1	0		1	1.65901
1	6.54759		1	0		1	0		1	0		1	0		1	0		1	0		1	0		1	0		1	0		1	0		1	0
1	5.63247		1	1.52105		1	0		1	2.24458		1	2.72443		1	0		1	0		1	0		1	0		1	0		1	0		1	0
1	2.92372		1	1.40436		1	0		1	0		1	0		1	0		1	0		1	1.40436		1	0		1	0		1	0		1	0
1	6.87034		1	0		1	0		1	1.77273		1	0		1	0		1	0		1	0		1	0		1	0		1	0		1	0
1	5.83297		1	2.16993		1	2.16993		1	3		1	0		1	0		1	0		1	0		1	0		1	0		1	0		1	0
1	5.22612		1	0		1	0		1	0		1	0		1	0		1	0		1	0		1	0		1	0		1	0		1	0
1	5.9958		1	0		1	0		1	0		1	0		1	0		1	0		1	0		1	0		1	0		1	0		1	0
1	7.57567		1	4.15502		1	0		1	2.53705		1	0		1	0		1	0		1	0		1	0		1	0		1	0		1	0
1	6.67648		1	2.38405		1	0		1	0		1	0		1	0		1	0		1	0		1	0		1	0		1	0		1	0
1	4.20116		1	0		1	0		1	0		1	2.05762		1	0		1	0		1	0		1	0		1	0		1	0		1	2.52206
1	6.42632		1	3.18523		1	0		1	0		1	0		1	0		1	0		1	0		1	0		1	0		1	0		1	2.33571
1	5.80841		1	0		1	0		1	1.80818		1	1.80818		1	0		1	0		1	0		1	0		1	0		1	0		1	1.80818
1	5.7018		1	2.73812		1	0		1	2.25731		1	3.38598		1	0		1	0		1	0		1	0		1	0		1	0		1	0
1	6.53882		1	2.46571		1	0		1	0		1	0		1	0		1	0		1	0		1	0		1	0		1	0		1	0
1	5.46839		1	1.1846		1	0		1	1.82619		1	1.82619		1	1.1846		1	0		1	0		1	1.1846		1	0		1	0		1	0
1	6.74478		1	2.75339		1	1.28451		1	1.28451		1	0		1	0		1	0		1	0		1	0		1	0		1	0		1	1.28451
1	6.62413		1	3.39589		1	0		1	0		1	0		1	0		1	0		1	0		1	0		1	0		1	0		1	1.75788
1	6.02465		1	0		1	0		1	3.30787		1	1.4756		1	0		1	0		1	0		1	0		1	0		1	0		1	0
1	7.45967		1	0		1	0		1	0		1	0		1	0		1	0		1	0		1	0		1	0		1	0		1	0
1	6.44024		1	0		1	0		1	0		1	0		1	0		1	0		1	0		1	0		1	0		1	0		1	0
1	3.94505		1	0		1	0		1	0		1	1.76553		1	0		1	0		1	0		1	0		1	0		1	0		1	1.76553
1	4.75745		1	1.75189		1	0		1	3.38847		1	2.52005		1	0		1	0		1	0		1	0		1	0		1	0		1	0
1	6.7541		1	3.66289		1	0		1	1.55778		1	2.28954		1	0		1	0		1	0		1	0		1	0		1	0		1	1.55778
1	7.65739		1	2.13914		1	2.13914		1	4.02875		1	0		1	0		1	0		1	0		1	0		1	0		1	0		1	1.43403
1	5.51728		1	0		1	0		1	3.7866		1	1.37851		1	0		1	0		1	0		1	0		1	0		1	0		1	1.37851
1	7.28896		1	2.39424		1	2.39424		1	1.6457		1	1.6457		1	0		1	0		1	0		1	0		1	0		1	0		1	3.25005
1	5.03725		1	0		1	0		1	0		1	0		1	0		1	0		1	1.06901		1	0		1	0		1	0		1	0
1	5.32859		1	4.45279		1	0		1	0		1	0		1	0		1	0		1	0		1	0		1	0		1	0		1	1.8528
1	5.94263		1	1.62574		1	0		1	0		1	0		1	0		1	0		1	0		1	0		1	0		1	0		1	0
1	6.42603		1	0		1	0		1	0		1	1.47041		1	0		1	0		1	0		1	0		1	0		1	0		1	2.6581
1	5.57634		1	2.5036		1	1.35445		1	2.04054		1	2.8538		1	0		1	0		1	1.35445		1	0		1	0		1	0		1	1.35445
1	6.12829		1	3.11453		1	0		1	1.5435		1	1.5435		1	0		1	0		1	0		1	0		1	1.5435		1	0		1	1.5435
1	5.84434		1	1.71765		1	0		1	0		1	2.26724		1	0		1	0		1	0		1	0		1	0		1	0		1	0
1	6.68609		1	1.43296		1	0		1	0		1	0		1	0		1	0		1	0		1	0		1	0		1	0		1	0
1	2.89821		1	3.79795		1	0		1	0		1	2.07963		1	0		1	0		1	0		1	0		1	0		1	0		1	1.38626
1	6.52845		1	3.14192		1	0		1	2.63645		1	0		1	0		1	0		1	1.8516		1	0		1	0		1	0		1	2.63645
1	6.63503		1	1.47975		1	0		1	3.75724		1	1.47975		1	0		1	0		1	2.19472		1	0		1	0		1	0		1	0
1	5.92034		1	2.28836		1	0		1	0		1	1.19849		1	0		1	0		1	0		1	0		1	0		1	0		1	2.28836
1	5.98662		1	2.36765		1	0		1	0		1	0		1	0		1	0		1	0		1	0		1	0		1	0		1	0
1	6.8562		1	1.3173		1	1.3173		1	1.99386		1	1.99386		1	0		1	0		1	0		1	0		1	0		1	0		1	0
1	6.41168		1	0		1	1.76723		1	0		1	0		1	0		1	0		1	0		1	0		1	0		1	0		1	2.53804
1	6.38621		1	0		1	0		1	1.76341		1	1.13619		1	0		1	0		1	1.13619		1	0		1	0		1	0		1	1.76341
1	5.40139		1	2.78555		1	0		1	0		1	3.14731		1	0		1	0		1	0		1	0		1	0		1	0		1	0
1	7.35148		1	1.90728		1	0		1	1.90728		1	3.58544		1	0		1	0		1	1.90728		1	0		1	0		1	0		1	1.90728
1	6.60529		1	2.30247		1	0		1	1.569		1	2.30247		1	0		1	0		1	0		1	0		1	0		1	0		1	0
1	6.70584		1	2.30042		1	0		1	3.51979		1	2.91533		1	0		1	0		1	0		1	0		1	0		1	0		1	0
1	6.9416		1	0		1	0		1	0		1	1.76171		1	0		1	0		1	0		1	0		1	0		1	0		1	1.76171
1	5.38087		1	1.96532		1	0		1	0		1	1.29396		1	0		1	0		1	0		1	0		1	0		1	0		1	1.29396
1	6.72039		1	2.67852		1	0		1	3.76617		1	1.48594		1	0		1	0		1	0		1	0		1	0		1	0		1	0
1	5.08941		1	1.28511		1	0		1	0		1	0		1	0		1	0		1	0		1	0		1	0		1	0		1	1.28511
1	6.67963		1	0		1	0		1	1.74889		1	0		1	0		1	0		1	0		1	0		1	0		1	0		1	0
1	6.77207		1	0		1	0		1	0		1	0		1	0		1	0		1	0		1	0		1	0		1	0		1	1.86433
1	4.38481		1	2.57846		1	0		1	0		1	2.57846		1	0		1	0		1	0		1	0		1	0		1	0		1	0
1	6.92577		1	1.90304		1	1.90304		1	5.08262		1	0		1	0		1	0		1	0		1	0		1	0		1	0		1	2.69622
1	7.132		1	2.36653		1	0		1	1.62246		1	2.36653		1	0		1	0		1	0		1	0		1	0		1	0		1	0
1	6.07017		1	1.03633		1	1.03633		1	3.65042		1	2.05381		1	0		1	0		1	1.03633		1	0		1	0		1	0		1	2.05381
1	5.24432		1	1.79077		1	0		1	0		1	0		1	0		1	0		1	0		1	0		1	0		1	0		1	0
1	5.75039		1	1.30334		1	0		1	3.0597		1	1.30334		1	0		1	0		1	0		1	0		1	0		1	0		1	1.30334
1	6.07637		1	0		1	1.83066		1	0		1	3.1162		1	0		1	0		1	0		1	0		1	0		1	0		1	0
1	4.5358		1	2.17153		1	0		1	0		1	0		1	0		1	0		1	0		1	0		1	0		1	0		1	0
1	6.64267		1	0		1	0		1	0		1	1.34823		1	0		1	0		1	0		1	0		1	0		1	0		1	2.03245
1	6.25423		1	0		1	0		1	0		1	0		1	0		1	0		1	0		1	0		1	0		1	0		1	0
1	7.51166		1	2.28954		1	1.19912		1	1.19912		1	2.62877		1	0		1	0		1	0		1	0		1	0		1	0		1	1.19912
1	6.49291		1	1.53356		1	0		1	0		1	3.10098		1	0		1	0		1	0		1	0		1	0		1	0		1	1.53356
1	6.39628		1	1.3454		1	0		1	0		1	0		1	0		1	0		1	0		1	0		1	0		1	0		1	2.4916
1	6.38621		1	0		1	0		1	0		1	0		1	0		1	0		1	0		1	0		1	0		1	0		1	0
1	5.09533		1	0		1	0		1	0		1	1.25278		1	0		1	0		1	0		1	0		1	0		1	0		1	0
1	6.75355		1	2.28895		1	1.55778		1	2.28895		1	3.42196		1	0		1	0		1	0		1	0		1	0		1	0		1	1.55778
1	7.20718		1	0		1	0		1	0		1	0		1	0		1	0		1	0		1	0		1	0		1	0		1	0
1	7.40902		1	0		1	0		1	1.36681		1	0		1	0		1	0		1	1.36681		1	0		1	0		1	0		1	0
1	6.66464		1	1.60881		1	0		1	3.20163		1	2.3505		1	0		1	0		1	0		1	0		1	0		1	0		1	0
1	6.81351		1	2.46441		1	0		1	0		1	2.00468		1	0		1	0		1	0		1	0		1	0		1	0		1	1.32539
1	7.60851		1	1.38128		1	1.38128		1	3.61259		1	2.07348		1	0		1	0		1	0		1	0		1	0		1	0		1	2.53953
1	5.12838		1	0		1	0		1	0		1	0		1	0		1	0		1	0		1	0		1	0		1	0		1	2.44148
1	6.95524		1	1.79826		1	0.868687		1	1.79826		1	1.79826		1	0		1	0		1	0		1	0		1	0		1	0		1	0
1	4.69354		1	0		1	0		1	0		1	0		1	0		1	0		1	0		1	0		1	0		1	0		1	0
1	6.9423		1	3.48091		1	0		1	0		1	4.02219		1	0		1	0		1	0		1	0		1	0		1	0		1	3.48091
1	7.27613		1	1.419		1	0		1	0		1	2.94411		1	0		1	0		1	0		1	0		1	0		1	0		1	0
1	7.30253		1	2.3584		1	1.61542		1	2.3584		1	2.3584		1	0		1	0		1	2.3584		1	0		1	0		1	0		1	2.84639
1	5.8156		1	1.66403		1	0		1	1.06005		1	2.90843		1	0		1	0		1	1.66403		1	0		1	0		1	0		1	1.66403
1	5.51453		1	1.77273		1	1.14274		1	0		1	0		1	0		1	0		1	0		1	0		1	0		1	0		1	0
1	5.66888		1	0		1	0		1	1.91495		1	1.91495		1	1.25399		1	0		1	0		1	0		1	0		1	0		1	0
1	7.40677		1	0		1	3.85748		1	4.06557		1	1.7		1	0		1	0		1	0		1	0		1	0		1	0		1	1.7
1	6.03115		1	0		1	0		1	0		1	0		1	0		1	0		1	0		1	0		1	0		1	0		1	0
1	6.34151		1	1.63599		1	0		1	0		1	1.03844		1	0		1	0		1	1.63599		1	0		1	0		1	0		1	1.63599
1	6.82115		1	0		1	0		1	0		1	0		1	0		1	0		1	0		1	0		1	0		1	0		1	0
1	7.40663		1	2.42787		1	0		1	2.42787		1	1.67401		1	0		1	0		1	1.67401		1	0		1	0		1	0		1	0
1	5.94458		1	1.33056		1	0		1	0		1	0		1	0		1	0		1	0		1	0		1	0		1	0		1	0
1	6.13194		1	0		1	0		1	0		1	1.57289		1	0		1	0		1	1.57289		1	0		1	0		1	0		1	0
1	6.13453		1	0		1	0		1	1.6318		1	0		1	0		1	0		1	0		1	0		1	0		1	0		1	1.6318
1	5.2703		1	0		1	0		1	0		1	3.37823		1	0		1	0		1	0		1	0		1	0		1	0		1	0
1	6.48808		1	0		1	0		1	3.47832		1	0		1	0		1	0		1	0		1	0		1	0		1	0		1	0
1	6.22323		1	0		1	0		1	3.60502		1	0		1	0		1	0		1	1.69332		1	0		1	0		1	0		1	0
1	5.12035		1	0		1	0		1	0		1	0		1	0		1	0		1	0		1	0		1	0		1	0		1	1.30393
1	4.8237		1	0		1	1.09626		1	0		1	0		1	0		1	0		1	0		1	0		1	0		1	0		1	0
1	6.74276		1	1.4844		1	1.4844		1	2.20038		1	1.4844		1	0		1	0		1	0		1	0		1	0		1	0		1	2.20038
1	4.94373		1	1.71809		1	0		1	1.71809		1	2.97655		1	0		1	0		1	0		1	0		1	0		1	0		1	0
1	5.39886		1	0		1	0		1	0		1	1.03984		1	0		1	0		1	0		1	0		1	0		1	0		1	2.38543
1	4.38301		1	2.79888		1	0		1	0		1	0		1	0		1	0		1	0		1	0		1	0		1	0		1	0
1	6.92715		1	1.2461		1	0		1	0		1	1.9042		1	0		1	0		1	0		1	0		1	0		1	0		1	0
1	5.64189		1	1.76001		1	0		1	0		1	2.19535		1	0		1	0		1	0		1	1.13291		1	0		1	0		1	1.13291
1	7.20838		1	0		1	0		1	0		1	1.54003		1	0		1	0		1	0		1	0		1	0		1	0		1	1.54003
1	5.18484		1	0		1	0		1	0		1	1.89569		1	0		1	0		1	0		1	0		1	0		1	0		1	0
1	6.47158		1	3.62316		1	1.93734		1	2.73574		1	2.73574		1	0		1	0		1	0		1	0		1	0		1	0		1	2.73574
1	6.25062		1	0		1	0		1	2.33971		1	0		1	0		1	0		1	2.33971		1	0		1	0		1	0		1	1.59979
1	6.04638		1	1.27202		1	0		1	0		1	0		1	0		1	0		1	0		1	0		1	0		1	0		1	0
1	6.45656		1	0		1	0		1	2.2555		1	0		1	0		1	0		1	0		1	0		1	0		1	0		1	0
1	6.51984		1	1.87578		1	0		1	1.87578		1	0		1	0		1	0		1	0		1	0		1	0		1	0		1	0
1	6.13103		1	0.865523		1	0		1	0.865523		1	2.56925		1	0		1	0		1	1.79369		1	0		1	0		1	0		1	0
1	5.81062		1	1.9092		1	0		1	0		1	0		1	0		1	0		1	0		1	0		1	0		1	0		1	0
1	6.66785		1	0		1	0		1	1.40599		1	0		1	0		1	0		1	0		1	0		1	0		1	0		1	0
1	6.11249		1	2.22836		1	0		1	0		1	0		1	0		1	0		1	0		1	0		1	0		1	0		1	2.70686
1	4.60217		1	1.73509		1	0		1	0		1	0		1	0		1	0		1	0		1	0		1	0		1	0		1	1.73509
1	5.61221		1	1.47249		1	0		1	0		1	2.66084		1	0		1	0		1	1.47249		1	0		1	0		1	0		1	1.47249
1	6.97897		1	2.51677		1	0		1	0		1	1.74889		1	1.74889		1	0		1	0		1	0		1	0		1	0		1	3.38474
1	7.44509		1	2.0939		1	1.3978		1	4.11645		1	1.3978		1	1.3978		1	0		1	0		1	0		1	0		1	0		1	2.0939
1	7.46859		1	0.842375		1	0		1	3.15914		1	1.37128		1	0		1	0		1	0		1	0		1	0		1	0		1	1.75702
1	6.11516		1	1.94373		1	0		1	0		1	0		1	0		1	0		1	0		1	0		1	0		1	0		1	2.74265
1	6.58805		1	0		1	0		1	0		1	1.43296		1	0		1	0		1	0		1	0		1	0		1	0		1	1.43296
1	6.44256		1	0		1	0		1	0		1	1.60739		1	0		1	0		1	0		1	0		1	0		1	0		1	1.60739
1	4.95592		1	1.72727		1	0		1	0		1	0		1	1.72727		1	0		1	0		1	0		1	0		1	0		1	0
1	3.79878		1	1.65673		1	0		1	0		1	0		1	0		1	0		1	0		1	0		1	0		1	0		1	0
1	6.54657		1	1.45681		1	0		1	0		1	3.28155		1	0		1	0		1	0		1	0		1	0		1	0		1	1.45681
1	5.25675		1	0		1	0		1	0		1	0		1	0		1	0		1	1.5656		1	0		1	0		1	0		1	0
1	5.81139		1	1.90997		1	0		1	0		1	0		1	0		1	0		1	0		1	0		1	0		1	0		1	1.90997
1	4.96241		1	3.09491		1	0		1	1.52907		1	0		1	0		1	0		1	2.25459		1	0		1	0		1	0		1	0
1	4.98436		1	2.9201		1	0		1	1.67356		1	1.67356		1	0		1	0		1	0		1	0		1	0		1	0		1	0
1	7.33016		1	0		1	0		1	0		1	3.54362		1	0		1	0		1	1.87381		1	0		1	0		1	0		1	2.66221
1	6.86839		1	1.51501		1	0		1	0		1	2.03457		1	0		1	0		1	0		1	0		1	0		1	0		1	1.79826
1	6.25418		1	2.86334		1	0		1	0		1	0		1	0		1	0		1	0		1	0		1	0		1	0		1	1.62854
1	7.37992		1	1.00216		1	0		1	1.00216		1	1.58832		1	0		1	0		1	0		1	0		1	0		1	0		1	1.00216
1	5.11715		1	0		1	0		1	0		1	0		1	0		1	0		1	0		1	0		1	0		1	0		1	0
1	5.79789		1	0		1	0		1	0		1	0		1	0		1	0		1	0		1	0		1	0		1	0		1	0
1	6.93759		1	1.66494		1	1.66494		1	1.66494		1	1.66494		1	0		1	0		1	0		1	0		1	0		1	0		1	0
1	6.28162		1	1.49978		1	0		1	0		1	0		1	0		1	0		1	0		1	0		1	0		1	0		1	0
1	5.29884		1	0		1	0		1	0		1	0		1	0		1	0		1	1.98222		1	0		1	0		1	0		1	2.44015
1	4.88465		1	3.02414		1	0		1	3.93263		1	2.19156		1	0		1	0		1	0		1	0		1	0		1	0		1	0
1	7.77195		1	2.10333		1	0		1	1.4049		1	1.4049		1	0		1	0		1	0		1	0		1	0		1	0		1	1.4049
1	7.94602		1	4.36184		1	0		1	0		1	0		1	0		1	0		1	0		1	0		1	0		1	0		1	2.41873
1	6.17816		1	0		1	0		1	2.48723		1	1.72421		1	0		1	0		1	0		1	0		1	0		1	0		1	2.48723
1	6.26797		1	0.640621		1	0		1	1.92448		1	1.42116		1	0		1	0		1	0		1	0		1	0		1	0		1	2.123
1	6.74021		1	1.74545		1	0		1	0		1	0		1	0		1	0		1	0		1	0		1	0		1	0		1	1.74545
1	7.29558		1	4.4574		1	0		1	1.73552		1	1.73552		1	0		1	0		1	0		1	0		1	0		1	0		1	3.66107
1	5.84541		1	0		1	0		1	0		1	0		1	0		1	0		1	0		1	0		1	0		1	0		1	0
1	6.70289		1	0		1	0		1	2.68482		1	3.19314		1	0		1	0		1	0		1	0		1	0		1	0		1	0
1	6.50241		1	3.78754		1	2.698		1	3.78754		1	0		1	0		1	0		1	1.5008		1	0		1	0		1	0		1	1.5008
1	6.67221		1	1.168		1	0		1	0		1	0		1	0		1	0		1	0		1	0		1	0		1	0		1	1.168
1	5.94594		1	0		1	0		1	1.39999		1	2.09694		1	0		1	0		1	0		1	0		1	0		1	0		1	2.09694
1	5.44526		1	0		1	0		1	0		1	0		1	0		1	0		1	0		1	0		1	0		1	0		1	4.04264
1	2.78785		1	0		1	0		1	2.78785		1	0		1	0		1	0		1	0		1	0		1	0		1	0		1	0
1	3.93555		1	0		1	0		1	0		1	0		1	0		1	0		1	0		1	0		1	0		1	0		1	1.47923
1	5.57453		1	1.3835		1	0		1	3.41319		1	2.54251		1	0		1	0		1	1.3835		1	0		1	0		1	0		1	0
1	7.37755		1	1.33914		1	0		1	2.02184		1	1.33914		1	0		1	0		1	1.33914		1	0		1	0		1	0		1	2.02184
1	6.23197		1	0		1	0		1	0		1	0		1	0		1	0		1	2.00971		1	0		1	0		1	0		1	0
1	6.63124		1	0		1	1.34085		1	4.67423		1	1.34085		1	0		1	0		1	0		1	0		1	0		1	0		1	0
1	6.71027		1	0		1	0		1	0		1	0		1	0		1	0		1	0		1	0		1	0		1	0		1	0
1	4.84403		1	1.50995		1	0		1	0		1	0		1	0		1	0		1	0		1	0		1	0		1	0		1	1.50995
1	7.29744		1	2.21257		1	0		1	2.68997		1	2.21257		1	0		1	0		1	0		1	0		1	0		1	0		1	2.68997
1	6.05665		1	0		1	0		1	0		1	0		1	0		1	0		1	0		1	0		1	0		1	0		1	0
1	6.70819		1	3.42075		1	0		1	0		1	2.0827		1	0		1	0		1	2.0827		1	0		1	0		1	0		1	2.0827
1	5.57957		1	1.32769		1	0		1	0		1	0		1	0		1	0		1	1.32769		1	0		1	0		1	0		1	0
1	5.96666		1	0		1	0		1	0		1	1.79161		1	0		1	0		1	1.15769		1	0		1	0		1	0		1	1.15769
1	6.32474		1	0		1	0		1	1.35163		1	0		1	0		1	0		1	0		1	0		1	0		1	0		1	0
1	6.86965		1	2.64847		1	3.15462		1	2.92372		1	1.86196		1	0		1	0		1	0		1	0		1	0		1	0		1	0
1	4.72454		1	0		1	0		1	0		1	1.93584		1	0		1	0		1	0		1	0		1	0		1	0		1	0
1	6.77822		1	2.32998		1	0		1	2.32998		1	1.59168		1	0		1	0		1	0		1	0		1	0		1	0		1	0
1	5.81085		1	4.41366		1	0		1	0		1	0		1	0		1	0		1	0		1	0		1	0		1	0		1	0
1	6.55287		1	0		1	0		1	0		1	2.42062		1	0		1	0		1	0		1	0		1	0		1	0		1	0
1	6.64207		1	0		1	0		1	1.55533		1	0		1	0		1	0		1	0		1	0		1	0		1	0		1	0
1	5.24648		1	0		1	0		1	2.23143		1	2.23143		1	0		1	0		1	1.50995		1	0		1	0		1	0		1	1.50995
1	6.28983		1	1.19346		1	0		1	0		1	1.19346		1	0		1	0		1	0		1	0		1	0		1	0		1	0
1	4.96721		1	1.95754		1	0		1	1.28806		1	0		1	0		1	0		1	1.28806		1	0		1	0		1	0		1	1.28806
1	6.66447		1	2.51299		1	0		1	0		1	1.36121		1	0		1	0		1	1.36121		1	0		1	0		1	0		1	0
1	5.69852		1	0		1	0		1	0		1	2.17377		1	0		1	0		1	1.46258		1	0		1	0		1	0		1	0
1	7.20517		1	0		1	0		1	2.25036		1	0		1	0		1	0		1	0		1	0		1	0		1	0		1	1.52557
1	6.64289		1	3.13914		1	0		1	0		1	0		1	0		1	0		1	0		1	0		1	0		1	0		1	0
1	7.08071		1	1.23695		1	0		1	3.56779		1	1.89297		1	0		1	0		1	0		1	0		1	0		1	0		1	1.89297
1	5.69262		1	0		1	0		1	0		1	0		1	0		1	0		1	0		1	0		1	0		1	0		1	1.93282
1	5.25976		1	2.8518		1	0		1	0		1	0		1	0		1	0		1	0		1	0		1	0		1	0		1	2.8518
1	7.42207		1	2.35276		1	0		1	3.49454		1	1.6107		1	0		1	0		1	0		1	0		1	0		1	0		1	0
1	7.02171		1	3.17935		1	1.59216		1	3.00917		1	0		1	0		1	0		1	0		1	0		1	0		1	0		1	1.59216
1	6.58573		1	0		1	0		1	0		1	0		1	0		1	0		1	1.02361		1	0		1	0		1	0		1	2.3598
1	6.82245		1	1.33113		1	0		1	0		1	1.81844		1	0		1	0		1	0.589763		1	0		1	0		1	0		1	0
1	6.86217		1	2.04159		1	0		1	3.13636		1	2.50487		1	0		1	0		1	0		1	0		1	0		1	0		1	2.50487
1	6.10427		1	2.73335		1	0		1	0		1	0		1	0		1	0		1	0		1	0		1	0		1	0		1	0
1	6.61235		1	2.96273		1	0		1	0		1	1.43242		1	0		1	0		1	0		1	0		1	0		1	0		1	4.026
1	6.48188		1	0		1	0		1	0		1	0		1	0		1	0		1	0		1	0		1	0		1	0		1	0
1	6.0691		1	0		1	0		1	0		1	0		1	0		1	0		1	0		1	0		1	0		1	0		1	0
1	7.36463		1	0		1	0		1	0		1	0		1	0		1	0		1	0		1	0		1	0		1	0		1	3.1375
1	6.40553		1	0		1	0		1	0		1	1.49621		1	0		1	0		1	0		1	0		1	0		1	0		1	1.49621
1	6.75425		1	1.87735		1	0		1	0		1	1.87735		1	0		1	0		1	1.87735		1	0		1	0		1	0		1	1.87735
1	6.65925		1	0		1	0		1	0		1	1.78283		1	0		1	0		1	0		1	0		1	0		1	0		1	1.78283
1	6.72668		1	0		1	0		1	0		1	0		1	0		1	0		1	0		1	0		1	0		1	0		1	2.31005
1	6.23601		1	1.42761		1	0		1	0		1	0		1	0		1	0		1	0		1	0		1	0		1	0		1	2.13126
1	7.05333		1	1.50131		1	0		1	2.69866		1	0		1	0		1	0		1	0		1	0		1	0		1	0		1	1.50131
1	5.34337		1	1.86394		1	0		1	0		1	0		1	0		1	0		1	0		1	0		1	0		1	0		1	0
1	6.31833		1	1.34767		1	0		1	0		1	0		1	0		1	0		1	0		1	0		1	0		1	0		1	2.49442
1	6.94256		1	3.28021		1	0		1	1.29396		1	1.29396		1	0		1	0		1	0		1	0		1	0		1	0		1	1.96532
1	5.42388		1	2.74803		1	0		1	1.53903		1	2.26664		1	0		1	0		1	0		1	0		1	1.53903		1	0		1	2.26664
1	7.13072		1	0		1	1.48903		1	1.48903		1	3.04054		1	0		1	0		1	0		1	0		1	0		1	0		1	2.20602
1	5.60993		1	3.0635		1	0		1	0		1	2.22651		1	0		1	0		1	0		1	0		1	0		1	0		1	1.50589
1	6.94032		1	2.59048		1	0		1	2.25308		1	1.17377		1	0		1	0		1	0		1	0		1	0		1	0		1	0
1	6.05635		1	0		1	0		1	2.47845		1	2.01757		1	0		1	0		1	0		1	0		1	1.33571		1	0		1	1.33571
1	6.15591		1	0		1	0		1	0		1	0		1	0		1	0		1	0		1	0		1	0		1	0		1	0
1	4.86002		1	0		1	0		1	0		1	0		1	0		1	0		1	0		1	0		1	0		1	0		1	0
1	6.29686		1	0		1	0		1	0		1	0		1	0		1	0		1	2.5741		1	0		1	0		1	0		1	1.40708
1	6.25776		1	0		1	0		1	0		1	2.7062		1	0		1	0		1	0		1	0		1	1.50691		1	0		1	1.50691
1	6.272		1	0		1	0		1	0		1	0		1	0		1	0		1	0		1	0		1	0		1	0		1	1.99675
1	6.85653		1	0		1	0		1	1.8524		1	0		1	0		1	0		1	0		1	0		1	0		1	0		1	0
1	6.69733		1	1.87578		1	0		1	2.66426		1	0		1	0		1	0		1	0		1	0		1	0		1	0		1	1.22342
1	6.49729		1	2.82599		1	0		1	0		1	0		1	0		1	0		1	0		1	0		1	0		1	0		1	1.59932
1	4.4495		1	2.26033		1	0		1	0		1	0		1	0		1	0		1	0		1	0		1	0		1	0		1	0
1	6.80456		1	0		1	0		1	0		1	3.43922		1	0		1	0		1	0		1	0		1	0		1	0		1	3.06798
1	7.55272		1	1.7761		1	0		1	1.7761		1	2.54868		1	0		1	0		1	1.7761		1	0		1	0		1	0		1	0
1	4.52926		1	0		1	0		1	0		1	0		1	0		1	0		1	0		1	0		1	0		1	0		1	0
1	4.33821		1	0		1	0		1	1.54745		1	0		1	0		1	0		1	0		1	0		1	0		1	0		1	0
1	4.68532		1	1.90612		1	0		1	3.88147		1	1.90612		1	0		1	0		1	0		1	0		1	0		1	0		1	2.35643
1	6.967		1	2.06419		1	1.37351		1	1.37351		1	2.06419		1	0		1	0		1	0		1	0		1	0		1	0		1	3.39876
1	4.27665		1	3.34922		1	0		1	0		1	0		1	0		1	0		1	0		1	0		1	0		1	0		1	0
1	5.44636		1	2.28481		1	0		1	0		1	0		1	0		1	0		1	1.19598		1	0		1	1.19598		1	0		1	1.84077
1	6.30879		1	1.83431		1	0		1	1.83431		1	0		1	0		1	0		1	0		1	0		1	0		1	0		1	1.19093
1	7.08375		1	0		1	0		1	2.19881		1	2.19881		1	0		1	0		1	0		1	0		1	0		1	0		1	0
1	3.94841		1	0		1	0		1	0		1	0		1	0		1	0		1	0		1	0		1	0		1	0		1	0
1	5.32693		1	1.6663		1	0		1	0		1	1.6663		1	0		1	0		1	0		1	0		1	0		1	0		1	0
1	6.29155		1	1.8746		1	0		1	4.48111		1	1.8746		1	0		1	0		1	1.22219		1	0		1	0		1	0		1	3.36919
1	6.04098		1	1.66038		1	0		1	0		1	0		1	0		1	0		1	1.05728		1	0		1	0		1	0		1	1.05728
1	6.01531		1	0		1	0		1	0		1	1.46937		1	0		1	0		1	0		1	0		1	0		1	0		1	2.65695
1	5.81622		1	0		1	0		1	0		1	0		1	0		1	0		1	0		1	0		1	0		1	0		1	0
1	5.95089		1	2.88869		1	0		1	0		1	0		1	0		1	0		1	0		1	0		1	0		1	0		1	0
1	8.37818		1	3.41441		1	0		1	2.8955		1	2.07758		1	0		1	0		1	0		1	0		1	0		1	0		1	0
1	7.20799		1	2.5203		1	0		1	0		1	1.36681		1	0		1	0		1	2.05589		1	0		1	0		1	0		1	2.5203
1	5.13783		1	4.57319		1	0		1	0		1	3.63262		1	0		1	0		1	0		1	0		1	0		1	0		1	3.63262
1	7.87122		1	2.71172		1	2.71172		1	3.89501		1	3.22126		1	0		1	0		1	1.91648		1	0		1	0		1	0		1	2.71172
1	6.1636		1	2.71809		1	0		1	0		1	0		1	0		1	0		1	0		1	0		1	0		1	0		1	0
1	6.82872		1	0		1	0		1	0		1	0		1	0		1	0		1	0		1	0		1	0		1	0		1	2.91303
1	6.77858		1	0		1	0		1	1.64754		1	2.39671		1	0		1	0		1	0		1	0		1	0		1	0		1	0
1	5.4356		1	1.6893		1	0		1	0		1	0		1	0		1	0		1	0		1	0		1	0		1	0		1	0
1	5.95636		1	0		1	0		1	0		1	1.45733		1	0		1	0		1	1.45733		1	0		1	0		1	0		1	0
1	4.67576		1	0		1	0		1	0		1	1.69287		1	0		1	0		1	0		1	0		1	0		1	0		1	0
1	5.41163		1	1.88049		1	0		1	0		1	0		1	0		1	0		1	1.22712		1	0		1	0		1	0		1	0
1	5.33953		1	0		1	0		1	2.42975		1	0		1	0		1	0		1	0		1	0		1	0		1	0		1	0
1	5.34099		1	2.14991		1	0		1	0		1	1.44308		1	0		1	0		1	0		1	0		1	0		1	0		1	0
1	4.68375		1	0		1	0		1	0		1	0		1	0		1	0		1	0		1	0		1	0		1	0		1	0
1	6.28398		1	2.22126		1	0		1	0		1	0		1	0		1	0		1	0		1	0		1	0		1	0		1	2.22126
1	5.80157		1	0		1	0		1	0		1	2.14503		1	0		1	0		1	0		1	0		1	0		1	0		1	0
1	5.24115		1	2.2857		1	0		1	4.48014		1	1.55483		1	0		1	0		1	2.2857		1	0		1	0		1	0		1	0
1	6.8289		1	2.89511		1	1.38405		1	2.89511		1	2.07724		1	0		1	0		1	2.07724		1	0		1	0		1	0		1	2.54325
1	7.06857		1	1.33971		1	0		1	2.48388		1	1.33971		1	0		1	0		1	1.33971		1	0		1	0		1	0		1	0
1	7.43449		1	0		1	1.2552		1	3.59646		1	3.22064		1	0		1	0		1	0		1	0		1	0		1	0		1	1.91609
1	6.07594		1	3.21832		1	0		1	0		1	1.62152		1	0		1	0		1	0		1	0		1	0		1	0		1	0
1	4.94453		1	0		1	0		1	0		1	0		1	0		1	0		1	0		1	0		1	0		1	0		1	0
1	6.46151		1	2.42116		1	2.42116		1	4.76224		1	0		1	0		1	0		1	0		1	0		1	0		1	0		1	3.27992
1	6.55494		1	0		1	0		1	0		1	0		1	0		1	0		1	0		1	0		1	0		1	0		1	0
1	5.00773		1	2.85479		1	0		1	0		1	0		1	0		1	0		1	0		1	0		1	0		1	0		1	2.85479
1	6.40289		1	0		1	0		1	0		1	2.26333		1	0		1	0		1	0		1	0		1	0		1	0		1	0
1	6.37424		1	1.36513		1	0		1	0		1	1.36513		1	0		1	0		1	1.36513		1	0		1	0		1	0		1	2.51803
1	6.86162		1	0		1	0		1	0		1	2.13455		1	0		1	0		1	2.96014		1	0		1	0		1	0		1	0
1	6.62682		1	2.20883		1	0		1	0		1	1.4916		1	0		1	0		1	1.4916		1	0		1	0		1	0		1	0
1	6.61739		1	0		1	0		1	0		1	0		1	0		1	0		1	0		1	0		1	0		1	0		1	1.77821
1	6.30672		1	0		1	0		1	3.72912		1	1.34085		1	0		1	0		1	0		1	0		1	0		1	0		1	3.11487
1	7.05562		1	0		1	0		1	1.49006		1	1.49006		1	0		1	0		1	0		1	0		1	0		1	0		1	0
1	6.47811		1	0		1	0		1	1.73118		1	0		1	0		1	0		1	1.73118		1	0		1	0		1	0		1	2.49544
1	6.77926		1	0		1	0		1	1.86987		1	3.16414		1	0		1	0		1	0		1	0		1	0		1	0		1	3.53841
1	7.13812		1	2.46258		1	0		1	2.46258		1	2.46258		1	0		1	0		1	0		1	0		1	0		1	0		1	2.95736
1	7.26137		1	1.43989		1	0		1	1.43989		1	2.61777		1	0		1	0		1	1.43989		1	0		1	0		1	0		1	1.43989
1	5.3681		1	0		1	1.22836		1	0		1	1.22836		1	0		1	0		1	0		1	0		1	0		1	0		1	0
1	5.72389		1	0		1	1.31092		1	1.31092		1	0		1	0		1	0		1	0		1	0		1	0		1	0		1	0
1	7.35323		1	0		1	0		1	2.25671		1	2.25671		1	0		1	0		1	0		1	0		1	0		1	0		1	0
1	5.55805		1	0		1	0		1	0		1	2.10232		1	0		1	0		1	0		1	0		1	0		1	0		1	0
1	6.68758		1	2.17632		1	0		1	0		1	0		1	0		1	0		1	0		1	0		1	0		1	0		1	0
1	6.17965		1	1.11902		1	0		1	1.11902		1	1.74157		1	0		1	0		1	0		1	0		1	0		1	0		1	2.17505
1	6.38926		1	3.7301		1	0		1	0		1	0		1	0		1	0		1	0		1	0		1	0		1	0		1	0
1	6.44371		1	2.72509		1	0		1	0		1	0		1	0		1	0		1	0		1	0		1	0		1	0		1	2.24519
1	6.61058		1	1.92714		1	0		1	0		1	1.26424		1	0		1	0		1	0		1	0		1	0		1	0		1	1.26424
1	8.201		1	2.13422		1	2.95996		1	4.16607		1	2.60549		1	0		1	0		1	1.43029		1	0		1	0		1	0		1	3.24428
1	7.56812		1	2.54597		1	0		1	0		1	2.54597		1	0		1	0		1	0		1	0		1	0		1	0		1	0
1	6.2157		1	2.51854		1	0		1	1.75061		1	0		1	0		1	0		1	0		1	0		1	0		1	0		1	0
1	7.2035		1	3.09963		1	0		1	1.81721		1	1.81721		1	0		1	0		1	0		1	0		1	0		1	0		1	0
1	6.74234		1	2.68684		1	0		1	0		1	1.8953		1	0		1	0		1	2.68684		1	0		1	0		1	0		1	0
1	4.82675		1	2.97177		1	0		1	0		1	1.71458		1	0		1	0		1	1.71458		1	0		1	0		1	0		1	0
1	5.84476		1	2.51248		1	0		1	0		1	0		1	0		1	0		1	0		1	0		1	0		1	0		1	0
1	5.83658		1	0		1	0		1	0		1	1.33171		1	0		1	0		1	0		1	0		1	0		1	0		1	0
1	6.45472		1	1.87499		1	0		1	2.50309		1	1.87499		1	0		1	0		1	1.2228		1	0		1	0		1	0		1	0.737254
1	6.88268		1	1.80281		1	0		1	0		1	0		1	0		1	0		1	0		1	0		1	0		1	0		1	1.80281
1	6.19006		1	0		1	0		1	0		1	3.0358		1	0		1	0		1	1.76553		1	0		1	0		1	0		1	0
1	7.43199		1	0		1	0		1	2.57918		1	0		1	0		1	0		1	0		1	0		1	0		1	0		1	1.8024
1	5.54828		1	3.22126		1	0		1	0		1	0		1	0		1	0		1	0		1	0		1	0		1	0		1	0
1	4.40136		1	1.95457		1	0		1	0		1	1.95457		1	0		1	0		1	0		1	0		1	0		1	0		1	0
1	7.06054		1	0		1	1.49313		1	0		1	0		1	0		1	0		1	0		1	0		1	0		1	0		1	3.33256
1	7.2834		1	3.14029		1	0		1	0		1	0		1	0		1	0		1	0		1	0		1	0		1	0		1	1.35783
1	5.21366		1	0		1	0		1	0		1	0		1	0		1	0		1	0		1	0		1	0		1	0		1	0
1	4.71946		1	2.60146		1	0		1	1.18078		1	1.18078		1	0		1	0		1	1.18078		1	0		1	0		1	0		1	1.18078
1	7.02952		1	2.41197		1	2.41197		1	2.41197		1	0		1	0		1	0		1	0		1	0		1	0		1	0		1	2.41197
1	5.64166		1	3.87765		1	0		1	0		1	2.78052		1	0		1	0		1	0		1	0		1	0		1	0		1	0
1	5.01024		1	0		1	0		1	1.59216		1	2.00791		1	0		1	0		1	1.00504		1	0		1	0		1	0		1	1.00504
1	5.53294		1	0		1	0		1	0		1	0		1	0		1	0		1	0		1	0		1	0		1	0		1	0
1	7.2484		1	0		1	1.83188		1	2.61353		1	1.83188		1	0		1	0		1	1.83188		1	0		1	0		1	0		1	1.83188
1	5.32643		1	2.18808		1	0		1	0		1	2.18808		1	0		1	0		1	0		1	0		1	0		1	0		1	2.18808
1	5.39985		1	0		1	0		1	1.614		1	0		1	0		1	0		1	0		1	0		1	0		1	0		1	0
1	5.89096		1	0		1	0		1	0		1	1.36569		1	0		1	0		1	0		1	0		1	0		1	0		1	0
1	5.83991		1	2.77019		1	0		1	1.55631		1	0		1	0		1	0		1	0		1	0		1	0		1	0		1	0
1	6.43433		1	1.27798		1	0		1	1.27798		1	0		1	0		1	0		1	0		1	0		1	0		1	0		1	1.94448
1	7.62391		1	1.88284		1	0		1	0		1	0.922959		1	0		1	0		1	0		1	0		1	0		1	0		1	1.88284
1	5.87529		1	2.35643		1	0		1	0		1	1.24732		1	0		1	0		1	0		1	0		1	0		1	0		1	0
1	5.27542		1	2.33428		1	0		1	0		1	2.33428		1	0		1	0		1	1.23143		1	0		1	0		1	0		1	1.88557
1	5.93216		1	0		1	0		1	0		1	1.52457		1	0		1	0		1	0		1	0		1	0		1	0		1	0
1	6.14804		1	2.84177		1	1.61164		1	2.35417		1	2.84177		1	0		1	0		1	0		1	0		1	0		1	0		1	2.35417
1	5.63831		1	2.1137		1	0		1	1.07656		1	1.68661		1	0		1	0		1	0		1	0		1	0		1	0		1	1.68661
1	6.37353		1	0		1	0		1	2.91705		1	0		1	0		1	0		1	0		1	0		1	0		1	0		1	0
1	6.50645		1	1.32135		1	0		1	3.08627		1	1.99892		1	0		1	0		1	0		1	0		1	0		1	0		1	0
1	5.74475		1	3.00288		1	0		1	0		1	1.46153		1	0		1	0		1	0		1	0		1	0		1	0		1	0
1	6.24451		1	1.95531		1	0		1	1.28629		1	3.03457		1	0		1	0		1	1.95531		1	0		1	1.28629		1	0		1	2.41061
1	3.14861		1	0		1	0		1	0		1	0		1	0		1	0		1	3.14861		1	0		1	0		1	0		1	0
1	5.32416		1	0		1	0		1	0		1	0		1	0		1	0		1	0		1	0		1	0		1	0		1	0
1	5.48617		1	2.37128		1	0		1	0		1	2.37128		1	0		1	0		1	0		1	0		1	0		1	0		1	1.62621
1	7.39777		1	2.14437		1	0		1	0		1	2.14437		1	0		1	0		1	0		1	0		1	0		1	0		1	0
1	6.57254		1	2.93206		1	0		1	0		1	1.86908		1	0		1	0		1	0		1	0		1	0		1	0		1	1.86908
1	5.16708		1	0		1	0		1	1.01935		1	1.01935		1	0		1	0		1	0		1	0		1	0		1	0		1	0
1	6.38645		1	1.48388		1	0		1	0		1	0		1	0		1	0		1	0		1	0		1	0		1	0		1	1.48388
1	7.01913		1	0		1	0		1	0		1	0		1	0		1	0		1	2.19377		1	0		1	0		1	0		1	0
1	5.2466		1	1.55876		1	0		1	0		1	1.55876		1	0		1	0		1	0		1	0		1	0		1	0		1	1.55876
1	6.67873		1	0		1	0		1	2.25005		1	2.25005		1	0		1	0		1	0		1	0		1	0		1	0		1	2.25005
1	5.87019		1	0		1	0		1	0		1	0		1	0		1	0		1	0		1	0		1	0		1	0		1	0
1	5.5882		1	1.85479		1	0		1	0		1	1.85479		1	0		1	0		1	0		1	0		1	0		1	0		1	0
1	7.8453		1	2.93301		1	1.41088		1	3.65695		1	0		1	0		1	0		1	0		1	0		1	0		1	0		1	1.41088
1	6.86607		1	1.54992		1	0		1	0		1	3.65134		1	0		1	0		1	0		1	0		1	0		1	0		1	0
1	5.49643		1	2.51854		1	0		1	1.36569		1	0		1	0		1	0		1	1.36569		1	0		1	0		1	0		1	0
1	6.28983		1	0		1	1.83794		1	2.62035		1	2.62035		1	0		1	0		1	0		1	0		1	0		1	0		1	0
1	6.67828		1	1.17121		1	0		1	0		1	3.0895		1	0		1	0		1	1.17121		1	0		1	0		1	0		1	1.809
1	5.24203		1	1.10501		1	0		1	1.10501		1	1.72378		1	0		1	0		1	0		1	0		1	0		1	0		1	2.48697
1	5.67804		1	1.30801		1	0		1	0		1	0		1	0		1	0		1	0		1	0		1	0		1	0		1	0
1	6.90902		1	0		1	0		1	0		1	2.20508		1	0		1	0		1	0		1	0		1	0		1	0		1	0
1	5.25497		1	0.789938		1	0		1	0.789938		1	0		1	0		1	0		1	0		1	0.789938		1	0		1	0		1	1.29748
1	6.66859		1	2.16124		1	0		1	1.4526		1	3.2756		1	0		1	0		1	1.4526		1	0		1	0		1	0		1	0
1	7.74842		1	1.89103		1	0		1	3.1903		1	2.68235		1	0		1	0		1	3.1903		1	0		1	0		1	0		1	3.1903
1	6.99615		1	2.81373		1	0		1	0		1	0		1	0		1	0		1	2.00576		1	0		1	0		1	0		1	3.32869
1	6.58402		1	1.41468		1	1.41468		1	2.58424		1	0		1	0		1	0		1	0		1	0		1	0		1	0		1	2.1147
1	6.72032		1	1.35558		1	0		1	1.35558		1	0		1	0		1	0		1	0		1	0		1	0		1	0		1	0
1	6.52003		1	2.68504		1	0		1	1.73466		1	2.49953		1	0		1	0		1	0.828632		1	0		1	0		1	0		1	2.49953
1	6.97098		1	0		1	0		1	1.78241		1	3.42774		1	0		1	0		1	0		1	0		1	0		1	0		1	1.78241
1	5.93857		1	1.32654		1	0		1	2.00612		1	1.32654		1	0		1	0		1	0		1	0		1	0		1	0		1	0
1	4.79312		1	0		1	0		1	1.77821		1	2.55065		1	0		1	0		1	0		1	0		1	0		1	0		1	0
1	6.1142		1	2.67582		1	0		1	1.48388		1	2.19944		1	0		1	0		1	0		1	0		1	0		1	0		1	0
1	7.23515		1	0		1	0		1	0		1	0		1	0		1	0		1	0		1	0		1	0		1	0		1	2.46858
1	7.21973		1	2.54942		1	1.77695		1	3.71545		1	2.54942		1	0		1	0		1	0		1	0		1	0		1	0		1	3.04998
1	5.68664		1	1.76765		1	0		1	3.40871		1	2.53854		1	0		1	0		1	0		1	0		1	0		1	0		1	0
1	7.45626		1	1.69555		1	0		1	1.69555		1	1.69555		1	0		1	0		1	0		1	0		1	0		1	0		1	1.69555
1	5.71092		1	1.88908		1	0		1	0		1	0		1	0		1	0		1	0		1	0		1	0		1	0		1	2.67987
1	7.88298		1	2.76638		1	0		1	1.96421		1	1.96421		1	0		1	0		1	0		1	0		1	0		1	0		1	2.76638
1	5.45352		1	3.63448		1	0		1	2.7461		1	2.7461		1	0		1	0		1	0		1	0		1	0		1	0		1	0
1	7.23321		1	2.00684		1	0		1	3.09559		1	1.32769		1	0		1	0		1	0		1	0		1	0		1	0		1	3.09559
1	6.17806		1	1.31499		1	0		1	1.31499		1	2.44969		1	0		1	0		1	0		1	0		1	0		1	0		1	2.79722
1	4.37379		1	3.15267		1	0		1	0		1	2.30626		1	0		1	0		1	2.30626		1	0		1	0		1	0		1	3.15267
1	5.88135		1	0		1	0		1	0		1	0		1	0		1	0		1	0		1	0		1	0		1	0		1	0
1	6.60067		1	0		1	0		1	0		1	0		1	0		1	0		1	0		1	0		1	0		1	0		1	0
1	6.2509		1	0		1	0		1	0		1	1.25822		1	0		1	0		1	0		1	0		1	0		1	0		1	1.25822
1	6.41746		1	2.38515		1	0		1	0		1	1.63784		1	0		1	0		1	0		1	0		1	0		1	0		1	0
1	6.01915		1	1.98914		1	0		1	0		1	2.44758		1	0		1	0		1	0		1	0		1	0		1	0		1	1.31325
1	5.46519		1	1.76511		1	0		1	0		1	0		1	0		1	0		1	0		1	0		1	0		1	0		1	0
1	7.44023		1	0		1	2.24914		1	2.24914		1	2.24914		1	0		1	0		1	2.24914		1	0		1	0		1	0		1	2.24914
1	6.71249		1	1.74889		1	0		1	2.51627		1	0		1	0		1	0		1	0		1	0		1	0		1	0		1	0
1	5.56038		1	1.23818		1	0		1	0		1	0		1	0		1	0		1	0		1	0		1	0		1	0		1	0
1	6.21251		1	1.52406		1	2.24853		1	1.52406		1	0		1	0		1	0		1	1.52406		1	0		1	0		1	0		1	0
1	7.19911		1	0		1	0		1	2.77357		1	2.77357		1	0		1	0		1	0		1	0		1	0		1	0		1	0
1	6.11487		1	1.39287		1	0		1	0		1	1.39287		1	0		1	0		1	0		1	0		1	0		1	0		1	2.55557
1	4.70708		1	2.42465		1	0		1	0		1	1.06488		1	0		1	0		1	2.0966		1	0		1	0		1	0		1	1.06488
1	7.7564		1	1.88362		1	0		1	1.88362		1	0		1	0		1	0		1	0		1	0		1	0		1	0		1	3.18126
1	4.60401		1	2.28895		1	0		1	2.28895		1	1.19912		1	0		1	0		1	1.19912		1	0		1	0		1	0		1	2.62807
1	5.54192		1	1.09761		1	0		1	0		1	1.09761		1	0		1	0		1	1.09761		1	0		1	0		1	0		1	0
1	6.52762		1	0		1	0		1	0		1	1.59837		1	0		1	0		1	0		1	0		1	0		1	0		1	0
1	6.92993		1	2.66334		1	0		1	0		1	2.66334		1	0		1	0		1	0		1	0		1	0		1	0		1	0
1	5.97398		1	0		1	0		1	2.97691		1	1.71853		1	0		1	0		1	0		1	0		1	0		1	0		1	0
1	5.18333		1	0		1	0		1	0		1	0		1	0		1	0		1	0		1	0		1	0		1	0		1	0
1	6.11497		1	3.05641		1	0		1	0		1	0		1	0		1	0		1	0		1	0		1	0		1	0		1	1.78241
1	7.26017		1	0		1	0		1	1.65306		1	2.40327		1	0		1	0		1	1.65306		1	0		1	0		1	0		1	1.65306
1	6.54538		1	1.30276		1	0		1	0		1	1.97563		1	0		1	0		1	0		1	0		1	0		1	0		1	1.97563
1	4.965		1	2.99585		1	0		1	1.73379		1	1.73379		1	0		1	0		1	0		1	0		1	0		1	0		1	0
1	5.33546		1	2.09795		1	0		1	0		1	2.56608		1	0		1	0		1	0		1	0		1	0		1	0		1	0
1	5.12056		1	0		1	0		1	2.43483		1	0		1	0		1	0		1	0		1	0		1	0		1	0		1	0
1	4.59985		1	2.35135		1	0		1	0		1	1.90111		1	0		1	0		1	0		1	0		1	0		1	0		1	1.90111
1	6.03593		1	0		1	0		1	0		1	0		1	0		1	0		1	0		1	0		1	0		1	0		1	2.26333
1	5.57365		1	2.44361		1	0		1	0		1	0		1	0		1	0		1	2.44361		1	0		1	0		1	0		1	0
1	6.3936		1	0		1	0		1	1.39451		1	2.09018		1	0		1	0		1	0		1	0		1	0		1	0		1	0
1	6.74399		1	3.3553		1	0		1	2.4898		1	4.28296		1	0		1	0		1	0		1	0		1	0		1	0		1	0
1	6.29269		1	1.81721		1	0		1	0		1	0.88049		1	0		1	0		1	0		1	0		1	0		1	0		1	0
1	6.16653		1	0		1	0		1	0		1	0		1	0		1	0		1	0		1	0		1	0		1	0		1	0
1	6.58886		1	0		1	0		1	1.70841		1	0		1	0		1	0		1	1.70841		1	0		1	0		1	0		1	0
1	5.75414		1	0		1	0		1	0		1	0		1	0		1	0		1	0		1	0		1	0		1	0		1	0
1	4.78973		1	0		1	0		1	2.5477		1	0		1	0		1	0		1	0		1	0		1	0		1	0		1	0
1	6.24268		1	0.817214		1	0		1	0		1	1.71677		1	0		1	0		1	0		1	0		1	0		1	0		1	0.817214
1	4.80483		1	1.88557		1	0		1	0		1	0		1	1.23143		1	0		1	0		1	0		1	0		1	0		1	0
1	6.7601		1	1.36681		1	0		1	0		1	2.05624		1	0		1	0		1	0		1	0		1	0		1	0		1	2.87125
1	6.99699		1	0		1	0		1	0		1	0		1	0		1	0		1	0		1	0		1	0		1	0		1	0
1	3.78356		1	3.48761		1	0		1	1.82944		1	0		1	0		1	0		1	0		1	0		1	0		1	0		1	0
1	7.17598		1	1.71326		1	0		1	0		1	2.97049		1	0		1	0		1	1.71326		1	0		1	0		1	0		1	0
1	7.99076		1	0		1	0		1	3.68661		1	0		1	0		1	0		1	0		1	0		1	0		1	0		1	2.31005
1	6.80984		1	0		1	0		1	3.07262		1	0		1	0		1	0		1	0		1	0		1	0		1	0		1	0
1	6.88511		1	0		1	0		1	2.6801		1	1.48697		1	0		1	0		1	0		1	0		1	0		1	0		1	0
1	6.65201		1	0		1	0		1	0		1	2.41386		1	0		1	0		1	0		1	0		1	0		1	0		1	3.27172
1	6.94608		1	1.85997		1	1.21101		1	3.95103		1	0		1	0		1	0		1	0		1	0		1	0		1	0		1	1.85997
1	3.64812		1	0		1	0		1	0		1	0		1	0		1	0		1	0		1	0		1	0		1	0		1	0
1	5.99738		1	0		1	0		1	0		1	1.24306		1	0		1	0		1	1.24306		1	0		1	0		1	0		1	2.35078
1	6.43121		1	1.65947		1	0		1	0		1	2.08372		1	0		1	0		1	0		1	0		1	0		1	0		1	2.90265
1	7.40547		1	0		1	0		1	0		1	2.5064		1	0		1	0		1	0		1	0		1	0		1	0		1	0
1	5.87988		1	6.1969		1	0		1	0		1	0		1	0		1	0		1	0		1	0		1	0		1	0		1	3.95159
1	4.00782		1	3.20617		1	0		1	2.97416		1	2.69733		1	1.2461		1	0		1	0		1	0		1	0		1	0		1	1.9042
1	6.80235		1	3.50716		1	0		1	0		1	0		1	0		1	0		1	0		1	0		1	0		1	0		1	0
1	6.26108		1	2.83532		1	0		1	0		1	2.83532		1	0		1	0		1	1.60692		1	0		1	0		1	0		1	3.73064
1	7.92788		1	2.91743		1	0		1	0		1	0		1	0		1	0		1	0		1	0		1	0		1	0		1	2.42492
1	6.52301		1	1.61683		1	0		1	0		1	2.36036		1	0		1	0		1	0		1	0		1	0		1	0		1	1.61683
1	3.73173		1	0		1	0		1	0		1	1.34255		1	0		1	0		1	0		1	0		1	1.34255		1	0		1	0
1	6.16044		1	0		1	0		1	0		1	1.32251		1	0		1	0		1	0		1	0		1	1.32251		1	0		1	0
1	7.33676		1	1.86156		1	0		1	0		1	2.64777		1	0		1	0		1	0		1	0		1	0		1	0		1	3.15397
1	6.84832		1	0		1	0		1	2.15737		1	0		1	0		1	0		1	2.15737		1	0		1	0		1	0		1	0
1	6.42588		1	0		1	0		1	0		1	0		1	0		1	0		1	0		1	0		1	0		1	0		1	2.01257
1	5.32236		1	0		1	0		1	0		1	0		1	0		1	0		1	0		1	0		1	0		1	0		1	0
1	4.83678		1	2.15283		1	0		1	2.98076		1	1.44573		1	0		1	0		1	0		1	0		1	0		1	0		1	1.44573
1	6.81835		1	2.4526		1	0		1	0		1	0		1	0		1	0		1	0		1	0		1	0		1	0		1	2.4526
1	6.92054		1	2.51374		1	0		1	0		1	1.74674		1	0		1	0		1	0		1	0		1	0		1	0		1	1.74674
1	7.11758		1	2.19566		1	0		1	2.67175		1	1.48078		1	0		1	0		1	0		1	0		1	0		1	0		1	0
1	6.514		1	1.29748		1	0		1	0		1	1.29748		1	0		1	0		1	0		1	0		1	0		1	0		1	0
1	5.23795		1	0		1	0		1	0		1	0		1	0		1	0		1	0		1	0		1	0		1	0		1	0
1	3.53169		1	2.65145		1	0		1	0		1	3.00773		1	0		1	0		1	2.17696		1	0		1	0		1	0		1	1.46519
1	6.0235		1	0		1	0		1	1.37907		1	2.8885		1	0		1	0		1	0		1	0		1	0		1	0		1	0
1	6.56615		1	0		1	0		1	3.01364		1	0		1	0		1	0		1	0		1	0		1	0		1	0		1	0
1	6.32884		1	2.50335		1	0		1	4.11636		1	0		1	0		1	0		1	0		1	0		1	0		1	0		1	0
1	7.1821		1	1.73379		1	0		1	0		1	0		1	0		1	0		1	0		1	0		1	0		1	0		1	2.49876
1	6.17099		1	0		1	0		1	0		1	0		1	0		1	0		1	0		1	0		1	0		1	0		1	0
1	4.94115		1	3.44718		1	0		1	0		1	0		1	0		1	0		1	1.5758		1	0		1	0		1	0		1	0
1	5.99259		1	2.48182		1	0		1	0		1	1.33857		1	0		1	0		1	0		1	0		1	0		1	0		1	1.33857
1	6.54173		1	1.50741		1	0		1	1.50741		1	2.22866		1	0		1	0		1	0		1	0		1	0		1	0		1	2.22866
1	5.77776		1	0		1	0		1	0		1	0		1	0		1	0		1	0		1	0		1	0		1	0		1	1.5145
1	6.31078		1	2.81352		1	0		1	0		1	0		1	0		1	0		1	0		1	0		1	0		1	0		1	0
1	5.91645		1	1.45786		1	0		1	4.20711		1	0		1	0		1	0		1	0		1	0		1	0		1	0		1	1.45786
1	6.51229		1	3.26273		1	0		1	0		1	0		1	0		1	0		1	2.40572		1	0		1	0		1	0		1	0
1	6.52701		1	3.33942		1	0		1	0		1	0		1	0		1	0		1	1.71414		1	0		1	0		1	1.71414		1	3.63262
1	6.64295		1	1.50182		1	0		1	0		1	2.22157		1	0		1	0		1	0		1	0		1	0		1	0		1	3.58412
1	7.77193		1	3.17919		1	2.67175		1	1.88206		1	0		1	0		1	0		1	1.88206		1	0		1	0		1	0		1	0
1	6.25363		1	0		1	0		1	0		1	1.52757		1	0		1	0		1	0		1	0		1	0		1	0		1	1.52757
1	7.24359		1	1.92144		1	1.92144		1	0		1	2.71721		1	0		1	0		1	0		1	0		1	0		1	0		1	1.92144
1	5.45539		1	0		1	0		1	0		1	0		1	0		1	0		1	0		1	0		1	0		1	0		1	0
1	6.44269		1	2.45075		1	0		1	2.71875		1	1.69287		1	0		1	0		1	2.12102		1	0		1	0		1	0		1	1.69287
1	6.31931		1	0		1	0		1	0		1	0		1	0		1	0		1	0		1	0		1	0		1	0		1	1.97122
1	6.7528		1	1.28924		1	0		1	3.27247		1	1.28924		1	0		1	0		1	0		1	0		1	0		1	0		1	0
1	4.95531		1	0		1	0		1	0		1	0		1	0		1	0		1	0		1	0		1	0		1	0		1	0
1	6.18933		1	0		1	1.33971		1	0		1	1.33971		1	0		1	0		1	0		1	0		1	0		1	0		1	2.02255
1	5.52516		1	1.19346		1	0		1	0		1	1.19346		1	0		1	0		1	0		1	0		1	0		1	0		1	0
1	7.18805		1	3.43536		1	0		1	0		1	0		1	0		1	0		1	1.78869		1	0		1	0		1	0		1	0
1	5.45055		1	2.95364		1	0		1	2.45891		1	1.7		1	0		1	0		1	0		1	1.08678		1	0		1	0		1	0
1	5.93963		1	0		1	0		1	0		1	1.81394		1	0		1	0		1	0		1	0		1	0		1	0		1	2.5924
1	6.47016		1	2.52055		1	0		1	0		1	1.75232		1	0		1	0		1	0		1	0		1	0		1	0		1	1.75232
1	7.21323		1	3.08117		1	0		1	0		1	0		1	0		1	0		1	0		1	0		1	0		1	0		1	1.51904
1	6.50313		1	2.9501		1	0		1	1.69733		1	0		1	0		1	0		1	0		1	0		1	0		1	0		1	1.69733
1	6.3951		1	0		1	0		1	0		1	2.40245		1	0		1	0		1	0.892974		1	0		1	0		1	0		1	0.892974
1	6.69577		1	0		1	0		1	0		1	1.91648		1	0		1	0		1	0		1	0		1	0		1	0		1	0
1	5.98452		1	2.22219		1	2.22219		1	3.96929		1	0		1	0		1	0		1	0		1	0		1	0		1	0		1	4.92248
1	6.09643		1	1.54893		1	0		1	1.54893		1	2.27888		1	0		1	0		1	1.54893		1	0		1	0		1	0		1	1.54893
1	7.67773		1	1.72901		1	0		1	2.49339		1	3.3591		1	0		1	0		1	0		1	0		1	0		1	0		1	0
1	4.3139		1	1.36401		1	0		1	0		1	1.36401		1	0		1	0		1	0		1	0		1	0		1	0		1	0
1	6.01172		1	2.06212		1	0		1	1.37184		1	2.06212		1	0		1	0		1	0		1	0		1	0		1	0		1	0
1	5.68566		1	0		1	0		1	0		1	1.71984		1	0		1	0		1	0		1	0		1	0		1	0		1	2.48233
1	7.64027		1	2.75574		1	0		1	0		1	3.26769		1	0		1	0		1	0		1	0		1	0		1	0		1	1.95494
1	6.53063		1	2.24275		1	0		1	1.51904		1	2.24275		1	0		1	0		1	1.51904		1	0		1	0		1	0		1	0
1	5.12611		1	2.54745		1	0		1	1.77526		1	2.54745		1	0		1	0		1	1.14535		1	0		1	0		1	0		1	0
1	6.00367		1	1.86076		1	0		1	0.908429		1	1.46205		1	0		1	0		1	2.17281		1	0		1	0		1	0		1	0.908429
1	6.62818		1	2.48285		1	0		1	2.02148		1	2.83188		1	0		1	0		1	0		1	0		1	0		1	0		1	2.48285
1	4.05814		1	0		1	0		1	0		1	0		1	0		1	0		1	0		1	0		1	0		1	0		1	0
1	5.19255		1	0		1	0		1	0		1	0		1	0		1	0		1	0		1	0		1	0		1	0		1	0
1	7.29033		1	1.25641		1	0		1	0		1	2.36905		1	0		1	0		1	0		1	0		1	0		1	0		1	1.25641
1	4.95508		1	0		1	0		1	0		1	3.01132		1	0		1	0		1	2.18015		1	0		1	0		1	0		1	0
1	4.76299		1	3.81517		1	0		1	0		1	0		1	0		1	0		1	0		1	0		1	0		1	0		1	0
1	6.78833		1	0		1	0		1	0		1	0		1	0		1	0		1	0		1	0		1	0		1	0		1	0
1	5.23289		1	3.4572		1	0		1	0		1	0		1	0		1	0		1	2.1137		1	0		1	0		1	0		1	0
1	5.61105		1	2.80405		1	0		1	0		1	0		1	0		1	0		1	0		1	0		1	0		1	0		1	0
1	6.99781		1	3.41021		1	0		1	0		1	0		1	0		1	0		1	0		1	0		1	0		1	0		1	1.38128
1	6.31003		1	0		1	0		1	1.21909		1	0		1	0		1	0		1	0		1	0		1	0		1	0		1	1.87027
1	5.95954		1	2.71501		1	0		1	0		1	0		1	0		1	0		1	0		1	0		1	0		1	0		1	0
1	6.86827		1	3.41319		1	0		1	0		1	0		1	0		1	0		1	2.54251		1	0		1	0		1	0		1	2.54251
1	5.21963		1	2.71787		1	0		1	0		1	0		1	0		1	0		1	1.26003		1	0		1	0		1	0		1	0
1	6.86024		1	1.91648		1	2.36821		1	2.36821		1	2.36821		1	0		1	0		1	1.91648		1	0		1	0		1	0		1	1.2558
1	6.0654		1	0		1	0		1	0		1	0		1	0		1	0		1	1.42814		1	0		1	0		1	0		1	1.42814
1	5.50779		1	1.47508		1	0		1	0		1	1.47508		1	0		1	0		1	2.18903		1	0		1	0		1	0		1	2.18903
1	6.21391		1	0		1	0		1	1.26784		1	1.26784		1	0		1	0		1	0		1	0		1	0		1	0		1	1.93244
1	5.945		1	0		1	0		1	0		1	0		1	0		1	0		1	0		1	0		1	0		1	0		1	0
1	6.81879		1	0		1	0		1	1.53406		1	0		1	0		1	0		1	0		1	0		1	0		1	0		1	0
1	6.08651		1	3.15007		1	0		1	0		1	0		1	0		1	0		1	2.30422		1	0		1	0		1	0		1	0
1	5.76495		1	2.22682		1	0		1	0		1	3.06385		1	0		1	0		1	0		1	0		1	0		1	0		1	1.5064
1	6.60791		1	0.728574		1	1.20977		1	3.34965		1	1.20977		1	0		1	0		1	0		1	0.728574		1	0		1	0		1	1.20977
1	6.10681		1	1.584		1	0		1	3.16832		1	1.584		1	0		1	0		1	0		1	0		1	0		1	0		1	0
1	7.21548		1	3.21614		1	0		1	0		1	0		1	0		1	0		1	0		1	0		1	0		1	0		1	1.41088
1	5.49726		1	1.93319		1	0		1	0.956057		1	2.25066		1	0		1	0		1	0.956057		1	0.956057		1	0		1	0		1	0
1	6.691		1	0		1	0		1	0		1	1.56949		1	0		1	0		1	1.56949		1	0		1	0		1	0		1	0
1	5.03267		1	3.24215		1	0		1	1.6397		1	3.53331		1	0		1	0		1	0		1	0		1	0		1	0		1	1.6397
1	6.6165		1	1.4678		1	0		1	1.4678		1	2.65489		1	0		1	0		1	0		1	0		1	0		1	0		1	1.4678
1	5.96691		1	2.36709		1	0		1	0		1	1.41305		1	0		1	0		1	0		1	0		1	0		1	0		1	1.80529
1	6.50294		1	0		1	0		1	2.69844		1	2.69844		1	0		1	0		1	0		1	0		1	0		1	0		1	1.5008
1	6.08833		1	0		1	0		1	0		1	0.789938		1	0		1	0		1	0.789938		1	0		1	0		1	0		1	1.2969
1	2.9428		1	0		1	0		1	0		1	0		1	0		1	0		1	0		1	0		1	0		1	0		1	0
1	7.11478		1	0		1	1.37851		1	3.16993		1	2.53605		1	0		1	0		1	0		1	0		1	0		1	0		1	1.37851
1	6.77708		1	0		1	0.991318		1	1.98696		1	0		1	0		1	0		1	0		1	0		1	0		1	0		1	0
1	6.89728		1	3.0165		1	0		1	0		1	2.51803		1	0		1	0		1	0		1	0		1	0		1	0		1	3.38626
1	4.36457		1	1.26303		1	0		1	0		1	1.926		1	0		1	0		1	0		1	0		1	0		1	0		1	1.26303
1	7.3737		1	1.614		1	0		1	4.12805		1	0		1	0		1	0		1	0		1	0		1	0		1	0		1	2.35643
1	5.62026		1	1.35276		1	0		1	0		1	0		1	0		1	0		1	0		1	0		1	0		1	0		1	0
1	6.53458		1	1.25641		1	0		1	0		1	1.918		1	0		1	0		1	0		1	0		1	0		1	0		1	0
1	7.04005		1	0		1	0		1	1.31267		1	0		1	0		1	0		1	0		1	0		1	0		1	0		1	1.31267
1	6.59262		1	2.75082		1	0		1	2.75082		1	0		1	0		1	0		1	0		1	0		1	0		1	0		1	3.39931
1	6.74086		1	2.87912		1	0		1	2.38902		1	0		1	0		1	0		1	1.64108		1	0		1	0		1	0		1	0
1	5.47096		1	1.76893		1	0		1	0		1	0		1	0		1	0		1	0		1	0		1	0		1	0		1	0
1	6.10614		1	1.52907		1	0		1	0		1	0		1	0		1	0		1	0		1	0		1	0		1	0		1	0
1	6.47991		1	1.08202		1	0		1	0		1	0		1	0		1	0		1	0		1	0		1	0		1	0		1	2.45128
1	6.07078		1	1.64893		1	0		1	2.07176		1	0		1	0		1	0		1	1.64893		1	0		1	0		1	0		1	0
1	7.30357		1	1.55483		1	0		1	0		1	0		1	0		1	0		1	0		1	0		1	0		1	0		1	0
1	6.11985		1	1.31615		1	0		1	2.79909		1	1.31615		1	0		1	0		1	0		1	0		1	0		1	0		1	0
1	6.14072		1	0		1	0		1	1.73075		1	2.99204		1	0		1	0		1	0		1	0		1	0		1	0		1	0
1	6.62701		1	1.60312		1	0		1	2.34398		1	1.60312		1	0		1	0		1	1.60312		1	0		1	0		1	0		1	0
1	7.39318		1	3.27516		1	0		1	2.41684		1	1.66448		1	0		1	0		1	0		1	0		1	0		1	0		1	0
1	6.5125		1	0		1	1.47041		1	1.47041		1	3.01471		1	0		1	0		1	1.47041		1	0		1	0		1	0		1	0
1	7.64301		1	0		1	0		1	4.05676		1	2.45128		1	0		1	0		1	0		1	0		1	0		1	0		1	0
1	7.09186		1	1.52657		1	0		1	3.09136		1	2.25157		1	0		1	0		1	0		1	0		1	0		1	0		1	0
1	6.36797		1	0		1	0		1	0		1	0		1	0		1	0		1	0		1	0		1	0		1	0		1	1.36121
1	5.48172		1	2.31354		1	0		1	0		1	0		1	0		1	0		1	0		1	0		1	0		1	0		1	0
1	7.52935		1	1.39287		1	2.55533		1	4.57071		1	1.39287		1	0		1	0		1	0		1	0		1	0		1	0		1	0
1	5.75165		1	1.97746		1	1.97746		1	0		1	0		1	0		1	0		1	0		1	0		1	0		1	0		1	0
1	8.11558		1	2.74373		1	0		1	2.74373		1	0		1	0		1	0		1	0		1	0		1	0		1	0		1	3.6318
1	5.60777		1	3.39958		1	0		1	0		1	1.54151		1	0		1	0		1	1.54151		1	0		1	0		1	0		1	0
1	5.18884		1	1.21039		1	1.21039		1	1.85917		1	0		1	0		1	0		1	0		1	0		1	0		1	0		1	0
1	5.73677		1	1.55483		1	0		1	0		1	1.55483		1	0		1	0		1	0		1	0		1	0		1	0		1	0
1	5.69466		1	0		1	0		1	1.60027		1	0		1	0		1	0		1	0		1	0		1	0		1	0		1	0
1	6.22676		1	1.23634		1	1.8922		1	3.79494		1	2.95958		1	0		1	0		1	0		1	0		1	0		1	0		1	1.23634
1	5.14869		1	0		1	0		1	0		1	1.21785		1	0		1	0		1	1.21785		1	0		1	0		1	0		1	1.21785
1	7.60686		1	2.6922		1	0		1	0		1	0		1	0		1	0		1	0		1	0		1	0		1	0		1	2.6922
1	6.05139		1	0.800745		1	0		1	1.98878		1	1.31325		1	0		1	0		1	0.800745		1	0		1	0		1	0		1	1.31325
1	6.3414		1	1.66221		1	0		1	2.41386		1	2.41386		1	0		1	0		1	0		1	0		1	0		1	0		1	0
1	6.79458		1	0		1	0		1	1.69822		1	2.95159		1	0		1	0		1	0		1	0		1	0		1	0		1	0
1	6.56625		1	0		1	0		1	1.23818		1	2.34398		1	0		1	0		1	0		1	0		1	0		1	0		1	1.89453
1	7.06717		1	0		1	0		1	0		1	1.45996		1	0		1	0		1	0		1	0		1	0		1	0		1	1.45996
1	7.22751		1	2.83572		1	0		1	2.48646		1	0		1	0		1	0		1	1.34199		1	0		1	0		1	0		1	0
1	6.7142		1	0		1	0		1	0		1	2.08746		1	0		1	0		1	0		1	0		1	0		1	0		1	2.08746
1	5.33335		1	4.27419		1	0		1	0		1	0		1	0		1	0		1	0		1	0		1	0		1	0		1	0
1	5.74825		1	1.58063		1	0		1	1.8024		1	1.31788		1	0		1	0		1	0.583038		1	0		1	0		1	0		1	0.996389
1	7.72682		1	3.80178		1	0		1	3.35713		1	3.59658		1	0		1	0		1	0		1	0		1	1.51046		1	0		1	2.71105
1	6.06712		1	2.19219		1	0		1	2.19219		1	1.47768		1	0		1	0		1	0		1	0		1	0		1	0		1	1.47768
1	7.34936		1	2.38128		1	2.87066		1	0		1	1.63459		1	0		1	0		1	0		1	0		1	0		1	0		1	2.87066
1	6.49614		1	2.13126		1	0		1	0.745022		1	0		1	0		1	0		1	0		1	0		1	0		1	0		1	1.2345
1	7.0104		1	1.26664		1	0		1	3.52895		1	2.17441		1	0		1	0		1	0		1	0		1	0		1	0		1	1.93055
1	6.88177		1	2.13389		1	0		1	0		1	1.43029		1	0		1	0		1	2.95958		1	0		1	0		1	0		1	1.43029
1	6.67818		1	0		1	0		1	0		1	1.93244		1	0		1	0		1	0		1	0		1	0		1	0		1	1.93244
1	5.57416		1	1.73639		1	0		1	2.50182		1	2.99928		1	0		1	0		1	0		1	0		1	0		1	0		1	2.50182
1	5.38505		1	2.9631		1	0		1	0		1	0		1	0		1	0		1	0		1	0		1	0		1	0		1	0
1	6.7369		1	1.36569		1	0		1	3.15137		1	2.51879		1	0		1	0		1	0		1	0		1	0		1	0		1	2.51879
1	6.51683		1	0		1	0		1	0		1	1.61259		1	0		1	0		1	0		1	0		1	0		1	0		1	1.61259
1	4.5071		1	0		1	0		1	0		1	0		1	0		1	0		1	0		1	0		1	0		1	0		1	0
1	8.17759		1	2.26213		1	0		1	3.6311		1	0		1	0		1	0		1	0		1	0		1	0		1	0		1	2.26213
1	4.81532		1	2.13553		1	0		1	0		1	0		1	0		1	0		1	1.09153		1	0		1	0		1	0		1	0
1	7.18282		1	2.62129		1	0		1	0		1	0		1	0		1	0		1	0		1	0		1	0		1	0		1	0
1	7.49077		1	2.35389		1	0		1	0		1	1.61164		1	0		1	0		1	0		1	0		1	0		1	0		1	0
1	5.774		1	2.5568		1	0		1	0		1	2.5568		1	0		1	0		1	0		1	0		1	0		1	0		1	0
1	6.71862		1	2.371		1	0		1	1.62574		1	1.62574		1	0		1	0		1	0		1	0		1	0		1	0		1	2.85977
1	6.51474		1	0		1	0		1	2.5472		1	2.5472		1	0		1	0		1	0		1	0		1	0		1	0		1	2.5472
1	6.55288		1	2.07142		1	0		1	2.88869		1	0		1	0		1	0		1	0		1	0		1	0		1	0		1	0
1	5.61733		1	2.63204		1	0		1	0		1	1.8476		1	0		1	0		1	0		1	0		1	0		1	0		1	0
1	7.15752		1	2.21257		1	0		1	2.21257		1	2.21257		1	0		1	0		1	0		1	0		1	0		1	0		1	2.21257
1	6.41342		1	2.08406		1	0		1	0		1	0		1	0		1	0		1	0		1	0		1	0		1	0		1	1.38957
1	6.32003		1	2.42841		1	0		1	0		1	0		1	0		1	0		1	0		1	0		1	0		1	0		1	2.42841
1	6.27357		1	0		1	0		1	2.1865		1	1.47301		1	0		1	0		1	0		1	0		1	0		1	0		1	0
1	6.53493		1	1.3835		1	0		1	3.41359		1	1.3835		1	0		1	0		1	2.0769		1	0		1	0		1	0		1	0
1	5.56907		1	0		1	0		1	0		1	2.07211		1	0		1	0		1	0		1	0		1	0		1	0		1	0
1	7.42231		1	4.02715		1	0		1	0		1	0		1	0		1	0		1	1.67175		1	0		1	0		1	0		1	2.9182
1	7.40672		1	1.70664		1	0		1	1.09221		1	1.09221		1	0		1	0		1	0		1	0		1	0		1	0		1	1.09221
1	5.679		1	1.51602		1	0		1	1.51602		1	0		1	0		1	0		1	0		1	0		1	0		1	0		1	0
1	5.54244		1	1.15898		1	0		1	1.79286		1	0		1	0		1	0		1	0		1	0		1	0		1	0		1	0
1	7.02767		1	2.29983		1	0		1	1.85439		1	2.63946		1	0		1	0		1	0		1	0		1	0		1	0		1	1.20664
1	5.19743		1	0		1	0		1	3.02485		1	0		1	0		1	0		1	0		1	0		1	0		1	0		1	1.13093
1	5.67189		1	2.2765		1	0		1	0		1	2.2765		1	0		1	0		1	0		1	0		1	0		1	0		1	0
1	7.10129		1	0		1	0		1	0		1	0		1	0		1	0		1	0		1	0		1	0		1	0		1	2.51096
1	5.24154		1	4.13545		1	0		1	0		1	2.22743		1	0		1	0		1	0		1	0		1	0		1	0		1	0
1	6.4089		1	1.99964		1	0		1	0		1	1.32135		1	0		1	0		1	0		1	0		1	0		1	0		1	1.32135
1	7.4356		1	5.71795		1	0		1	0		1	5.14661		1	0		1	0		1	0		1	0		1	0		1	0		1	0
1	6.68994		1	1.49876		1	0		1	2.21785		1	0		1	0		1	0		1	0		1	0		1	0		1	0		1	0
1	5.44374		1	0.992043		1	0		1	0		1	0.992043		1	0		1	0		1	0.992043		1	0		1	0		1	0		1	0
1	4.31237		1	2.51526		1	0		1	0		1	1.36289		1	0		1	0		1	0		1	0		1	0		1	0		1	0
1	5.29124		1	0		1	0		1	1.89763		1	1.24062		1	0		1	0		1	0		1	0		1	0		1	0		1	0
1	5.3172		1	3.01203		1	0		1	2.18078		1	3.53618		1	0		1	0		1	2.18078		1	0		1	0		1	0		1	0
1	4.84092		1	2.488		1	0		1	0		1	1.72465		1	0		1	0		1	1.72465		1	0		1	0		1	0		1	0
1	6.05322		1	0		1	0		1	2.50386		1	0		1	0		1	0		1	0		1	0		1	0		1	0		1	0
1	5.62947		1	0		1	0		1	2.334		1	1.59503		1	0		1	0		1	0		1	0		1	0		1	0		1	0
1	7.5203		1	0		1	0		1	2.32567		1	2.32567		1	0		1	0		1	0		1	0		1	0		1	0		1	0
1	6.20498		1	2.89685		1	0		1	3.47677		1	2.70642		1	0		1	0		1	0		1	0		1	0		1	0		1	0.941858
1	5.62407		1	1.55238		1	0		1	4.90646		1	1.55238		1	0		1	0		1	0		1	0		1	0		1	0		1	0
1	6.75187		1	0		1	0		1	1.45943		1	2.17025		1	0		1	0		1	0		1	0		1	0		1	0		1	1.45943
1	5.8124		1	1.1375		1	0		1	1.1375		1	2.80735		1	0		1	0		1	0		1	0		1	0		1	0		1	2.80735
1	5.03087		1	0		1	0		1	0		1	0		1	0		1	0		1	1.21412		1	0		1	0		1	0		1	0
1	5.20953		1	0		1	0		1	0		1	0		1	0		1	0		1	0		1	0		1	0		1	0		1	0
1	7.08267		1	2.45549		1	0		1	0		1	2.45549		1	0		1	0		1	1.99639		1	0		1	0		1	0		1	1.99639
1	7.0514		1	0		1	0		1	1.14991		1	2.2194		1	0		1	0		1	1.78157		1	0		1	0		1	0		1	0
1	4.28836		1	1.27858		1	0		1	2.39999		1	1.27858		1	0		1	0		1	0		1	0		1	0		1	0		1	2.39999
1	4.45279		1	0		1	0		1	0		1	0		1	0		1	0		1	0		1	0		1	0		1	0		1	1.62761
1	4.48214		1	0		1	0		1	0		1	0		1	0		1	0		1	0		1	0		1	0		1	0		1	0
1	4.12805		1	2.10333		1	0		1	0		1	0		1	0		1	0		1	0		1	0		1	0		1	0		1	0
1	6.48575		1	1.05728		1	0		1	0		1	2.08474		1	0		1	0		1	0		1	0		1	0		1	0		1	0
1	7.12411		1	1.52206		1	2.2458		1	0		1	1.52206		1	0		1	0		1	0		1	0		1	0		1	0		1	2.2458
1	5.97556		1	0		1	0		1	0		1	1.52457		1	0		1	0		1	0		1	0		1	0		1	0		1	1.52457
1	6.8161		1	0		1	0		1	0		1	0		1	0		1	0		1	0		1	0		1	0		1	0		1	0
1	6.03521		1	0		1	0		1	0		1	1.69019		1	0		1	0		1	0		1	0		1	0		1	0		1	2.71523
1	6.83832		1	1.70885		1	0		1	0		1	1.70885		1	0		1	0		1	0		1	0		1	0		1	0		1	1.70885
1	5.17113		1	0		1	0		1	0		1	0		1	0		1	0		1	0		1	0		1	0		1	0		1	0
1	5.192		1	2.15088		1	0		1	1.10232		1	0		1	0		1	0		1	0		1	0		1	0		1	0		1	1.71984
1	3.38322		1	0		1	0		1	2.51526		1	0		1	0		1	0		1	0		1	0		1	0		1	0		1	0
1	8.42566		1	0		1	3.72738		1	5.07266		1	2.3454		1	0		1	0		1	0		1	0		1	0		1	0		1	3.19582
1	7.31058		1	1.52507		1	0		1	3.0895		1	3.0895		1	0		1	0		1	0		1	0		1	0		1	0		1	2.72988
1	5.93878		1	2.00612		1	0		1	0		1	0		1	0		1	0		1	0		1	0		1	0		1	0		1	0
1	5.39647		1	0		1	0		1	0		1	0		1	0		1	0		1	0		1	0		1	0		1	0		1	1.83592
1	6.19676		1	0.974529		1	0		1	0		1	1.55041		1	0		1	0		1	0		1	0		1	0		1	0		1	0
1	5.17301		1	2.06661		1	0		1	2.06661		1	2.53182		1	0		1	0		1	1.37518		1	0		1	0		1	0		1	0
1	7.49598		1	0		1	0		1	0		1	0		1	0		1	0		1	0		1	0		1	0		1	0		1	2.25671
1	6.47046		1	1.80941		1	0		1	1.80941		1	0		1	0		1	0		1	0		1	0		1	0		1	0		1	0
1	5.76017		1	1.7966		1	0		1	0		1	1.16157		1	0		1	0		1	0		1	0		1	0		1	0		1	0
1	6.71888		1	0		1	2.69844		1	4.83071		1	1.90535		1	0		1	0		1	0		1	0		1	0		1	0		1	1.90535
1	4.07519		1	0		1	0		1	1.86513		1	1.86513		1	0		1	0		1	0		1	0		1	0		1	0		1	0
1	6.94175		1	0		1	0		1	0		1	1.19975		1	0		1	0		1	0		1	0		1	0		1	0		1	0
1	6.16454		1	1.78199		1	0		1	0		1	0		1	0		1	0		1	0		1	0		1	0		1	0		1	0
1	6.8959		1	0		1	0		1	0		1	1.47975		1	0		1	0		1	0		1	0		1	0		1	0		1	1.47975
1	7.05286		1	0		1	0		1	3.62		1	3.09255		1	0		1	0		1	0		1	0		1	0		1	0		1	0
1	5.58219		1	0		1	0		1	0		1	2.88694		1	0		1	0		1	1.64708		1	0		1	0		1	0		1	0
1	7.40782		1	2.6884		1	0		1	1.49313		1	1.49313		1	0		1	0		1	0		1	0		1	0		1	0		1	2.6884
1	5.42921		1	0		1	0		1	0		1	0		1	0		1	0		1	0		1	0		1	0		1	0		1	0
1	6.04996		1	0		1	0		1	0		1	0		1	0		1	0		1	0		1	0		1	0		1	0		1	0
1	5.82212		1	2.41441		1	0		1	2.20445		1	2.41441		1	0		1	0		1	0.784085		1	0		1	0		1	0		1	2.76001
1	5.43546		1	1.24123		1	0		1	0		1	0		1	0		1	0		1	0		1	0		1	0		1	0		1	1.89801
1	6.28864		1	0		1	0		1	0		1	0		1	0		1	0		1	0		1	0		1	0		1	0		1	0
1	5.00917		1	1.50386		1	0		1	1.50386		1	0		1	0		1	0		1	0		1	0		1	0		1	0		1	1.50386
1	5.71271		1	2.30947		1	0		1	0		1	0		1	0		1	0		1	0		1	0		1	0		1	0		1	3.15623
1	6.77614		1	1.43136		1	0		1	1.43136		1	1.43136		1	0		1	0		1	0		1	0		1	0		1	0		1	0
1	6.35023		1	0		1	0		1	2.80095		1	2.80095		1	0		1	0		1	1.3173		1	0		1	0		1	0		1	0
1	6.92871		1	0		1	0		1	0		1	0		1	0		1	0		1	0		1	0		1	0		1	0		1	1.54498
1	4.77072		1	1.25338		1	0		1	1.25338		1	1.25338		1	0		1	0		1	0		1	0		1	0		1	0		1	0
1	5.94122		1	0		1	0		1	3.41562		1	0		1	0		1	0		1	0		1	0		1	0		1	0		1	0
1	6.40417		1	0		1	0		1	0		1	0		1	0		1	0		1	0		1	0		1	0		1	0		1	1.88753
1	6.43394		1	0		1	0		1	0		1	1.17441		1	0		1	0		1	0		1	0		1	0		1	0		1	0
1	5.61256		1	0		1	0		1	0		1	0		1	0		1	0		1	0		1	0		1	0		1	0		1	0
1	5.05667		1	0		1	0		1	0		1	1.30276		1	0		1	0		1	0		1	0		1	0		1	0		1	1.30276
1	5.94942		1	3.20414		1	0		1	0		1	1.40218		1	0		1	0		1	0		1	0		1	0		1	0		1	1.40218
1	5.6943		1	0		1	0		1	0		1	0		1	0		1	0		1	0		1	0		1	1.45996		1	0		1	0
1	4.07827		1	3.16124		1	0		1	0		1	0		1	0		1	0		1	0		1	0		1	0		1	0		1	0
1	5.63407		1	1.45312		1	0		1	2.16221		1	0		1	0		1	0		1	0		1	0		1	0		1	0		1	1.45312
1	6.51647		1	0		1	0		1	1.52907		1	1.52907		1	0		1	0		1	0		1	0		1	0		1	0		1	2.73531
1	6.81554		1	2.25822		1	0		1	0		1	1.53207		1	0		1	0		1	0		1	0		1	0		1	0		1	0
1	6.29068		1	2.40436		1	0		1	1.65398		1	3.55262		1	0		1	0		1	1.65398		1	0		1	0		1	0		1	0
1	5.21447		1	2.05033		1	0		1	0		1	2.86453		1	0		1	0		1	0		1	0		1	0		1	0		1	2.51425
1	5.89334		1	0		1	0		1	0		1	1.73898		1	0		1	0		1	0		1	0		1	0		1	0		1	0
1	7.53677		1	0		1	1.35896		1	2.04614		1	1.35896		1	0		1	0		1	0		1	0		1	0		1	0		1	2.04614
1	7.58718		1	0		1	0		1	0		1	3.59574		1	0		1	0		1	0		1	0		1	0		1	0		1	2.71039
1	6.17449		1	1.65901		1	0		1	0		1	0		1	0		1	0		1	0		1	0		1	0		1	0		1	0
1	6.10811		1	2.16543		1	0		1	1.45575		1	0		1	0		1	0		1	0		1	0		1	0		1	0		1	1.45575
1	6.95891		1	1.2455		1	0		1	1.2455		1	1.2455		1	0		1	0		1	0		1	0		1	0		1	0		1	1.2455
1	5.32722		1	0		1	0		1	0		1	0		1	0		1	0		1	1.66676		1	0		1	0		1	0		1	2.41954
1	6.57002		1	2.0597		1	0		1	2.0597		1	1.63831		1	0		1	0		1	0		1	0		1	0		1	0		1	2.0597
1	6.52262		1	0		1	0		1	0		1	0		1	0		1	0		1	0		1	0		1	0		1	0		1	0
1	4.85365		1	1.14666		1	0		1	1.77695		1	2.21444		1	0		1	0		1	0		1	0		1	0		1	0		1	2.54942
1	6.67309		1	2.20445		1	0		1	0		1	0		1	0		1	0		1	0		1	0		1	0		1	0		1	0
1	5.48967		1	1.1846		1	0		1	1.8266		1	0		1	0		1	0		1	0		1	0		1	0		1	0		1	2.75061
1	6.84959		1	3.02591		1	0		1	3.02591		1	2.6688		1	0		1	0		1	0		1	0		1	0		1	0		1	0
1	6.57309		1	0		1	0		1	2.2765		1	2.2765		1	0		1	0		1	0		1	0		1	0		1	0		1	1.54745
1	6.69866		1	1.94785		1	0		1	1.94785		1	1.28036		1	0		1	0		1	1.28036		1	0		1	0		1	0		1	0
1	5.55004		1	2.36961		1	0		1	0		1	0		1	0		1	0		1	0		1	0		1	0		1	0		1	0
1	5.93553		1	1.62106		1	0		1	0		1	1.62106		1	0		1	0		1	0		1	0		1	0		1	0		1	0
1	6.96249		1	0		1	0		1	0		1	0.998557		1	0		1	0		1	1.58256		1	0		1	0		1	0		1	0
1	5.02883		1	2.64939		1	0		1	0		1	2.17505		1	0		1	0		1	0		1	0		1	0		1	0		1	0
1	6.30641		1	1.78325		1	0		1	2.5568		1	0		1	0		1	0		1	1.78325		1	0		1	0		1	0		1	1.78325
1	7.29525		1	0		1	0		1	1.95977		1	1.95977		1	0		1	0		1	0		1	0		1	0		1	0		1	1.95977
1	6.11664		1	0		1	0		1	0		1	0		1	0		1	0		1	0		1	0		1	0		1	0		1	0
1	6.69194		1	0		1	0		1	1.48336		1	1.48336		1	0		1	0		1	1.48336		1	0		1	0		1	0		1	0
1	5.83147		1	0		1	0		1	0		1	0		1	0		1	0		1	0		1	0		1	0		1	0		1	0
1	7.33078		1	0		1	0		1	0		1	0		1	0		1	0		1	0		1	0		1	0		1	0		1	2.7327
1	4.27038		1	3.34327		1	0		1	0		1	2.01792		1	0		1	0		1	0		1	0		1	0		1	0		1	0
1	6.9162		1	1.92067		1	2.71611		1	3.22605		1	0		1	0		1	0		1	1.92067		1	0		1	0		1	0		1	2.71611
1	6.05998		1	1.90227		1	0		1	1.90227		1	2.6951		1	0		1	0		1	0		1	0		1	0		1	0		1	0
1	6.89615		1	0.878137		1	0		1	2.12135		1	1.41954		1	0		1	0		1	0		1	0		1	0		1	0		1	0
1	5.45355		1	1.81517		1	0		1	0		1	0		1	0		1	0		1	0		1	0		1	0		1	1.81517		1	0
1	6.94031		1	2.26514		1	0		1	0		1	2.74631		1	0		1	0		1	0		1	0		1	0		1	0		1	2.26514
1	7.08732		1	3.78335		1	0		1	0		1	2.21661		1	0		1	0		1	0		1	0		1	0		1	0		1	3.78335
1	4.95		1	0		1	0		1	1.58207		1	2.31846		1	0		1	0		1	0		1	0		1	0		1	0		1	0
1	6.25		1	2.16768		1	0		1	1.45786		1	1.45786		1	0		1	0		1	0		1	0		1	0		1	0		1	0
1	7.1725		1	1.82497		1	1.43029		1	3.48182		1	0.885965		1	0		1	0		1	0.885965		1	0		1	0		1	0		1	2.38902
1	6.00493		1	1.46258		1	0		1	0		1	2.17377		1	0		1	0		1	0		1	0		1	0		1	0		1	0.909197
1	6.87746		1	3.36821		1	1.73639		1	0		1	2.50157		1	0		1	0		1	0		1	0		1	0		1	0		1	3.36821
1	6.00056		1	2.86849		1	3.52406		1	3.23312		1	0		1	0		1	0		1	0		1	0		1	0		1	0		1	2.86849
1	6.48001		1	0.861558		1	0		1	0.861558		1	1.3978		1	0		1	0		1	0		1	0		1	0		1	0		1	0
1	6.40453		1	1.82253		1	0		1	0		1	0		1	0		1	0		1	1.82253		1	0		1	0		1	0		1	0
1	6.32929		1	1.90227		1	0		1	0		1	1.90227		1	0		1	0		1	0		1	0		1	0		1	0		1	1.90227
1	7.02988		1	1.78534		1	0		1	0		1	0		1	0		1	0		1	0		1	0		1	0		1	0		1	1.78534
1	5.44089		1	0		1	0		1	0		1	2.28036		1	0		1	0		1	0		1	0		1	0		1	0		1	0
1	7.72175		1	1.83269		1	0		1	0		1	0		1	0		1	0		1	0		1	0		1	1.83269		1	0		1	0
1	3.59024		1	0		1	0		1	0		1	0		1	0		1	0		1	0		1	0		1	0		1	0		1	0
1	7.38562		1	2.86255		1	0		1	2.04824		1	2.86255		1	0		1	0		1	1.36065		1	0		1	0		1	0		1	2.51197
1	5.83532		1	0		1	0		1	3.8165		1	1.52105		1	0		1	0		1	2.24489		1	0		1	0		1	0		1	0
1	6.8651		1	0		1	0		1	1.9594		1	0		1	0		1	0		1	0		1	0		1	0		1	0		1	3.27322
1	4.82375		1	0		1	0.957543		1	0		1	1.52807		1	0		1	0		1	0.957543		1	0		1	0		1	0		1	0
1	5.2734		1	1.07587		1	0		1	1.07587		1	1.07587		1	0		1	0		1	2.11237		1	0		1	0		1	0		1	0
1	7.14529		1	0		1	0		1	0		1	3.17505		1	0		1	0		1	0		1	0		1	0		1	0		1	0
1	4.81696		1	2.57119		1	0		1	0		1	0		1	0		1	0		1	1.79577		1	0		1	0		1	0		1	1.79577
1	6.66568		1	3.57616		1	0		1	0		1	0		1	0		1	0		1	0		1	0		1	0		1	0		1	2.91762
1	6.15737		1	2.92562		1	0		1	3.29234		1	2.92562		1	0		1	0		1	0		1	0		1	0		1	0		1	2.43269
1	6.27923		1	1.41522		1	0		1	1.41522		1	2.11537		1	0		1	0		1	0		1	0		1	0		1	0		1	0.874207
1	6.35027		1	1.48078		1	0		1	0		1	0		1	0		1	0		1	0		1	0		1	0		1	0		1	1.48078
1	6.48401		1	2.70752		1	0		1	2.22897		1	3.06626		1	0		1	0		1	0		1	0		1	0		1	0		1	1.50792
1	5.74112		1	0		1	1.71458		1	2.47612		1	1.71458		1	0		1	0		1	1.71458		1	0		1	0		1	0		1	0
1	5.83155		1	0		1	0		1	0		1	0		1	0		1	0		1	0		1	0		1	0		1	0		1	0
1	5.91366		1	0		1	0		1	0		1	0		1	0		1	0		1	0		1	0		1	0		1	0		1	0
1	6.73683		1	0		1	0		1	2.92676		1	2.43349		1	0		1	0		1	0		1	0		1	0		1	0		1	1.67852
1	5.40026		1	0		1	0		1	1.7761		1	0		1	0		1	0		1	0		1	0		1	0		1	0		1	1.7761
1	5.77183		1	1.73639		1	0		1	0		1	2.50182		1	0		1	0		1	0		1	0		1	0		1	0		1	0
1	6.97942		1	0		1	1.52005		1	0		1	0		1	0		1	0		1	0		1	0		1	0		1	0		1	2.24397
1	6.72491		1	0		1	0		1	2.87774		1	2.06178		1	0		1	0		1	1.37184		1	0		1	0		1	0		1	0
1	5.50887		1	2.59956		1	0		1	0		1	1.59646		1	0		1	0		1	1.00863		1	0		1	0		1	0		1	0
1	6.13243		1	2.37601		1	0		1	1.63041		1	1.63041		1	0		1	0		1	0		1	0		1	0		1	0		1	0
1	7.00834		1	1.76977		1	0		1	0		1	3.04107		1	0		1	0		1	0		1	0		1	0		1	0		1	1.76977
1	4.67118		1	2.28244		1	0		1	0		1	1.83875		1	0		1	0		1	0		1	0		1	0		1	0		1	1.19409
1	6.08837		1	0		1	0		1	1.46676		1	0		1	0		1	0		1	0		1	0		1	0		1	0		1	0
1	5.46359		1	1.25761		1	0		1	0		1	1.91915		1	0		1	0		1	1.91915		1	0		1	0		1	0		1	0
1	6.66745		1	1.69466		1	1.69466		1	0		1	0		1	0		1	0		1	0		1	0		1	0		1	0		1	0
1	2.78722		1	2.78722		1	0		1	0		1	2.78722		1	0		1	0		1	0		1	0		1	0		1	0		1	0
1	6.95733		1	0		1	0		1	3.09542		1	0		1	0		1	0		1	0		1	0		1	0		1	0		1	0
1	4.45536		1	1.85479		1	0		1	0.606916		1	2.86414		1	0		1	0		1	0		1	0		1	0		1	0		1	1.03351
1	7.14788		1	1.61871		1	0		1	3.21459		1	2.36233		1	0		1	0		1	0		1	0		1	0		1	0		1	0
1	6.68866		1	0		1	0		1	0		1	0		1	0		1	0		1	1.68751		1	0		1	0		1	0		1	0
1	7.20361		1	2.66812		1	0		1	0		1	1.47768		1	0		1	0		1	1.47768		1	0		1	0		1	0		1	1.47768
1	6.38443		1	1.61542		1	0		1	0		1	1.61542		1	0		1	0		1	0		1	0		1	0		1	0		1	0
1	6.39407		1	2.83915		1	0		1	0		1	3.73455		1	0		1	0		1	0		1	0		1	0		1	0		1	0
1	5.11915		1	1.63691		1	0		1	1.63691		1	0		1	0		1	0		1	0		1	0		1	0		1	0		1	0
1	5.78432		1	0		1	0		1	0		1	0		1	0		1	0		1	0		1	0		1	0		1	0		1	0
1	5.96793		1	0		1	0		1	1.5787		1	2.79929		1	0		1	0		1	0		1	0		1	0		1	0		1	0
1	6.33269		1	0		1	0		1	0		1	1.0635		1	0		1	0		1	0		1	0		1	0		1	0		1	1.0635
1	6.13171		1	0		1	0		1	0		1	0		1	0		1	0		1	1.91265		1	0		1	0		1	0		1	1.91265
1	4.51967		1	0		1	0		1	0		1	0		1	0		1	0		1	2.21909		1	0		1	0		1	0		1	2.21909
1	5.05355		1	0		1	0		1	0		1	2.5741		1	0		1	0		1	0		1	0		1	0		1	0		1	0
1	7.14846		1	1.99892		1	0.999278		1	0		1	0.999278		1	0		1	0		1	1.584		1	0		1	0		1	0		1	1.99892
1	6.95905		1	2.05832		1	0		1	0		1	2.05832		1	0		1	0		1	0		1	0		1	0		1	0		1	2.05832
1	6.93998		1	0		1	0		1	0		1	0		1	0		1	0		1	0		1	0		1	0		1	0		1	2.14763
1	6.80921		1	0		1	0		1	0		1	0		1	0		1	0		1	0		1	0		1	0		1	0		1	2.42948
1	6.84545		1	1.52055		1	0		1	0		1	1.52055		1	0		1	0		1	0		1	0		1	0		1	0		1	3.08321
1	6.90253		1	1.543		1	1.543		1	0		1	2.27113		1	0		1	0		1	0		1	0		1	0		1	0		1	3.40163
1	6.85325		1	0		1	0		1	0		1	2.50538		1	0		1	0		1	0		1	0		1	0		1	0		1	2.50538
1	5.48996		1	0		1	0		1	1.42761		1	0		1	0		1	0		1	0		1	0		1	0		1	0		1	1.42761
1	6.81481		1	2.81373		1	0		1	3.70741		1	0		1	0		1	0		1	0		1	0		1	0		1	0		1	2.00576
1	4.72787		1	1.32193		1	0		1	0		1	0		1	0		1	0		1	2		1	0		1	0		1	0		1	0
1	5.9542		1	3.36219		1	0		1	0		1	0		1	0		1	0		1	0		1	0		1	0		1	0		1	0
1	6.76354		1	0		1	0		1	4.24352		1	0		1	0		1	0		1	0		1	0		1	0		1	0		1	0
1	6.33627		1	0		1	0		1	0		1	1.30918		1	0		1	0		1	0		1	0		1	0		1	0		1	0
1	7.47298		1	1.87853		1	0		1	1.87853		1	0		1	0		1	0		1	0		1	0		1	0		1	0		1	0
1	5.53621		1	0		1	0		1	0		1	2.21164		1	0		1	0		1	0		1	0		1	0		1	0		1	0
1	7.00024		1	0		1	0		1	0		1	0		1	0		1	0		1	0		1	0		1	0		1	0		1	0
1	6.37851		1	1.93885		1	0		1	0		1	0		1	0		1	0		1	1.93885		1	0		1	0		1	0		1	0
1	5.49665		1	1.68167		1	0		1	0		1	2.43696		1	0		1	0		1	0		1	0		1	0		1	0		1	0
1	6.65033		1	0		1	0		1	0		1	0		1	0		1	0		1	0		1	0		1	0		1	0		1	0
1	6.39211		1	0		1	0		1	0		1	0		1	1.67084		1	0		1	0		1	0		1	0		1	0		1	0
1	3.21226		1	2.36008		1	0		1	0		1	2.36008		1	0		1	0		1	2.36008		1	0		1	0		1	0		1	0
1	4.35417		1	0		1	0		1	0		1	0		1	0		1	0		1	0		1	0		1	0		1	0		1	0
1	6.70686		1	0		1	0		1	0		1	0		1	0		1	0		1	0		1	0		1	0		1	0		1	2.45891
1	4.67056		1	0		1	0		1	0		1	1.45838		1	0		1	0		1	1.45838		1	0		1	0		1	0		1	0
1	6.66441		1	0		1	0		1	3.46519		1	0		1	0		1	0		1	0		1	0		1	0		1	0		1	2.12035
1	6.55417		1	2.20852		1	0		1	1.14209		1	0		1	0		1	0		1	0		1	0		1	0		1	0		1	0
1	6.53891		1	0		1	0		1	0		1	0		1	0		1	0		1	0		1	0		1	0		1	0		1	0
1	4.73985		1	1.83673		1	1.83673		1	2.61918		1	1.83673		1	0		1	0		1	0		1	0		1	0		1	0		1	0
1	6.19107		1	1.13816		1	0		1	0		1	1.13816		1	0		1	0		1	1.13816		1	0		1	0		1	0		1	0
1	7.77412		1	0		1	0		1	0		1	4.04998		1	0		1	0		1	0		1	0		1	0		1	0		1	3.13455
1	7.22599		1	1.60265		1	1.60265		1	0		1	0		1	0		1	0		1	0		1	0		1	0		1	0		1	0
1	6.46516		1	2.04264		1	0		1	0		1	1.35614		1	0		1	0		1	0		1	0		1	0		1	0		1	1.35614
1	7.5223		1	0		1	0		1	0		1	1.38073		1	0		1	0		1	0		1	0		1	0		1	0		1	0
1	7.30969		1	2.77379		1	0		1	0		1	0		1	0		1	0		1	0		1	0		1	0		1	0		1	0
1	5.44771		1	0		1	0		1	0		1	0		1	0		1	0		1	0		1	0		1	0		1	0		1	2.0165
1	6.05324		1	0		1	0		1	0		1	0		1	0		1	0		1	0		1	0		1	0		1	0		1	0
1	5.90465		1	2.33999		1	0		1	1.59979		1	2.33999		1	0		1	0		1	1.59979		1	0		1	0		1	0		1	0
1	5.33049		1	1.72596		1	0		1	1.10702		1	0		1	0		1	0		1	0		1	0		1	0		1	0		1	1.10702
1	6.01105		1	2.5568		1	0		1	3.96828		1	1.78325		1	0		1	0		1	1.78325		1	0		1	0		1	0		1	1.78325
1	6.15019		1	1.67265		1	0		1	1.67265		1	0		1	0		1	0		1	0		1	0		1	0		1	0		1	0
1	6.61492		1	0		1	0		1	0		1	1.17632		1	0		1	0		1	0		1	0		1	0		1	0		1	0
1	7.03541		1	0		1	0		1	2.65833		1	0		1	0		1	0		1	0		1	0		1	0		1	0		1	1.21909
1	7.3868		1	2.35276		1	0		1	0		1	2.84016		1	0		1	0		1	0		1	0		1	0		1	0		1	2.35276
1	6.29378		1	0		1	0		1	0		1	1.62901		1	0		1	0		1	0		1	0		1	0		1	0		1	1.62901
1	6.41236		1	3.94767		1	0		1	0		1	2.53854		1	0		1	0		1	0		1	0		1	0		1	0		1	0
1	6.7691		1	0		1	0		1	0		1	0		1	0		1	0		1	0		1	0		1	0		1	0		1	1.76638
1	7.01133		1	0		1	0		1	3.84539		1	2.26933		1	0		1	0		1	0		1	0		1	0		1	0		1	0
1	6.71224		1	2.98623		1	0		1	0		1	0		1	0		1	0		1	1.72596		1	0		1	0		1	0		1	1.72596
1	7.25341		1	0		1	0		1	2.38156		1	0		1	0		1	0		1	0		1	0		1	0		1	0		1	2.38156
1	6.59492		1	2.34227		1	0		1	0		1	0		1	0		1	0		1	1.6017		1	0		1	0		1	0		1	1.6017
1	4.21023		1	1.37407		1	0		1	0		1	1.37407		1	0		1	0		1	0		1	0		1	0		1	0		1	0
1	7.25512		1	0		1	0		1	2.33543		1	1.59598		1	0		1	0		1	0		1	0		1	0		1	0		1	0
1	6.00464		1	1.5435		1	0		1	0		1	0		1	0		1	0		1	1.5435		1	0		1	0		1	0		1	0
1	8.89887		1	2.04754		1	2.86156		1	4.30765		1	0		1	0		1	0		1	0		1	0		1	0		1	0		1	2.04754
1	6.3559		1	1.7277		1	0		1	0		1	0		1	0		1	0		1	0		1	0		1	0		1	0		1	1.7277
1	6.29932		1	0		1	0		1	0		1	0		1	0		1	0		1	0		1	0		1	0		1	0		1	1.25641
1	5.62308		1	2.00648		1	0		1	2.59216		1	2.00648		1	0		1	0		1	0		1	0		1	0		1	0		1	1.00432
1	3.32294		1	0		1	0		1	0		1	0		1	0		1	0		1	0		1	0		1	0		1	0		1	0
1	6.5503		1	0		1	0		1	0		1	2.49467		1	0		1	0		1	0		1	0		1	0		1	0		1	0
1	7.08136		1	2.09727		1	0		1	0		1	2.91781		1	0		1	0		1	0		1	0		1	0		1	0		1	0
1	6.34619		1	0		1	0		1	0		1	0		1	0		1	0		1	0		1	0		1	0		1	0		1	0
1	4.06807		1	0		1	0		1	0		1	0		1	0		1	0		1	0		1	0		1	0		1	0		1	0
1	6.73904		1	3.03826		1	0		1	0		1	1.76765		1	0		1	0		1	0		1	0		1	0		1	0		1	0
1	6.75101		1	2.20696		1	0		1	0		1	2.20696		1	0		1	0		1	0		1	0		1	0		1	0		1	2.20696
1	5.75192		1	1.56511		1	0		1	0		1	0		1	0		1	0		1	0		1	0		1	0		1	0		1	0
1	6.32972		1	2.73855		1	0		1	1.93998		1	1.93998		1	0		1	0		1	3.2496		1	0		1	0		1	0		1	0
1	6.61316		1	0		1	0		1	0		1	0		1	0		1	0		1	0		1	0		1	0		1	0		1	0
1	4.12267		1	0		1	0		1	0		1	1.96273		1	0		1	0		1	0		1	0		1	0		1	0		1	0.975263
1	7.59586		1	2.61636		1	0		1	1.83431		1	3.78973		1	0		1	0		1	1.83431		1	0		1	0		1	0		1	1.83431
1	6.79582		1	1.67897		1	0		1	0		1	0		1	0		1	0		1	0		1	0		1	0		1	0		1	0
1	5.49076		1	2.10333		1	0		1	0		1	0		1	0		1	0		1	1.0697		1	0		1	0		1	0		1	0
1	6.74356		1	2.83269		1	0		1	0		1	0		1	0		1	0		1	1.60455		1	0		1	0		1	0		1	2.02219
1	5.67646		1	0		1	0		1	0		1	0.899176		1	0		1	0		1	0		1	0		1	0		1	0		1	2.41224
1	6.62469		1	1.23695		1	1.23695		1	1.23695		1	2.68415		1	0		1	0		1	0		1	0		1	0		1	0		1	1.23695
1	7.35998		1	0		1	0		1	2.66744		1	1.87853		1	0		1	0		1	0		1	0		1	0		1	0		1	3.17473
1	3.66517		1	1.97122		1	0		1	0		1	1.97122		1	0		1	0		1	0		1	0		1	0		1	0		1	1.97122
1	4.25028		1	1.74502		1	0		1	0		1	0		1	0		1	0		1	0		1	0		1	0		1	0		1	0
1	6.61814		1	0		1	0		1	0		1	0		1	0		1	0		1	0		1	0		1	0		1	0		1	0
1	5.77884		1	1.96864		1	0		1	0		1	2.42519		1	0		1	0		1	0		1	0		1	0		1	0		1	2.77146
1	8.20515		1	2.72683		1	0		1	0		1	0		1	0		1	0		1	0		1	0		1	0		1	0		1	2.24702
1	5.96		1	0		1	0		1	0		1	2.67897		1	0		1	0		1	0		1	0		1	0		1	0		1	0
1	6.19263		1	2.71127		1	0		1	0		1	0		1	0		1	0		1	0		1	0		1	0		1	0		1	0
1	4.36667		1	1.92752		1	0		1	0		1	0		1	0		1	0		1	0		1	0		1	0		1	0		1	1.92752
1	5.18745		1	1.74975		1	0		1	1.12499		1	1.12499		1	0		1	0		1	1.12499		1	0		1	0		1	0		1	0
1	6.60277		1	0		1	0		1	3.95373		1	2.3083		1	0		1	0		1	1.21288		1	0		1	0		1	0		1	1.21288
1	7.18513		1	1.34369		1	0		1	2.0268		1	2.48877		1	0		1	0		1	1.34369		1	0		1	0		1	0		1	2.0268
1	6.65266		1	3.85868		1	0		1	0		1	2.12994		1	0		1	0		1	0		1	0		1	0		1	0		1	2.60051
1	6.10681		1	1.47871		1	0		1	2.19377		1	0		1	0		1	0		1	2.19377		1	0		1	0		1	0		1	0
1	5.58706		1	1.21412		1	0		1	2.02822		1	0.910733		1	0		1	0		1	0.526069		1	0.526069		1	0.526069		1	0		1	0
1	5.91509		1	0		1	0		1	0		1	0		1	0		1	0		1	0		1	0		1	0		1	0		1	1.43029
1	5.91586		1	0		1	0		1	2.79431		1	1.31267		1	0		1	0		1	0		1	0		1	0		1	0		1	0
1	5.91803		1	2.3115		1	0		1	1.57628		1	0		1	0		1	0		1	1.57628		1	0		1	0		1	0		1	4.23565
1	5.96493		1	3.73259		1	0		1	2.02609		1	0		1	0		1	0		1	0		1	0		1	0		1	0		1	4.03263
1	5.28751		1	3.04422		1	0		1	0		1	0		1	0		1	0		1	0		1	0		1	0		1	0		1	0
1	4.92329		1	2.7801		1	0		1	0		1	0		1	0		1	0		1	0		1	0		1	0		1	0		1	0
1	5.42643		1	4.15397		1	0		1	0		1	2.72268		1	0		1	0		1	0		1	0		1	0		1	0		1	2.72268
1	7.84181		1	3.09255		1	0		1	3.09255		1	1.81147		1	0		1	0		1	0		1	0		1	0		1	0		1	3.09255
1	5.05944		1	3.08151		1	0		1	0		1	0		1	0		1	0		1	0		1	0		1	0		1	0		1	1.8024
1	6.56093		1	0		1	0		1	0		1	0		1	0		1	0		1	0		1	0		1	0		1	0		1	3.3703
1	5.61698		1	2.32366		1	0		1	0		1	0		1	0		1	0		1	0		1	0		1	1.5864		1	0		1	0
1	3.0072		1	0		1	0		1	0		1	2.17632		1	0		1	0		1	0		1	0		1	0		1	0		1	0
1	4.06781		1	3.15137		1	0		1	0		1	1.57095		1	0		1	0		1	0		1	0		1	0		1	0		1	0
1	6.53551		1	1.74545		1	0		1	1.74545		1	1.74545		1	0		1	0		1	0		1	0		1	0		1	0		1	0
1	6.1981		1	1.59072		1	0		1	0		1	0		1	0		1	0		1	0		1	0		1	0		1	0		1	0
1	6.5033		1	0		1	0		1	2.98204		1	3.50487		1	0		1	0		1	0		1	0		1	0		1	0		1	0
1	5.10371		1	1.73509		1	0		1	0		1	1.73509		1	0		1	0		1	0		1	0		1	0		1	0		1	0
1	6.17341		1	3.02095		1	0		1	0		1	1.7536		1	0		1	0		1	0		1	0		1	0		1	0		1	3.02095
1	6.26973		1	2.77779		1	0		1	1.30159		1	2.43136		1	0		1	0		1	2.43136		1	0		1	0		1	0		1	2.43136
1	4.80369		1	1.36961		1	0		1	0		1	0		1	0		1	0		1	0		1	0		1	0		1	0		1	0
1	7.18617		1	2.05102		1	0		1	0		1	2.51501		1	0		1	0		1	0		1	0		1	0		1	0		1	1.36289
1	5.69663		1	0		1	0		1	0		1	2.6893		1	0		1	0		1	0		1	0		1	0		1	0		1	3.33385
1	5.55772		1	0		1	0		1	0		1	0		1	0		1	0		1	0		1	0		1	0		1	0		1	2.37601
1	5.59314		1	0		1	0		1	0		1	2.21288		1	0		1	0		1	0		1	0		1	0		1	0		1	0
1	6.66275		1	0		1	0		1	3.06005		1	1.78534		1	0		1	0		1	0		1	0		1	0		1	0		1	1.78534
1	6.51538		1	0		1	0		1	1.20852		1	1.20852		1	0		1	0		1	0		1	0		1	0		1	0		1	1.20852
1	5.94636		1	0		1	0		1	1.13027		1	0		1	0		1	0		1	0		1	0		1	0		1	0		1	0
1	5.22018		1	0.948601		1	0		1	0		1	0		1	0		1	0		1	0		1	0		1	0		1	0		1	0
1	5.83074		1	2.64201		1	0		1	0		1	1.45786		1	0		1	0		1	0		1	0		1	0		1	0		1	2.16832
1	5.86414		1	0		1	0		1	0		1	0		1	0		1	0		1	0		1	0		1	0		1	0		1	1.71809
1	7.09374		1	1.93546		1	0		1	3.62047		1	0		1	0		1	0		1	0		1	0		1	0		1	0		1	1.93546
1	6.39287		1	0		1	0		1	0		1	0		1	0		1	0		1	0		1	0		1	0		1	0		1	2.68145
1	7.76488		1	2.29308		1	0		1	1.56071		1	1.56071		1	0		1	0		1	0		1	0		1	0		1	0		1	2.29308
1	6.25259		1	0		1	2.62971		1	2.62971		1	0		1	0		1	0		1	0		1	0		1	0		1	0		1	0
1	7.2476		1	3.33027		1	0		1	0		1	0		1	0		1	0		1	0		1	0		1	0		1	0		1	0
1	7.06145		1	2.8127		1	0		1	2.00468		1	0		1	0		1	0		1	0		1	0		1	0		1	0		1	2.00468
1	5.92027		1	1.99204		1	0		1	3.99005		1	0		1	0		1	0		1	0		1	0		1	0		1	0		1	0
1	5.28647		1	2.15607		1	0		1	2.62901		1	0		1	0		1	0		1	0		1	0		1	0		1	0		1	0
1	5.32416		1	0		1	0		1	0		1	2.55655		1	0		1	0		1	0		1	0		1	0		1	0		1	0
1	6.82346		1	0		1	0		1	0		1	0		1	0		1	0		1	0		1	0		1	0		1	0		1	0
1	6.05244		1	0		1	0		1	0		1	0		1	0		1	0		1	0		1	0		1	0		1	0		1	0
1	5.82764		1	1.51602		1	0		1	0		1	0		1	0		1	0		1	0		1	0		1	0		1	0		1	0
1	6.91143		1	4.14217		1	0		1	0		1	1.91686		1	0		1	0		1	0		1	0		1	0		1	0		1	3.22172
1	6.06154		1	2.69644		1	0		1	0		1	2.69644		1	0		1	0		1	0		1	0		1	0		1	0		1	0
1	5.49742		1	2.70531		1	0		1	0		1	2.70531		1	0		1	0		1	0		1	0		1	0		1	0		1	2.70531
1	6.86864		1	1.35952		1	0		1	0		1	1.35952		1	0		1	0		1	0		1	0		1	0		1	0		1	0
1	5.82258		1	1.4526		1	0		1	2.63506		1	2.16189		1	0		1	0		1	0		1	0		1	0		1	0		1	0
1	6.56119		1	2.77379		1	0		1	0		1	0		1	0		1	0		1	0		1	0		1	0		1	0		1	0
1	5.65718		1	0		1	0		1	1.90612		1	3.20852		1	0		1	0		1	0		1	0		1	0		1	0		1	2.35671
1	4.77437		1	0		1	0		1	0		1	0		1	0		1	0		1	0		1	0		1	0		1	0		1	0
1	6.90265		1	3.50042		1	0		1	0		1	0		1	0		1	0		1	1.83956		1	0		1	0		1	1.83956		1	0
1	6.35154		1	1.461		1	1.461		1	0		1	0		1	0		1	0		1	0		1	0		1	0		1	0		1	0
1	6.06581		1	1.99964		1	0		1	0		1	0		1	0		1	0		1	0		1	0		1	0		1	0		1	0
1	5.70305		1	0.726831		1	0		1	0.726831		1	2.09592		1	0		1	0		1	1.20789		1	0		1	0		1	0		1	1.56803
1	5.27296		1	2.67378		1	0		1	0		1	0		1	0		1	0		1	1.88362		1	0		1	0		1	0		1	1.88362
1	6.49795		1	0		1	0		1	0		1	1.64524		1	0		1	0		1	0		1	0		1	0		1	0		1	0
1	7.42516		1	2.7229		1	0		1	0		1	0		1	0		1	0		1	0		1	0		1	0		1	0		1	1.92638
1	7.24971		1	1.65992		1	0		1	0		1	2.90285		1	0		1	0		1	0		1	0		1	0		1	0		1	0
1	7.48223		1	1.52206		1	0		1	0		1	2.2458		1	0		1	0		1	0		1	0		1	0		1	0		1	2.2458
1	6.43466		1	1.51551		1	0		1	0.947853		1	1.51551		1	0		1	0		1	0		1	0		1	0		1	0		1	0.947853
1	6.80595		1	1.57531		1	0		1	0		1	0		1	0		1	0		1	0		1	0		1	0		1	0		1	3.44639
1	6.65201		1	1.95829		1	0		1	0		1	0		1	0		1	0		1	0		1	0		1	0		1	0		1	2.41386
1	5.60033		1	2.13553		1	0		1	0		1	0		1	0		1	0		1	0		1	0		1	0		1	0		1	0
1	5.27545		1	0		1	0		1	0		1	2.34454		1	0		1	0		1	0		1	0		1	0		1	0		1	1.01436
1	5.81642		1	1.123		1	0		1	1.123		1	3.01185		1	0		1	0		1	0		1	0		1	0		1	0		1	1.123
1	6.86678		1	2.44626		1	0		1	3.07331		1	0		1	0		1	0		1	0		1	0		1	0		1	0		1	2.44626
1	6.15567		1	2.23266		1	0		1	0		1	0		1	0		1	0		1	0		1	0		1	0		1	0		1	0
1	6.52532		1	4.29234		1	0		1	0		1	0		1	0		1	0		1	0		1	0		1	0		1	0		1	2.23848
1	6.60767		1	2.65283		1	0		1	0		1	0		1	0		1	0		1	0		1	0		1	0		1	0		1	0
1	5.67508		1	4.70305		1	0		1	0		1	0		1	0		1	0		1	1.62621		1	0		1	0		1	0		1	2.37128
1	5.65211		1	1.46467		1	0		1	1.46467		1	0		1	0		1	0		1	1.46467		1	0		1	0		1	0		1	0
1	6.17247		1	0		1	0		1	0		1	2.44493		1	0		1	0		1	1.6884		1	0		1	0		1	0		1	1.6884
1	5.67525		1	0		1	0		1	0		1	0		1	0		1	0		1	0		1	0		1	0		1	0		1	0
1	5.67818		1	1.89297		1	0		1	0		1	1.23695		1	0		1	0		1	0		1	0		1	0		1	0		1	0
1	6.13508		1	1.56169		1	0		1	0		1	0.982583		1	0		1	0		1	0		1	0		1	0		1	0		1	0.982583
1	6.1356		1	1.57531		1	0		1	1.57531		1	0		1	0		1	0		1	1.57531		1	0		1	0		1	0		1	1.57531
1	7.41356		1	0		1	0		1	2.4489		1	1.69153		1	0		1	0		1	0		1	0		1	0		1	0		1	2.4489
1	5.79345		1	1.21909		1	0		1	0		1	1.87066		1	0		1	0		1	0		1	0		1	0		1	0		1	0
1	6.97768		1	1.51904		1	0		1	2.50208		1	2.24245		1	0		1	0		1	0		1	0		1	0		1	0		1	1.92562
1	6.66979		1	3.13011		1	0		1	0		1	0		1	0		1	0		1	0		1	0		1	0		1	0		1	0
1	6.21366		1	1.43456		1	0		1	2.13914		1	2.6107		1	0		1	0		1	0		1	0		1	0		1	0		1	1.43456
1	5.59738		1	1.70399		1	0		1	1.70399		1	0		1	0		1	0		1	0		1	0		1	0		1	0		1	1.70399
1	7.43146		1	3.7289		1	0		1	1.60549		1	2.02326		1	0		1	0		1	0		1	0		1	0		1	0		1	3.02698
1	5.46428		1	2.98258		1	0		1	2.98258		1	1.44679		1	0		1	0		1	0		1	0		1	0		1	0		1	2.15445
1	6.92125		1	3.46166		1	0		1	1.4163		1	2.58688		1	0		1	0		1	0		1	0		1	0		1	0		1	3.2245
1	7.06713		1	2.78973		1	0		1	0		1	3.30349		1	0		1	0		1	0		1	0		1	0		1	0		1	1.98477
1	5.18198		1	2.07348		1	0		1	0		1	0		1	0		1	0		1	0		1	0		1	0		1	0		1	0
1	6.28873		1	0		1	0		1	0		1	2.85957		1	0		1	0		1	1.62574		1	0		1	0		1	0		1	3.22404
1	5.05619		1	1.59311		1	0		1	1.59311		1	2.33171		1	0		1	0		1	0		1	0		1	0		1	0		1	0
1	6.71138		1	3.24382		1	0		1	0		1	0		1	0		1	0		1	0		1	0		1	0		1	0		1	1.64062
1	6.0205		1	0		1	0		1	1.96532		1	2.76787		1	0		1	0		1	1.29455		1	0		1	0		1	0		1	1.29455
1	7.48881		1	0		1	0		1	4.54399		1	2.71853		1	0		1	0		1	0		1	0		1	0		1	0		1	0
1	6.83954		1	2.27739		1	0		1	2.27739		1	2.27739		1	0		1	0		1	0		1	0		1	0		1	0		1	0
1	6.55482		1	1.46205		1	0		1	0		1	0		1	0		1	0		1	0		1	0		1	0		1	0		1	1.46205
1	3.83086		1	0		1	0		1	0		1	0		1	0		1	0		1	0		1	0		1	0		1	0		1	0
1	5.99993		1	2.28599		1	0		1	2.28599		1	0.977463		1	0		1	0		1	0		1	0		1	0		1	0		1	2.54745
1	6.89615		1	2.09795		1	0		1	0		1	0		1	0		1	0		1	0		1	0		1	0		1	0		1	0
1	6.10836		1	2.15607		1	1.72465		1	0		1	1.10568		1	0		1	0		1	1.10568		1	0		1	0		1	0		1	1.10568
1	5.38491		1	0		1	0		1	0		1	0		1	0		1	0		1	1.18587		1	0		1	0		1	0		1	0
1	6.15237		1	2.92125		1	0		1	0		1	1.67446		1	0		1	0		1	0		1	0		1	0		1	0		1	2.42841
1	4.69399		1	0		1	0		1	2.18745		1	3.0197		1	0		1	0		1	0		1	0		1	0		1	0		1	0
1	5.26956		1	1.47975		1	0		1	0		1	1.47975		1	0		1	0		1	0		1	0		1	0		1	0		1	0
1	5.32797		1	0		1	0		1	2.00468		1	0		1	0		1	0		1	0		1	0		1	0		1	0		1	0
1	7.41534		1	0		1	0		1	0		1	0		1	0		1	0		1	0		1	0		1	0		1	0		1	3.21381
1	6.71214		1	0		1	1.43403		1	0		1	1.43403		1	0		1	0		1	1.43403		1	0		1	0		1	0		1	0
1	7.39652		1	1.65398		1	0		1	0		1	1.65398		1	0		1	0		1	1.65398		1	0		1	0		1	0		1	3.26138
1	5.35537		1	2.28244		1	0		1	0		1	0		1	0		1	0		1	0		1	0		1	0		1	0		1	1.19409
1	4.43296		1	0		1	0		1	0		1	1.86433		1	0		1	0		1	1.03984		1	0		1	0		1	0		1	0
1	7.16198		1	0		1	0		1	1.614		1	2.84459		1	0		1	0		1	1.614		1	0		1	0		1	0		1	0
1	6.82018		1	1.58496		1	0		1	3.16993		1	0		1	0		1	0		1	0		1	0		1	0		1	0		1	0
1	7.08708		1	0		1	0		1	0		1	2.87303		1	0		1	0		1	0		1	0		1	0		1	0		1	0
1	5.40443		1	2.48414		1	0		1	0		1	2.02255		1	0		1	0		1	1.34028		1	0		1	0		1	0		1	2.48414
1	4.85828		1	0		1	0		1	1.51954		1	1.51954		1	0		1	0		1	0		1	1.51954		1	0		1	0		1	0
1	6.21412		1	1.23634		1	0		1	0		1	2.6837		1	0		1	0		1	0		1	0		1	0		1	0		1	2.96014
1	5.66636		1	1.35389		1	0		1	3.90708		1	2.50259		1	0		1	0		1	1.35389		1	0		1	0		1	0		1	0
1	6.78994		1	0		1	0		1	0		1	0		1	0		1	0		1	0		1	0		1	0		1	0		1	2.0165
1	5.79901		1	0		1	0		1	0		1	0		1	0		1	0		1	0		1	0		1	0		1	0		1	0
1	6.99862		1	0		1	0		1	0		1	1.4163		1	0		1	0		1	0		1	0		1	0		1	0		1	1.4163
1	6.39941		1	2.28688		1	0		1	1.55582		1	3.13077		1	0		1	0		1	0		1	0		1	0		1	0		1	0
1	6.33498		1	3.8745		1	0		1	2.96975		1	1.71282		1	0		1	0		1	0		1	0		1	0		1	0		1	1.71282
1	6.48107		1	0		1	0		1	0		1	0		1	0		1	0		1	0		1	0		1	0		1	0		1	0
1	6.10484		1	1.89259		1	0		1	0		1	1.23634		1	0		1	0		1	0		1	0		1	0		1	0		1	0
1	5.9958		1	2.59096		1	0		1	0		1	0		1	0		1	0		1	0		1	0		1	0		1	0		1	0
1	2.93187		1	0		1	0		1	0		1	2.93187		1	0		1	0		1	0		1	0		1	0		1	0		1	2.93187
1	6.7278		1	2.62387		1	1.44414		1	1.44414		1	1.44414		1	0		1	0		1	0		1	0		1	0		1	0		1	0
1	5.56505		1	2.10769		1	0		1	0		1	0		1	0		1	0		1	0		1	0		1	0		1	0		1	0
1	7.36605		1	2.86908		1	0		1	0		1	2.37962		1	0		1	0		1	0		1	0		1	0		1	0		1	1.6332
1	6.13206		1	1.69153		1	0		1	0		1	0		1	0		1	0		1	0		1	0		1	0		1	0		1	0
1	6.72068		1	3.65627		1	0		1	0		1	0		1	0		1	0		1	1.96421		1	0		1	0		1	0		1	1.96421
1	7.5866		1	2.6581		1	0		1	0		1	1.47041		1	0		1	0		1	0		1	0		1	0		1	0		1	3.01471
1	4.86898		1	0		1	0		1	0		1	2.51197		1	0		1	0		1	0		1	0		1	0		1	0		1	0
1	5.55348		1	0		1	0		1	3.06247		1	0		1	0		1	0		1	0		1	0		1	0		1	0		1	1.50538
1	5.94099		1	1.59216		1	0		1	0		1	2.81639		1	0		1	0		1	0		1	0		1	0		1	0		1	0
1	7.01882		1	1.21847		1	0		1	0		1	0		1	0		1	0		1	0		1	0		1	0		1	0		1	0
1	5.80429		1	3.83845		1	0		1	0		1	0		1	0		1	0		1	0		1	0		1	0		1	0		1	0
1	5.1445		1	2.26873		1	0		1	0		1	2.26873		1	0		1	0		1	0		1	0		1	0		1	0		1	1.54052
1	6.41647		1	0.909965		1	0.909965		1	2.43216		1	0		1	0		1	0		1	0		1	0		1	0		1	0		1	2.17536
1	7.57065		1	1.93433		1	0		1	2.73227		1	1.93433		1	0		1	0		1	0		1	0		1	0		1	0		1	0
1	6.85341		1	0		1	0		1	2.95289		1	0		1	0		1	0		1	0		1	0		1	0		1	0		1	0
1	7.6048		1	0		1	1.77442		1	2.54622		1	1.77442		1	0		1	0		1	1.77442		1	0		1	0		1	0		1	0
1	7.31847		1	0		1	1.47612		1	0		1	3.02308		1	0		1	0		1	0		1	0		1	0		1	0		1	1.47612
1	6.22635		1	2.77231		1	0		1	3.66266		1	1.55778		1	0		1	0		1	0		1	0		1	0		1	0		1	2.77231
1	6.55313		1	1.63738		1	0		1	0		1	2.38488		1	0		1	0		1	0		1	0		1	0		1	0		1	1.63738
1	7.39369		1	0		1	0		1	0		1	2.38736		1	0		1	0		1	1.6397		1	0		1	0		1	0		1	2.38736
1	6.86001		1	1.76511		1	0		1	3.40558		1	0		1	0		1	0		1	0		1	0		1	0		1	0		1	0
1	6.11103		1	2.34682		1	0		1	0		1	0		1	0		1	0		1	0		1	0		1	0		1	0		1	2.34682
1	7.77107		1	4.70537		1	0		1	0		1	0		1	0		1	0		1	0		1	1.62807		1	1.62807		1	0		1	0
1	5.05059		1	1.53157		1	0		1	4.01132		1	2.25731		1	0		1	0		1	0		1	0		1	0		1	0		1	0
1	7.12101		1	2.50029		1	0		1	0		1	3.13159		1	0		1	0		1	1.35219		1	0		1	0		1	0		1	3.36695
1	7.09108		1	2.60288		1	0		1	0		1	0		1	0		1	0		1	1.42868		1	0		1	0		1	0		1	2.13225
1	5.12425		1	1.58159		1	0		1	0		1	0		1	0		1	0		1	0		1	0		1	0		1	0		1	0
1	7.25739		1	0		1	0		1	0		1	1.8746		1	0		1	0		1	0		1	0		1	0		1	0		1	0
1	6.83768		1	0		1	0		1	1.45628		1	1.45628		1	0		1	0		1	1.45628		1	0		1	0		1	0		1	1.45628
1	7.23017		1	2.46441		1	0		1	0		1	2.46441		1	0		1	0		1	2.00468		1	0		1	0		1	0		1	2.46441
1	6.47262		1	0		1	0		1	0		1	0		1	0		1	0		1	0		1	0		1	0		1	0		1	0
1	6.93623		1	0		1	0		1	2.20977		1	2.20977		1	0		1	0		1	0		1	0		1	0		1	0		1	0
1	6.34392		1	0		1	0		1	1.28274		1	2.75082		1	0		1	0		1	0		1	0		1	0		1	0		1	1.28274
1	7.45035		1	0		1	0		1	3.19897		1	0		1	0		1	0		1	0		1	0		1	0		1	0		1	0
1	6.5854		1	2.21878		1	0		1	0		1	0		1	0		1	0		1	0		1	0		1	0		1	0		1	2.21878
1	4.68049		1	2.56779		1	0		1	2.56779		1	2.56779		1	0		1	0		1	0		1	0		1	0		1	0		1	1.79244
1	5.8844		1	0		1	0		1	0		1	2.76702		1	0		1	0		1	1.29396		1	0		1	0		1	0		1	1.29396
1	6.37624		1	2.5787		1	0		1	0		1	2.5787		1	0		1	0		1	0		1	0		1	0		1	0		1	0
1	7.44468		1	1.95866		1	1.95866		1	3.27217		1	0		1	0		1	0		1	0		1	0		1	0		1	0		1	0
1	5.6779		1	0		1	0		1	2.97177		1	0		1	0		1	0		1	0		1	0		1	0		1	0		1	2.47586
1	2.97948		1	2.48311		1	0		1	1.72072		1	0		1	0		1	0		1	0		1	0		1	0		1	0		1	1.72072
1	4.59413		1	0		1	0		1	0		1	0		1	0		1	0		1	0		1	0		1	0		1	0		1	0
1	6.77774		1	0		1	0		1	0		1	0		1	0		1	0		1	0		1	0		1	0		1	0		1	1.84358
1	6.67806		1	1.59837		1	0		1	2.82456		1	0		1	0		1	0		1	0		1	0		1	0		1	0		1	1.59837
1	6.97197		1	1.42385		1	0		1	2.95084		1	1.42385		1	0		1	0		1	0		1	0		1	0		1	0		1	2.12631
1	6.20809		1	1.28096		1	0		1	1.28096		1	1.9486		1	0		1	0		1	0		1	0		1	0		1	0		1	0
1	4.66579		1	0		1	0		1	0		1	0		1	0		1	0		1	0		1	0		1	0		1	0		1	0
1	7.17313		1	2.14143		1	0		1	0		1	2.14143		1	0		1	0		1	0		1	0		1	0		1	0		1	1.43616
1	6.64528		1	0		1	0		1	3.70177		1	0		1	0		1	0		1	2.00108		1	0		1	0		1	0		1	2.80859
1	6.08132		1	0		1	0		1	0		1	0		1	0		1	0		1	0		1	0		1	0		1	0		1	2.93941
2	5.12338		2	5.89433		2	0		2	0		2	0		2	0		2	0		2	0		2	0		2	0		2	0		2	3.3553
2	6.87048		2	3.54955		2	0		2	0		2	0		2	0		2	0		2	0		2	0		2	0		2	0		2	3.31092
2	6.26813		2	0		2	0		2	2.98477		2	0		2	0		2	0		2	0		2	0		2	0		2	0		2	2.98477
2	6.71441		2	3.98723		2	0		2	0		2	0		2	0		2	0		2	0		2	0		2	0		2	0		2	0
2	7.42803		2	3.61636		2	0		2	2.95568		2	2.461		2	0		2	0		2	0		2	0		2	0		2	0		2	2.461
2	6.7274		2	3.39808		2	0		2	0		2	0		2	0		2	0		2	0		2	0		2	0		2	0		2	3.39808
2	6.61578		2	4.47476		2	0		2	1.33171		2	0		2	0		2	0		2	0		2	0		2	0		2	0		2	4.26311
2	6.70664		2	4.43896		2	0		2	0		2	0		2	0		2	0		2	0		2	0		2	0		2	0		2	2.75425
2	6.86513		2	3.90198		2	0		2	0		2	0		2	0		2	0		2	0		2	0		2	0		2	0		2	2.11137
2	5.16036		2	5.78333		2	0		2	0		2	3.65386		2	0		2	2.28155		2	2.28155		2	0		2	0		2	0		2	0
2	5.06858		2	2.49851		2	0		2	0		2	0		2	0		2	0		2	0		2	0		2	0		2	0		2	0
2	6.66562		2	0		2	0		2	0		2	0		2	0		2	0		2	0		2	0		2	0		2	0		2	4.84449
2	7.13989		2	0		2	0		2	4.12714		2	0		2	0		2	0		2	0		2	0		2	0		2	0		2	0
2	6.41266		2	4.81552		2	0		2	0		2	0		2	0		2	0		2	0		2	0		2	0		2	0		2	4.81552
2	6.4605		2	3.74825		2	2.8518		2	2.8518		2	0		2	0		2	0		2	0		2	0		2	0		2	0		2	0
2	6.48585		2	5.24519		2	0		2	0		2	0		2	0		2	0		2	0		2	0		2	0		2	0		2	2.23051
2	6.32893		2	2.01899		2	0		2	2.01899		2	0		2	0		2	0		2	0		2	0		2	0		2	0		2	0
2	6.92878		2	5.3673		2	0		2	0		2	0		2	0		2	0		2	1.50131		2	0		2	0		2	0		2	2.22095
2	6.62016		2	3.96403		2	0		2	2.55311		2	0		2	0		2	0		2	2.55311		2	0		2	0		2	0		2	0
2	6.33723		2	4.03175		2	0		2	0		2	0		2	0		2	0		2	0		2	0		2	0		2	0		2	0
2	7.33485		2	4.52218		2	0		2	0		2	0		2	0		2	0		2	1.67717		2	0		2	0		2	0		2	0
2	6.62857		2	6.76156		2	1.76086		2	0		2	0		2	0		2	0		2	0		2	0		2	0		2	0		2	0
2	7.22405		2	6.39115		2	0		2	0		2	0		2	0		2	0		2	0		2	0		2	0		2	0		2	3.41183
2	6.96345		2	3.35318		2	0		2	0		2	0		2	0		2	0		2	0		2	0		2	0		2	0		2	3.95299
2	5.49009		2	4.35973		2	0		2	0		2	0		2	0		2	0		2	0		2	0		2	0		2	0		2	0
2	6.63891		2	3.15267		2	0		2	2.79056		2	2.79056		2	0		2	0		2	1.57192		2	1.57192		2	0		2	0		2	1.57192
2	5.62076		2	3.54992		2	0		2	0		2	0		2	0		2	0		2	0		2	0		2	0		2	0		2	3.54992
2	5.33589		2	4.67909		2	0		2	0		2	0		2	0		2	0		2	0		2	0		2	0		2	0		2	3.9792
2	7.98516		2	3.30086		2	0		2	3.30086		2	1.68437		2	0		2	0		2	0		2	0		2	0		2	0		2	2.44042
2	7.14577		2	2.94411		2	0		2	0		2	0		2	0		2	0		2	0		2	0		2	0		2	0		2	2.94411
2	3.64016		2	4.58111		2	0		2	3.64016		2	0		2	0		2	0		2	0		2	0		2	0		2	0		2	0
2	7.25054		2	4.06678		2	0		2	0		2	0		2	0		2	0		2	2.86849		2	0		2	0		2	0		2	3.38612
2	7.36399		2	4.89011		2	0		2	0		2	0		2	0		2	0		2	0		2	0		2	0		2	0		2	2.34852
2	6.12974		2	5.2304		2	0		2	0		2	0		2	0		2	0		2	0		2	0		2	0		2	0		2	2.82579
2	7.14464		2	3.44095		2	0		2	0		2	0		2	0		2	0		2	1.79286		2	0		2	0		2	0		2	1.79286
2	0		2	4.57058		2	0		2	0		2	0		2	0		2	0		2	0		2	0		2	0		2	0		2	0
2	5.90432		2	3.6757		2	0		2	0		2	0		2	0		2	0		2	0		2	0		2	0		2	0		2	2.78429
2	0		2	6.11464		2	0		2	0		2	0		2	0		2	0		2	0		2	0		2	0		2	0		2	4.91972
2	7.69428		2	3.78		2	1.10969		2	4.59449		2	2.16157		2	0		2	5.01185		2	2.16157		2	0		2	0		2	0		2	1.72944
2	6.45376		2	0		2	2.15898		2	4.84449		2	2.15898		2	0		2	0		2	2.98768		2	0		2	0		2	0		2	3.51084
2	6.85649		2	3.57785		2	0		2	0		2	1.49723		2	0		2	0		2	1.49723		2	0		2	0		2	0		2	3.33871
2	4.93711		2	5.10182		2	0		2	0		2	0		2	0		2	0		2	0		2	0		2	0		2	0		2	4.28703
2	7.59705		2	5.23607		2	0		2	0		2	0		2	0		2	0		2	0		2	0		2	0		2	0		2	0
2	6.84811		2	2.94823		2	0		2	2.94823		2	0		2	0		2	0		2	2.94823		2	0		2	0		2	0		2	5.11232
2	6.01255		2	0		2	0		2	3.91877		2	0		2	0		2	0		2	0		2	0		2	0		2	0		2	3.91877
2	5.95599		2	2.71194		2	2.71194		2	4.53667		2	0		2	0		2	0		2	2.71194		2	0		2	0		2	0		2	0
2	7.29221		2	4.82385		2	0		2	0		2	0		2	0		2	0		2	1.89995		2	0		2	0		2	0		2	2.69243
2	7.12021		2	4.83915		2	0		2	3.35163		2	0		2	0		2	0		2	0		2	0		2	0		2	0		2	3.35163
2	5.02636		2	4.67638		2	0		2	0		2	0		2	0		2	0		2	0		2	0		2	2.17313		2	0		2	2.17313
2	5.43759		2	4.53462		2	0		2	0		2	0		2	0		2	0		2	0		2	0		2	0		2	0		2	3.18031
2	7.42181		2	1.90689		2	0		2	2.70022		2	2.70022		2	0		2	0		2	0		2	0		2	0		2	0		2	3.2093
2	5.0853		2	5.0853		2	0		2	0		2	0		2	0		2	0		2	0		2	0		2	0		2	0		2	0
2	3.34213		2	3.34213		2	0		2	0		2	0		2	0		2	0		2	0		2	0		2	0		2	0		2	0
2	6.98086		2	5.15793		2	0		2	0		2	2.27977		2	0		2	0		2	1.54992		2	0		2	0		2	0		2	3.41129
2	6.68684		2	4.35283		2	0		2	2.08372		2	1.38902		2	0		2	0		2	0		2	0		2	0		2	0		2	4.35283
2	6.31656		2	5.4571		2	0		2	1.75916		2	1.75916		2	0		2	0		2	0		2	0		2	0		2	0		2	3.02768
2	6.59631		2	5.82276		2	0		2	0		2	0		2	0		2	0		2	0		2	0		2	0		2	0		2	4.03958
2	5.7954		2	5.07566		2	0		2	1.66993		2	0		2	0		2	0		2	0		2	0		2	0		2	0		2	4.02423
2	6.58582		2	0		2	0		2	0		2	0		2	0		2	0		2	0		2	0		2	0		2	0		2	0
2	7.86571		2	2.45049		2	2.45049		2	0		2	0		2	0		2	0		2	0		2	0		2	0		2	0		2	2.45049
2	4.4907		2	4.4907		2	0		2	0		2	1.88166		2	0		2	0		2	1.88166		2	0		2	0		2	0		2	3.17887
2	5.43606		2	4.86765		2	0		2	0		2	0		2	0		2	0		2	0		2	0		2	0		2	0		2	3.91629
2	7.80762		2	4.55514		2	0		2	0		2	0		2	0		2	0		2	1.60692		2	0		2	0		2	0		2	4.11853
2	6.47315		2	4.28488		2	2.49134		2	3.89433		2	0		2	0		2	0		2	0		2	0		2	0		2	0		2	0
2	5.94214		2	3.47002		2	0		2	0		2	0		2	0		2	4.40334		2	0		2	0		2	0		2	0		2	0
2	6.85518		2	5.99105		2	0		2	0		2	0		2	0		2	0		2	0		2	0		2	0		2	0		2	2.37128
2	7.17636		2	3.60668		2	0		2	0		2	0.895303		2	0		2	0		2	0		2	0		2	0		2	0		2	3.70509
2	7.31503		2	4.95856		2	0		2	0		2	0		2	0		2	0		2	0		2	0		2	0		2	0		2	2.28777
2	6.94104		2	4.62889		2	0		2	0		2	0		2	0		2	0		2	0		2	0		2	0		2	0		2	3.15607
2	3.97719		2	6.95316		2	0		2	0		2	0		2	0		2	0		2	0		2	0		2	0		2	0		2	0
2	5.15668		2	4.68734		2	0		2	0		2	0		2	0		2	0		2	0		2	0		2	0		2	0		2	0
2	4.9042		2	2.54201		2	0		2	0		2	0		2	0		2	0		2	0		2	0		2	0		2	0		2	0
2	7.76875		2	4.16318		2	0		2	0		2	0		2	0		2	0		2	2.73097		2	0		2	0		2	0		2	1.93319
2	7.56891		2	5.00216		2	0		2	0		2	0		2	0		2	0		2	1.84278		2	0		2	0		2	0		2	0
2	7.74653		2	3.49838		2	0		2	0		2	0		2	0		2	0		2	0		2	0		2	0		2	0		2	1.83794
2	6.33335		2	5.13463		2	0		2	0		2	0		2	0		2	0		2	0		2	0		2	0		2	0		2	2.26063
2	3.26544		2	4.89331		2	0		2	0		2	0		2	0		2	0		2	0		2	0		2	0		2	0		2	1.95308
2	7.30449		2	3.05415		2	0		2	0		2	0		2	0		2	0		2	0		2	0		2	0		2	0		2	1.49876
2	7.09884		2	5.0237		2	0		2	0		2	0		2	0		2	0		2	0		2	0		2	0		2	0		2	4.78409
2	4.41913		2	5.12887		2	0		2	0		2	0		2	0		2	0		2	0		2	0		2	0		2	0		2	5.38505
2	7.23407		2	4.58238		2	0		2	0		2	0		2	0		2	0		2	0		2	0		2	0		2	0		2	2.09761
2	6.401		2	0		2	0		2	0		2	0		2	0		2	0		2	0		2	0		2	0		2	0		2	0
2	7.83893		2	4.18618		2	0		2	0		2	2.40626		2	0		2	0		2	2.40626		2	0		2	0		2	0		2	3.79732
2	6.76085		2	5.7244		2	0		2	0		2	0		2	0		2	0		2	0		2	0		2	0		2	0		2	2.23419
2	6.95389		2	2.72028		2	0		2	0		2	0		2	0		2	0		2	0		2	0		2	0		2	0		2	1.9241
2	6.60643		2	4.68527		2	0		2	0		2	0		2	0		2	0		2	1.79618		2	0		2	0		2	0		2	3.74028
2	6.35406		2	4.56218		2	0		2	0		2	0		2	0		2	0		2	0		2	0		2	0		2	0		2	2.89995
2	5.12838		2	4.61606		2	0		2	0		2	0		2	0		2	0		2	0		2	0		2	0		2	0		2	3.51791
2	6.52213		2	5.76267		2	0		2	0		2	0		2	0		2	0		2	2.04789		2	0		2	0		2	0		2	3.37907
2	5.83345		2	0		2	0		2	0		2	0		2	0		2	0		2	0		2	0		2	0		2	0		2	3.90747
2	6.64671		2	2.87421		2	0		2	0		2	2.38433		2	0		2	0		2	0		2	0		2	0		2	0		2	2.38433
2	7.3008		2	2.8127		2	0		2	2.8127		2	0		2	0		2	0		2	2.00468		2	0		2	0		2	0		2	0
2	7.01352		2	3.93026		2	0		2	0		2	0		2	0		2	0		2	0		2	0		2	0		2	0		2	3.54646
2	3.19802		2	5.07493		2	0		2	0		2	0		2	0		2	0		2	0		2	0		2	0		2	0		2	3.19802
2	4.71787		2	3.77167		2	0		2	0		2	0		2	0		2	0		2	0		2	0		2	0		2	0		2	4.71787
2	7.11907		2	4.4629		2	0		2	0		2	1.73942		2	0		2	0		2	0		2	0		2	0		2	0		2	3.00324
2	5.9103		2	2.56779		2	0		2	0		2	0		2	0		2	0		2	0		2	0		2	0		2	0		2	2.56779
2	5.41562		2	4.14356		2	0		2	2.36961		2	0		2	0		2	0		2	0		2	0		2	0		2	0		2	2.36961
2	6.62694		2	4.3375		2	0		2	0		2	0.906121		2	0		2	0		2	0.906121		2	0		2	0		2	0		2	3.14763
2	7.20248		2	3.25126		2	0		2	0		2	0		2	0		2	0		2	0		2	0		2	0		2	0		2	2.39534
2	6.28677		2	5.7844		2	0		2	0		2	2.09761		2	0		2	0		2	2.09761		2	0		2	0		2	0		2	0
2	7.24949		2	4.28614		2	0		2	0		2	0		2	0		2	0		2	0		2	0		2	0		2	0		2	2.49237
2	7.52631		2	6.00504		2	0		2	0		2	0		2	0		2	0		2	0		2	0		2	0		2	0		2	0
2	7.94764		2	0		2	0		2	4.91251		2	0		2	0		2	0		2	0		2	0		2	0		2	0		2	2.08236
2	5.19452		2	6.86741		2	0		2	0		2	0		2	0		2	0		2	3.30816		2	0		2	0		2	0		2	4.23335
2	6.5319		2	0		2	0		2	0		2	0		2	0		2	0		2	0		2	0		2	0		2	0		2	0
2	4.74093		2	0		2	0		2	0		2	0		2	0		2	0		2	0		2	0		2	0		2	0		2	3.7939
2	7.05748		2	3.45654		2	0		2	1.80488		2	0		2	0		2	0		2	0		2	0		2	0		2	0		2	0
2	6.40802		2	4.42042		2	0		2	0		2	0		2	0		2	0		2	0		2	0		2	0		2	0		2	3.75211
2	5.63645		2	5.52337		2	0		2	2.24793		2	0		2	0		2	0		2	0		2	0		2	0		2	0		2	3.08729
2	7.03324		2	5.47015		2	0		2	0		2	0		2	0		2	0		2	0		2	0		2	0		2	0		2	3.27292
2	4.20453		2	4.76315		2	0		2	0		2	0		2	0		2	0		2	0		2	0		2	0		2	0		2	4.20453
2	6.77072		2	3.26108		2	2.62106		2	2.14893		2	2.62106		2	0		2	0		2	1.44201		2	0		2	0		2	0		2	2.14893
2	7.28996		2	4.57016		2	0		2	0.961994		2	0		2	0		2	0		2	0		2	0		2	0		2	0		2	2.5213
2	6.23289		2	3.74082		2	0		2	4.28932		2	0		2	0		2	0		2	3.74082		2	0		2	0		2	0		2	4.68577
2	7.5819		2	2.02645		2	0		2	0		2	0		2	0		2	0		2	2.02645		2	0		2	0		2	0		2	2.02645
2	6.91938		2	4.18182		2	0		2	0		2	0		2	0		2	0		2	0		2	0		2	0		2	0		2	1.6526
2	7.10962		2	4.75665		2	0		2	0		2	1.45207		2	0		2	0		2	0		2	0		2	0		2	0		2	4.1981
2	7.34349		2	0		2	0		2	0		2	0		2	2.2228		2	0		2	0		2	0		2	0		2	0		2	2.2228
2	4.02184		2	4.97673		2	0		2	0		2	0		2	0		2	0		2	0		2	0		2	0		2	0		2	4.02184
2	6.53381		2	5.59717		2	0		2	0		2	0		2	0		2	0		2	0		2	0		2	0		2	0		2	3.38984
2	5.11458		2	3.08355		2	0		2	0		2	0		2	0		2	0		2	0		2	0		2	0		2	0		2	0
2	7.20223		2	4.46663		2	0		2	0		2	1.32654		2	0		2	0		2	0		2	0		2	0		2	0		2	3.09407
2	7.1484		2	4.77167		2	0		2	0		2	0		2	0		2	0		2	1.34937		2	0		2	0		2	0		2	2.84639
2	7.06438		2	4.18745		2	0		2	0		2	0		2	0		2	0		2	0		2	0		2	0		2	0		2	3.06695
2	7.15368		2	0		2	0		2	0		2	0		2	2.40163		2	0		2	0		2	0		2	0		2	0		2	0
2	6.38621		2	4.13167		2	0		2	0		2	0		2	0		2	0		2	0		2	0		2	0		2	0		2	0
2	5.67319		2	4.11378		2	0		2	0		2	0		2	0		2	0		2	0		2	0		2	0		2	0		2	2.41954
2	4.18134		2	6.12041		2	0		2	0		2	0		2	0		2	0		2	0		2	0		2	0		2	0		2	4.18134
2	4.28044		2	4.84046		2	0		2	0		2	0		2	0		2	0		2	0		2	0		2	0		2	0		2	4.84046
2	4.95		2	4.38819		2	0		2	0		2	0		2	0		2	0		2	0		2	0		2	0		2	0		2	3.45549
2	4.15437		2	3.23312		2	0		2	0		2	0		2	0		2	0		2	0		2	0		2	0		2	0		2	0
2	6.75328		2	2.94111		2	0		2	0		2	0		2	0		2	0		2	2.94111		2	0		2	0		2	0		2	2.94111
2	5.52557		2	4.74152		2	0		2	0		2	2.40381		2	0		2	0		2	0		2	0		2	0		2	0		2	4.74152
2	7.48978		2	0		2	0		2	0		2	2.06764		2	0		2	0		2	0		2	0		2	0		2	0		2	0
2	5.50792		2	3.84308		2	0		2	0		2	0		2	0		2	0		2	0		2	0		2	0		2	0		2	3.84308
2	6.87975		2	4.14413		2	2.37016		2	2.37016		2	0		2	0		2	0		2	0		2	0		2	0		2	0		2	3.22342
2	7.13331		2	6.92435		2	0		2	0		2	0		2	0		2	0		2	0		2	0		2	0		2	0		2	2.15121
2	6.74423		2	4.26055		2	0		2	0		2	0		2	0		2	0		2	0		2	0		2	0		2	0		2	3.43055
2	6.88778		2	4.5909		2	0		2	0		2	0		2	0		2	0		2	0		2	0		2	0		2	0		2	2.27798
2	7.41473		2	3.48787		2	0		2	0		2	0		2	0		2	0		2	1.60597		2	0		2	0		2	0		2	3.19771
2	7.79553		2	1.65398		2	0		2	1.05242		2	2.40463		2	0		2	0		2	0		2	0		2	0		2	0		2	2.07758
2	7.22663		2	4.19826		2	0		2	0		2	0		2	0		2	0		2	0		2	0		2	0		2	0		2	4.19826
2	5.95986		2	6.2251		2	0		2	0		2	0		2	0		2	0		2	0		2	0		2	0		2	0		2	3.146
2	7.38151		2	2.53705		2	1.76638		2	3.40708		2	0		2	0		2	0		2	0		2	0		2	0		2	0		2	1.76638
2	7.95292		2	4.48922		2	0		2	0		2	0		2	0		2	0		2	0		2	0		2	0		2	0		2	4.48922
2	4.26791		2	5.54418		2	0		2	0		2	0		2	0		2	0		2	0		2	0		2	0		2	0		2	3.34085
2	6.62518		2	3.78377		2	0		2	0		2	0.712816		2	0		2	0		2	0		2	0		2	0		2	0		2	4.13791
2	6.97576		2	3.83633		2	1.87066		2	3.83633		2	0		2	0		2	0		2	0		2	0		2	0		2	0		2	1.87066
2	3.86523		2	5.87494		2	0		2	0		2	0		2	0		2	0		2	0		2	0		2	0		2	0		2	2.13521
2	7.8428		2	4.57634		2	0		2	0		2	0		2	0		2	0		2	0		2	0		2	0		2	0		2	2.26604
2	7.06919		2	5.6102		2	0		2	0		2	0		2	0		2	0		2	0		2	0		2	0		2	0		2	2.96993
2	4.56065		2	0		2	0		2	0		2	0		2	0		2	0		2	0		2	0		2	0		2	0		2	0
2	6.83534		2	3.01346		2	2.18174		2	5.03721		2	0		2	0		2	0		2	3.01346		2	0		2	0		2	0		2	0
2	5.79883		2	3.8745		2	0		2	0		2	0		2	0		2	0		2	0		2	0		2	0		2	0		2	0
2	4.17393		2	3.92685		2	0		2	0		2	0		2	0		2	0		2	0		2	0		2	0		2	0		2	3.92685
2	7.16746		2	4.38384		2	0		2	0		2	0		2	0		2	0		2	0		2	0		2	0		2	0		2	2.6828
2	7.61645		2	4.62059		2	0		2	0		2	0		2	0		2	0		2	0		2	0		2	0		2	0		2	1.65306
2	5.86364		2	4.60377		2	0		2	0		2	0		2	0		2	0		2	0		2	0		2	0		2	0		2	3.98523
2	7.57699		2	5.47875		2	0		2	0		2	0		2	0		2	0		2	0		2	0		2	0		2	0		2	1.35445
2	7.42945		2	4.48684		2	0		2	1.65168		2	0		2	0		2	0		2	0		2	0		2	0		2	0		2	2.89278
2	6.11203		2	5.50646		2	0		2	0		2	0		2	0		2	0		2	0		2	0		2	0		2	0		2	3.30626
2	7.80234		2	3.71995		2	0		2	0		2	0		2	0		2	0		2	0		2	0		2	0		2	0		2	0
2	6.73401		2	3.91265		2	0		2	0		2	0		2	0		2	0		2	0		2	0		2	2.17473		2	0		2	3.91265
2	0		2	6.58311		2	0		2	0		2	0		2	0		2	0		2	0		2	0		2	0		2	0		2	0
2	6.72251		2	6.50238		2	0		2	0		2	1.31846		2	0		2	0		2	0		2	0		2	0		2	0		2	3.51854
2	7.07381		2	4.38384		2	0		2	0		2	0		2	0		2	0		2	0		2	0		2	0		2	0		2	2.20602
2	5.51803		2	6.09246		2	0		2	0		2	2.37907		2	0		2	0		2	0		2	0		2	0		2	0		2	3.23343
2	7.16107		2	5.47913		2	0		2	0		2	0		2	0		2	0		2	0		2	0		2	0		2	0		2	2.89918
2	7.35707		2	4.53157		2	0		2	0		2	1.59072		2	0		2	0		2	0		2	0		2	0		2	0		2	3.91476
2	5.80475		2	4.16124		2	0		2	0		2	0		2	0		2	0		2	0		2	0		2	0		2	0		2	0
2	6.89177		2	3.71381		2	0		2	3.71381		2	0		2	0		2	0		2	1.44996		2	0		2	0		2	0		2	2.15801
2	6.26956		2	4.94776		2	0		2	0		2	0.80488		2	0		2	0		2	0.80488		2	0		2	0		2	0		2	4.83905
2	6.30113		2	3.64777		2	0		2	1.95754		2	0		2	0		2	0		2	0		2	0		2	0		2	0		2	3.64777
2	7.6458		2	0		2	0		2	3.45457		2	2.11137		2	0		2	0		2	0		2	0		2	0		2	0		2	2.11137
2	4.8885		2	5.14343		2	0		2	0		2	0		2	0		2	0		2	0		2	0		2	0		2	0		2	2.74932
2	4.65369		2	4.19101		2	0		2	0		2	0		2	0		2	0		2	0		2	0		2	0		2	0		2	2.98295
2	7.18545		2	5.91944		2	0		2	0		2	1.64432		2	0		2	0		2	0		2	0		2	0		2	0		2	3.53966
2	7.91594		2	4.4117		2	0		2	0		2	0		2	0		2	0		2	1.96273		2	0		2	0		2	0		2	0
2	7.239		2	5.24413		2	0		2	0		2	0		2	0		2	0		2	0		2	0		2	0		2	0		2	4.18745
2	7.12814		2	3.86295		2	0		2	0		2	0		2	0		2	0		2	0		2	0		2	0		2	0		2	2.13356
2	6.92327		2	3.89617		2	0		2	1.72901		2	0		2	0		2	0		2	0		2	0		2	0		2	0		2	1.72901
2	5.95487		2	4.02299		2	0		2	0		2	0		2	0		2	0		2	0		2	0		2	0		2	0		2	3.57265
2	7.0677		2	5.84867		2	0		2	0		2	0		2	0		2	0		2	0		2	0		2	0		2	0		2	4.83532
2	7.69621		2	3.83956		2	0		2	0		2	0		2	0		2	0		2	2.11403		2	0		2	0		2	0		2	4.39046
2	5.78097		2	4.87175		2	0		2	0		2	1.83633		2	0		2	0		2	0		2	0		2	0		2	0		2	0
2	7.90472		2	2.60336		2	4.23043		2	5.2884		2	0		2	0		2	0		2	0		2	0		2	0		2	0		2	1.82334
2	6.3044		2	5.98703		2	0		2	0		2	0		2	0		2	0		2	0		2	0		2	0		2	0		2	4.35811
2	8.0984		2	5.67864		2	0		2	0		2	0		2	0		2	0		2	0		2	0		2	0		2	0		2	2.04928
2	5.74265		2	3.02945		2	0		2	0		2	0		2	0		2	0		2	0		2	0		2	0		2	0		2	3.39958
2	6.60825		2	4.80926		2	0		2	0		2	0		2	0		2	0		2	0		2	0		2	0		2	0		2	2.28155
2	7.0569		2	5.82657		2	0		2	0		2	0		2	0		2	0		2	0		2	0		2	0		2	0		2	3.50131
2	4.43423		2	5.14421		2	0		2	0		2	0		2	0		2	0		2	0		2	0		2	0		2	0		2	2.97691
2	4.77289		2	0		2	0		2	0		2	0		2	0		2	0		2	0		2	0		2	3.28983		2	0		2	0
2	5.84222		2	2.73053		2	2.73053		2	0		2	0		2	0		2	0		2	0		2	0		2	0		2	0		2	3.61753
2	5.08759		2	4.52369		2	0		2	3.58508		2	0		2	0		2	0		2	0		2	0		2	0		2	0		2	0
2	7.62796		2	4.78639		2	0		2	0		2	0		2	0		2	0		2	0		2	0		2	0		2	0		2	3.54077
2	7.49981		2	3.07433		2	0		2	3.60098		2	2.23603		2	0		2	0		2	0		2	0		2	0		2	0		2	2.71523
2	6.51515		2	5.14824		2	0		2	0		2	0		2	0		2	0		2	0		2	0		2	0		2	0		2	3.26544
2	7.06414		2	4.48684		2	2.40163		2	2.40163		2	2.40163		2	0		2	0		2	0		2	0		2	0		2	0		2	2.40163
2	3.91169		2	6.00504		2	0		2	0		2	0		2	0		2	0		2	0		2	0		2	0		2	0		2	3.91169
2	5.77241		2	2.27292		2	0		2	0		2	0		2	0		2	0		2	0		2	0		2	0		2	0		2	0
2	7.77299		2	3.42613		2	0		2	0		2	0		2	0		2	0		2	1.39232		2	0		2	0		2	0		2	2.33971
2	6.01105		2	4.07664		2	0		2	0		2	0		2	0		2	0		2	0		2	0		2	0		2	0		2	3.15979
2	7.26524		2	6.27458		2	0		2	0		2	0		2	0		2	0		2	0		2	0		2	0		2	0		2	4.78957
2	7.21678		2	5.79114		2	0		2	0		2	1.12565		2	0		2	0		2	0		2	0		2	0		2	0		2	4.39883
2	6.92071		2	3.65855		2	0		2	0		2	0		2	0		2	0		2	0		2	0		2	0		2	0		2	0
2	6.77617		2	7.07326		2	0		2	1.41738		2	0		2	0		2	0		2	0		2	0		2	0		2	0		2	4.27642
2	7.99713		2	4.73677		2	0		2	0		2	0		2	0		2	0		2	0		2	0		2	0		2	0		2	0
2	5.49665		2	5.63125		2	0		2	0		2	0		2	0		2	0		2	0		2	0		2	0		2	0		2	3.83238
2	7.08513		2	5.17025		2	0		2	0		2	0		2	0		2	0		2	0		2	0		2	0		2	0		2	2.64409
2	7.86635		2	4.39965		2	0		2	2.45101		2	0		2	0		2	0		2	0		2	0		2	0		2	0		2	4.0565
2	6.82538		2	3.80426		2	0		2	2.41224		2	0		2	0		2	0		2	0		2	0		2	0		2	0		2	4.1933
2	6.20371		2	4.73037		2	0		2	0		2	0		2	0		2	0		2	2.30159		2	0		2	0		2	0		2	3.4363
2	6.67112		2	2.94991		2	0		2	4.40477		2	0		2	0		2	0		2	0		2	0		2	0		2	0		2	0
2	7.04111		2	3.95624		2	1.96495		2	2.76744		2	1.96495		2	0		2	0		2	0		2	0		2	0		2	0		2	2.76744
2	4.57004		2	0		2	0		2	0		2	0		2	0		2	0		2	0		2	0		2	0		2	0		2	4.57004
2	5.80918		2	3.34752		2	0		2	3.34752		2	0		2	1.72028		2	0		2	1.72028		2	0		2	0		2	0		2	3.34752
2	8.64565		2	4.31281		2	2.05172		2	4.06419		2	0		2	0		2	0		2	0		2	0		2	0		2	0		2	4.70957
2	7.27137		2	4.19975		2	0		2	0		2	1.2916		2	0		2	0		2	0		2	0		2	0		2	0		2	4.19975
2	7.27971		2	4.74044		2	0		2	1.73942		2	0		2	0		2	0		2	0		2	0		2	0		2	0		2	3.37253
2	6.24464		2	4.89627		2	0		2	0		2	0		2	0		2	0		2	0		2	0		2	0		2	0		2	2.75617
2	6.35276		2	6.59616		2	0		2	2.24945		2	0.955313		2	0		2	0		2	0.955313		2	0		2	0		2	0		2	3.24001
2	7.22265		2	4.05459		2	2.63366		2	2.63366		2	0		2	0		2	0		2	0		2	0		2	0		2	0		2	2.63366
2	6.43451		2	6.13879		2	0		2	0		2	1.22404		2	0		2	0		2	1.22404		2	0		2	0		2	0		2	4.39486
2	7.07718		2	4.50684		2	0		2	0		2	0		2	0		2	0		2	0		2	0		2	0		2	0		2	3.569
2	6.47431		2	4.52218		2	0		2	0		2	0		2	0		2	0		2	0		2	0		2	0		2	0		2	4.16237
2	8.22299		2	0		2	0		2	0		2	0		2	0		2	0		2	0		2	0		2	0		2	0		2	0
2	5.71518		2	3.9749		2	0		2	0		2	0		2	0		2	0		2	0		2	0		2	0		2	0		2	2.83491
2	5.18055		2	3.14356		2	0		2	2.29807		2	2.29807		2	0		2	0		2	0		2	0		2	0		2	0		2	4.05953
2	5.31987		2	4.02671		2	0		2	0		2	1.25761		2	0		2	0		2	0		2	0		2	0		2	0		2	2.99168
2	7.58262		2	4.68734		2	0		2	0		2	0		2	0		2	0		2	0		2	0		2	0		2	0		2	1.79743
2	6.28782		2	2.28007		2	0		2	0		2	0		2	0		2	0		2	0		2	0		2	0		2	0		2	2.76235
2	6.37631		2	3.80312		2	0		2	2.41143		2	0		2	0		2	0		2	3.26888		2	0		2	0		2	0		2	2.41143
2	7.34928		2	4.47599		2	0		2	0		2	0		2	0		2	0		2	0		2	0		2	0		2	0		2	1.87066
2	6.5873		2	6.30113		2	0		2	0		2	0		2	0		2	0		2	0		2	0		2	0		2	0		2	0
2	6.54685		2	4.42995		2	0		2	4.99241		2	2.618		2	0		2	0		2	0		2	0		2	0		2	0		2	3.49531
2	0		2	6.11393		2	0		2	0		2	0		2	0		2	0		2	0		2	0		2	0		2	0		2	0
2	6.20159		2	5.41633		2	0		2	0		2	0		2	0		2	0		2	1.34767		2	0		2	0		2	0		2	3.56218
2	4.46871		2	0		2	0		2	0		2	0		2	0		2	0		2	0		2	0		2	0		2	0		2	0
2	6.74898		2	2.45996		2	0		2	0		2	0		2	0		2	0		2	0		2	0		2	0		2	0		2	2.00072
2	6.00737		2	2.75638		2	0		2	0		2	0		2	0		2	0		2	0		2	0		2	0		2	0		2	0
2	6.30091		2	5.15368		2	0		2	0		2	0		2	0		2	0		2	0		2	0		2	0		2	0		2	3.27038
2	6.41915		2	3.45286		2	0		2	0		2	0		2	0		2	0		2	0		2	0		2	0		2	0		2	3.45286
2	0		2	6.70764		2	0		2	0		2	0		2	0		2	0		2	0		2	0		2	0		2	0		2	4.43989
2	7.08804		2	4.45996		2	0		2	0		2	0		2	0		2	0		2	0		2	0		2	0		2	0		2	2.45996
2	6.87904		2	3.40939		2	0		2	0		2	0.679874		2	0		2	0		2	0		2	0		2	0		2	0		2	3.32539
2	6.26931		2	5.17548		2	0		2	0		2	0		2	0		2	0		2	0		2	0		2	0		2	0		2	2.77758
2	6.86551		2	2.10534		2	0		2	0		2	0		2	0		2	0		2	1.40708		2	0		2	0		2	0		2	3.44745
2	6.89874		2	3.78576		2	0		2	0		2	0		2	0		2	0		2	0		2	0		2	0		2	0		2	2.88675
2	5.2756		2	3.9555		2	0		2	0		2	0		2	0		2	0		2	1.96458		2	0		2	0		2	0		2	1.96458
2	6.77514		2	3.12961		2	4.04474		2	3.12961		2	0		2	0		2	0		2	0		2	0		2	0		2	0		2	3.12961
2	5.91102		2	0		2	0		2	0		2	0		2	0		2	0		2	0		2	0		2	0		2	0		2	0
2	5.54257		2	5.8583		2	0		2	0		2	0		2	0		2	0		2	0		2	0		2	0		2	0		2	3.63262
2	7.20384		2	4.89293		2	0		2	0		2	0		2	0		2	0		2	0		2	0		2	0		2	0		2	4.39903
2	6.00654		2	3.15559		2	0		2	0		2	0		2	0		2	0		2	0		2	0		2	0		2	0		2	0
2	6.31855		2	4.06721		2	0		2	0		2	1.21039		2	0		2	0		2	0		2	0		2	0		2	0		2	2.91991
2	6.94796		2	3.91198		2	0		2	0		2	0		2	0		2	0		2	0		2	0		2	0		2	0		2	3.17489
2	6.52028		2	2.904		2	3.80426		2	5.06286		2	2.904		2	0		2	0		2	2.904		2	0		2	0		2	0		2	2.904
2	0		2	0		2	4.17281		2	0		2	0		2	0		2	0		2	0		2	0		2	0		2	0		2	0
2	6.87913		2	4.60544		2	0		2	0		2	0		2	0		2	0		2	0		2	0		2	0		2	0		2	2.50309
2	7.71554		2	4.54924		2	0		2	0		2	0		2	0		2	0		2	0		2	0		2	0		2	0		2	2.72312
2	4.91025		2	6.20308		2	0		2	0		2	0		2	0		2	0		2	0		2	0		2	0		2	0		2	0
2	6.13291		2	5.47366		2	0		2	0		2	0		2	0		2	0		2	0		2	0		2	0		2	0		2	4.6514
2	5.68398		2	6.47925		2	0		2	0		2	2.86809		2	0		2	0		2	0		2	0		2	0		2	0		2	2.86809
2	6.62294		2	2.24853		2	3.08831		2	0		2	0		2	0		2	0		2	0		2	0		2	0		2	0		2	3.08831
2	5.49297		2	3.17089		2	0		2	0		2	2.32279		2	0		2	0		2	0		2	0		2	0		2	0		2	4.64495
2	7.29975		2	4.57289		2	0		2	0		2	0		2	0		2	0		2	0		2	0		2	0		2	0		2	3.87578
2	6.85806		2	5.44837		2	0		2	0		2	0		2	0		2	0		2	1.51349		2	0		2	0		2	0		2	3.9855
2	6.22866		2	3.98167		2	0		2	0		2	0		2	0		2	0		2	0		2	0		2	0		2	0		2	2.23266
2	7.15298		2	3.8539		2	0		2	0		2	0		2	0		2	0		2	0		2	0		2	0		2	0		2	3.8539
2	0		2	5.08992		2	0		2	0		2	0		2	0		2	0		2	0		2	0		2	0		2	0		2	0
2	7.2319		2	5.21719		2	0		2	0		2	0		2	0		2	0		2	2.46597		2	0		2	0		2	0		2	0
2	6.56531		2	4.05459		2	0		2	0		2	0		2	0		2	0		2	0		2	0		2	0		2	0		2	3.51235
2	6.74791		2	3.33085		2	0		2	0		2	0		2	0		2	0		2	0		2	0		2	0		2	0		2	1.70752
2	7.22015		2	3.9241		2	4.19621		2	5.27847		2	2.05346		2	0		2	2.86829		2	0		2	0		2	0		2	0		2	1.36513
2	5.06884		2	4.62545		2	0		2	0		2	0		2	0		2	0		2	0		2	0		2	0		2	0		2	3.30466
2	4.96823		2	6.35417		2	0		2	0		2	0		2	0		2	0		2	0		2	0		2	0		2	0		2	0
2	6.73636		2	5.8384		2	0		2	0		2	0		2	0		2	0		2	0		2	0		2	0		2	0		2	3.48813
2	7.37992		2	2.70465		2	0		2	2.70465		2	0		2	0		2	0		2	0		2	0		2	0		2	0		2	2.70465
2	5.41488		2	3.93102		2	0		2	0		2	0		2	0		2	0		2	0		2	0		2	1.06764		2	0		2	2.10064
2	5.79818		2	4.42573		2	0		2	0		2	0		2	0		2	0		2	0		2	0		2	0		2	0		2	0
2	6.92666		2	4.80797		2	0		2	0		2	0		2	0		2	0		2	0		2	0		2	0		2	0		2	3.03615
2	7.58037		2	0		2	0		2	0		2	0		2	0		2	0		2	0		2	0		2	0		2	0		2	0
2	3.90178		2	4.8527		2	0		2	0		2	0		2	0		2	0		2	0		2	0		2	0		2	0		2	0
2	6.46114		2	4.38757		2	0		2	1.30801		2	0.797428		2	0		2	0		2	0		2	0		2	0		2	0		2	2.93433
2	6.27307		2	3.85509		2	0		2	2.45681		2	2.45681		2	0		2	0		2	0		2	0		2	0		2	0		2	2.45681
2	6.03745		2	8.02088		2	0		2	0		2	0		2	0		2	0		2	2.08202		2	0		2	0		2	0		2	4.5631
2	6.71587		2	2.98932		2	2.98932		2	4.59317		2	0		2	0		2	0		2	0		2	0		2	0		2	0		2	2.98932
2	6.88645		2	3.54411		2	0		2	0		2	2.18745		2	0		2	0		2	0		2	0		2	0		2	0		2	0
2	5.15243		2	4.19243		2	0		2	2.15607		2	2.15607		2	0		2	0		2	0		2	0		2	0		2	0		2	0
2	6.71158		2	3.64777		2	0		2	0		2	0		2	0		2	0		2	0		2	0		2	0		2	0		2	2.2765
2	7.46998		2	4.80648		2	0		2	0		2	0		2	0		2	0		2	0		2	0		2	0		2	0		2	2.20101
2	7.08046		2	3.90631		2	0		2	1.92562		2	0		2	0		2	0		2	0		2	0		2	0		2	0		2	3.23205
2	6.63096		2	4.77199		2	0		2	0		2	0		2	0		2	0		2	0		2	0		2	0		2	0		2	1.76256
2	6.29411		2	2.34398		2	0		2	0		2	0		2	0		2	0		2	2.34398		2	0		2	0		2	0		2	1.6036
2	7.57487		2	5.11137		2	0		2	0		2	0		2	0		2	0		2	0		2	0		2	0		2	0		2	3.23143
2	6.79889		2	4.21374		2	0		2	0		2	0.702214		2	0		2	0		2	0.702214		2	0		2	0		2	0		2	4.59676
2	6.66561		2	4.50963		2	0		2	0		2	0		2	0		2	0		2	0		2	0		2	0		2	0		2	3.46624
2	5.36321		2	3.84669		2	0		2	0		2	0		2	0		2	0		2	0		2	0		2	0		2	0		2	0
2	3.41021		2	3.41021		2	0		2	0		2	0		2	0		2	0		2	0		2	0		2	0		2	0		2	2.89161
2	4.51916		2	4.51916		2	0		2	0		2	0		2	0		2	0		2	0		2	0		2	0		2	0		2	4.51916
2	7.56987		2	4.38853		2	0		2	0		2	0		2	0		2	0		2	0		2	0		2	0		2	0		2	1.94448
2	6.95923		2	2.26243		2	1.53556		2	1.53556		2	0		2	0		2	0		2	2.74351		2	0		2	0		2	0		2	3.10367
2	6.10186		2	4.1635		2	0		2	0		2	0		2	0		2	0		2	0		2	0		2	0		2	0		2	0
2	7.44336		2	3.50881		2	0		2	0		2	0		2	0		2	0		2	1.10702		2	0		2	1.10702		2	0		2	3.35459
2	4.5735		2	5.13812		2	0		2	0		2	0		2	0		2	0		2	0		2	0		2	0		2	0		2	1.71414
2	5.90915		2	3.82089		2	2.91953		2	3.82089		2	2.91953		2	0		2	0		2	0		2	0		2	0		2	0		2	0
2	6.82843		2	3.68459		2	3.44374		2	6.32285		2	0		2	0		2	0		2	0		2	0		2	0		2	0		2	1.57337
2	7.37087		2	3.55213		2	0		2	2.1944		2	0		2	0		2	0		2	2.1944		2	0		2	0		2	0		2	2.1944
2	6.66853		2	2.33027		2	0		2	4.09727		2	0		2	0		2	0		2	0		2	0		2	0		2	0		2	0
2	5.10802		2	4.99603		2	0		2	0		2	0		2	0		2	0		2	1.83835		2	0		2	0		2	0		2	3.12565
2	6.73591		2	3.96014		2	0		2	0		2	0.933573		2	0		2	0		2	0		2	0		2	0		2	0		2	3.57568
2	6.6022		2	3.17201		2	0		2	0		2	0		2	0		2	0		2	0		2	0		2	0		2	0		2	0
2	6.50079		2	4.98363		2	0		2	0		2	0		2	0		2	0		2	1.74717		2	0		2	0		2	0		2	1.74717
2	7.21059		2	4.90198		2	0		2	0		2	0		2	0		2	0		2	0		2	0		2	0		2	0		2	2.3048
2	0		2	6.11684		2	0		2	0		2	0		2	0		2	0		2	0		2	0		2	0		2	0		2	0
2	4.94101		2	3.98723		2	0		2	0		2	0		2	0		2	0		2	0		2	0		2	0		2	0		2	0
2	7.47002		2	3.53854		2	0		2	0		2	0		2	0		2	0		2	0		2	0		2	0		2	0		2	3.24732
2	7.21003		2	4.27665		2	0		2	0		2	0		2	0		2	0		2	1.85838		2	0		2	0		2	0		2	3.52406
2	6.61599		2	6.18233		2	0		2	0		2	1.37407		2	0		2	0		2	0		2	0		2	0		2	0		2	3.93772
2	6.64361		2	4.52331		2	0		2	0		2	0		2	0		2	0		2	0		2	0		2	0		2	0		2	2.70022
2	8.43964		2	3.83956		2	0		2	4.22913		2	0		2	0		2	0		2	0		2	0		2	0		2	0		2	0
2	6.20154		2	5.69535		2	0		2	2.21101		2	0		2	0		2	0		2	0		2	0		2	0		2	0		2	3.95596
2	5.92305		2	5.81796		2	0		2	0		2	0		2	0		2	0		2	0		2	0		2	0		2	0		2	0
2	6.76523		2	5.38478		2	0		2	0		2	0		2	0		2	0		2	0		2	0		2	0		2	0		2	3.81844
2	7.9893		2	3.69833		2	0		2	0		2	1.9982		2	0		2	0		2	0		2	0		2	0		2	0		2	3.31991
2	4.03844		2	5.56365		2	0		2	0		2	0		2	0		2	0		2	0		2	0		2	0		2	0		2	0
2	5.48049		2	3.4194		2	0		2	0		2	0		2	0		2	0		2	0		2	0		2	0		2	0		2	0
2	5.42526		2	5.22396		2	0		2	0		2	0		2	0		2	0		2	0		2	0		2	0		2	0		2	5.32812
2	5.52086		2	4.63099		2	0		2	0		2	0		2	0		2	0		2	0		2	0		2	0		2	0		2	4.07485
2	6.79481		2	2.38736		2	0		2	2.38736		2	0		2	2.38736		2	0		2	2.38736		2	0		2	0		2	0		2	2.38736
2	8.00159		2	3.29322		2	1.67852		2	5.26349		2	0		2	0		2	0		2	0		2	0		2	0		2	0		2	3.29322
2	5.8497		2	5.2772		2	0		2	0		2	0		2	0		2	0		2	0		2	0		2	0		2	0		2	4.3139
2	6.15977		2	3.29455		2	0		2	0		2	0		2	0		2	0		2	0		2	0		2	0		2	0		2	3.82965
2	6.12739		2	4.34298		2	0		2	0		2	0		2	0		2	0		2	0		2	0		2	0		2	0		2	0
2	5.17069		2	5.17069		2	2.29013		2	0		2	0		2	0		2	0		2	0		2	0		2	0		2	0		2	3.13455
2	6.91112		2	3.25172		2	0		2	2.39589		2	0		2	0		2	0		2	0		2	0		2	0		2	0		2	0
2	7.56459		2	4.87322		2	0		2	0		2	0		2	0		2	0		2	0		2	0		2	0		2	0		2	2.2302
2	5.81737		2	6.11212		2	0		2	0		2	0		2	0		2	0		2	0		2	0		2	0		2	0		2	5.04247
2	4.90891		2	4.34774		2	0		2	0		2	0		2	0		2	0		2	0		2	0		2	0		2	0		2	0
2	7.3689		2	3.24321		2	0		2	0		2	0		2	0		2	0		2	0		2	0		2	0		2	0		2	2.13356
2	6.29851		2	5.22404		2	0		2	0		2	0		2	0		2	0		2	0		2	0		2	0		2	0		2	1.40762
2	7.646		2	5.89765		2	0		2	0		2	0		2	0		2	0		2	0		2	0		2	0		2	0		2	2.77863
2	7.5571		2	5.06078		2	0		2	0		2	0		2	0		2	0		2	0		2	0		2	0		2	0		2	0
2	6.63308		2	3.94035		2	0		2	0		2	0		2	0		2	0		2	0		2	0		2	0		2	0		2	2.43723
2	6.73046		2	3.7915		2	0		2	0		2	0.850399		2	0		2	0		2	0		2	0		2	0		2	0		2	3.51576
2	7.16801		2	4.01087		2	0		2	0		2	0		2	0		2	0		2	0		2	0		2	0		2	0		2	3.8521
2	4.91433		2	6.05741		2	0		2	0		2	0		2	0		2	0		2	0		2	0		2	0		2	0		2	0
2	6.37615		2	3.89811		2	0		2	0		2	0		2	0		2	0		2	0		2	0		2	0		2	0		2	3.22435
2	5.18333		2	6.63161		2	0		2	0		2	2.30042		2	0		2	0		2	0		2	0		2	0		2	0		2	3.146
2	6.68478		2	4.08823		2	0		2	0		2	0		2	0		2	0		2	0		2	0		2	0		2	0		2	3.66027
2	3.87578		2	4.82579		2	0		2	0		2	0		2	0		2	0		2	0		2	0		2	0		2	0		2	0
2	6.11103		2	4.32726		2	0		2	0		2	0		2	0		2	0		2	0		2	0		2	0		2	0		2	1.24001
2	7.4411		2	4.03192		2	0		2	0		2	0		2	0		2	0		2	1.54597		2	0		2	0		2	0		2	1.54597
2	6.67758		2	4.82222		2	0		2	0		2	0		2	0		2	0		2	0		2	0		2	0		2	0		2	0
2	4.98955		2	5.13701		2	0		2	0		2	0		2	0		2	0		2	0		2	0		2	0		2	0		2	4.42714
2	7.96065		2	3.03422		2	0		2	0		2	0		2	0		2	0		2	0		2	0		2	0		2	0		2	0
2	7.10248		2	2.90612		2	0		2	0		2	1.66221		2	0		2	0		2	0		2	0		2	0		2	0		2	1.66221
2	6.78017		2	3.81445		2	1.66812		2	0		2	0		2	0		2	0		2	0		2	0		2	0		2	0		2	2.91361
2	7.48032		2	4.44069		2	0		2	0		2	1.98514		2	0		2	0		2	0		2	0		2	0		2	0		2	4.44069
2	7.57687		2	3.94963		2	0		2	0		2	0		2	0		2	0		2	0		2	0		2	0		2	0		2	1.61542
2	5.01096		2	4.7217		2	0		2	0		2	0		2	0		2	0		2	0		2	0		2	0		2	0		2	0
2	7.51635		2	5.2458		2	0		2	0		2	0		2	0		2	0		2	0		2	0		2	0		2	0		2	3.82721
2	5.68748		2	4.94144		2	0		2	0		2	3.31005		2	0		2	0		2	0		2	0		2	0		2	0		2	2.79597
2	6.54862		2	4.36114		2	0		2	0		2	0		2	0		2	0		2	0		2	0		2	0		2	0		2	3.94542
2	6.88423		2	3.96726		2	0		2	0		2	0		2	0		2	0		2	0		2	0		2	0		2	0		2	3.96726
2	6.8518		2	3.63807		2	0		2	0		2	0		2	0		2	0		2	0		2	0		2	0		2	0		2	4.32797
2	4.05953		2	5.32859		2	0		2	0		2	0		2	0		2	0		2	0		2	0		2	0		2	0		2	0
2	8.01452		2	4.27791		2	2.48543		2	2.48543		2	2.48543		2	0		2	0		2	0		2	0		2	0		2	0		2	0
2	6.80252		2	4.03879		2	0		2	0		2	0		2	0		2	0		2	0		2	0		2	0		2	0		2	3.79317
2	7.20037		2	5.05033		2	0		2	0		2	0		2	0		2	0		2	0		2	0		2	0		2	0		2	2.77463
2	6.45447		2	5.65941		2	0		2	1.79784		2	0		2	0		2	0		2	0		2	0		2	0		2	0		2	3.0757
2	6.95984		2	6.94627		2	0		2	0		2	0		2	0		2	0		2	0		2	0		2	0		2	0		2	2.77083
2	5.76845		2	5.27691		2	0		2	0		2	0		2	0		2	0		2	0		2	0		2	0		2	0		2	2.05242
2	7.01828		2	4.58316		2	0		2	1.10367		2	0		2	0		2	0		2	0		2	0		2	0		2	0		2	4.58316
2	6.25644		2	4.9078		2	0		2	0		2	0		2	0		2	0		2	0		2	0		2	0		2	0		2	3.65627
2	7.44991		2	4.23818		2	0		2	1.39232		2	1.39232		2	0		2	0		2	0		2	0		2	0		2	0		2	2.55434
2	7.19555		2	3.89385		2	0		2	2.15898		2	0		2	0		2	0		2	0		2	0		2	0		2	0		2	0
2	5.26202		2	4.79155		2	0		2	0		2	0		2	0		2	0		2	0		2	0		2	0		2	0		2	3.54572
2	6.77278		2	2.56682		2	0		2	0		2	0		2	0		2	0		2	2.56682		2	0		2	0		2	0		2	1.79161
2	7.4633		2	0		2	0		2	2.29249		2	1.56071		2	0		2	0		2	0		2	0		2	0		2	0		2	0
2	8.35945		2	4.79077		2	0		2	0		2	0		2	0		2	0		2	1.7761		2	0		2	0		2	0		2	1.7761
2	3.43216		2	4.3638		2	0		2	0		2	0		2	0		2	0		2	0		2	0		2	0		2	0		2	4.3638
2	7.27402		2	4.73493		2	0		2	0		2	0		2	0		2	0		2	0		2	0		2	0		2	0		2	1.73552
2	5.37347		2	4.4079		2	0		2	0		2	0		2	0		2	0		2	0		2	0		2	0		2	0		2	3.10182
2	5.50211		2	4.13914		2	0		2	4.13914		2	0		2	0		2	0		2	0		2	0		2	0		2	0		2	2.70929
2	4.93687		2	4.16438		2	0		2	0		2	1.6397		2	0		2	0		2	0		2	0		2	0		2	0		2	1.6397
2	7.33256		2	0		2	0		2	0		2	0		2	0		2	0		2	0		2	0		2	0		2	0		2	0
2	7.51761		2	3.371		2	0		2	0		2	1.35502		2	0		2	0		2	0		2	0		2	0		2	0		2	3.90872
2	6.76874		2	4.51614		2	0		2	0		2	1.24367		2	0		2	0		2	0		2	0		2	0		2	0		2	3.40231
2	4.30466		2	4.30466		2	0		2	0		2	0		2	0		2	0		2	0		2	0		2	0		2	0		2	0
2	7.25757		2	3.02255		2	0		2	0		2	0		2	0		2	0		2	0		2	0		2	0		2	0		2	1.75489
2	7.19687		2	4.3756		2	0		2	0		2	0		2	0		2	0		2	0		2	0		2	0		2	0		2	0
2	8.19711		2	4.72977		2	0		2	0		2	0		2	0		2	0		2	0		2	0		2	0		2	0		2	2.49646
2	7.23286		2	3.08253		2	3.60964		2	0		2	2.24367		2	0		2	0		2	0		2	0		2	0		2	0		2	2.24367
2	6.5391		2	4.83789		2	0		2	0		2	0		2	0		2	0		2	1.50589		2	0		2	0		2	0		2	3.3505
2	6.87142		2	2.88323		2	0		2	0		2	1.82823		2	0		2	0		2	1.1865		2	0		2	0		2	0		2	3.31179
2	7.26318		2	4.2607		2	0		2	0		2	0		2	0		2	0		2	0		2	0		2	0		2	0		2	0
2	3.66391		2	5.17097		2	0		2	0		2	0		2	0		2	0		2	0		2	0		2	0		2	0		2	2.77357
2	6.736		2	4.42553		2	0		2	0		2	0		2	0		2	0		2	0		2	0		2	0		2	0		2	5.27891
2	7.19114		2	3.53841		2	0		2	0		2	0		2	0		2	0		2	0		2	0		2	0		2	0		2	2.18269
2	7.45635		2	4.64564		2	0		2	0		2	0		2	0		2	0		2	0		2	0		2	0		2	0		2	2.07176
2	7.81704		2	4.30078		2	0		2	1.52155		2	0		2	0		2	0		2	0		2	0		2	0		2	0		2	1.52155
2	7.52902		2	4.02751		2	0		2	0		2	0		2	0		2	0		2	0		2	0		2	0		2	0		2	0
2	6.49107		2	3.37337		2	0		2	0		2	0		2	0		2	0		2	0		2	0		2	0		2	0		2	2.5064
2	6.20772		2	4.86012		2	0		2	0		2	0		2	0		2	0		2	0		2	0		2	0		2	0		2	2.72443
2	5.20582		2	4.64027		2	0		2	1.99711		2	1.99711		2	0		2	0		2	0		2	0		2	0		2	0		2	4.24435
2	7.8089		2	6.23674		2	0		2	0		2	0		2	0		2	0		2	0		2	0		2	0		2	0		2	2.74932
2	7.46853		2	3.21023		2	0		2	0		2	0		2	0		2	0		2	0		2	0		2	0		2	0		2	1.90766
2	6.50838		2	4.05823		2	0		2	0		2	0		2	0		2	0		2	0		2	0		2	0		2	0		2	1.56413
2	3.3553		2	4.28296		2	0		2	0		2	0		2	0		2	0		2	0		2	0		2	0		2	0		2	3.3553
2	5.79239		2	3.33199		2	0		2	2.46858		2	0		2	0		2	0		2	0		2	0		2	0		2	0		2	0
2	4.60075		2	5.09736		2	0		2	0		2	0		2	0		2	0		2	0		2	0		2	0		2	0		2	2.11203
2	6.6884		2	2.49646		2	0		2	1.73162		2	0		2	0		2	0		2	0		2	0		2	0		2	0		2	2.49646
2	7.44333		2	4.7567		2	0		2	1.33971		2	0		2	0		2	0		2	1.33971		2	0		2	1.33971		2	0		2	3.3488
2	7.39936		2	3.57833		2	0		2	2.21661		2	0		2	0		2	0		2	2.21661		2	0		2	0		2	0		2	2.21661
2	7.7429		2	4.80875		2	0		2	0		2	0		2	0		2	0		2	0		2	0		2	0		2	0		2	0
2	7.31753		2	1.97636		2	0		2	0		2	0.984042		2	0		2	0		2	0		2	0		2	0		2	0		2	0.984042
2	6.90974		2	0		2	0		2	0		2	0		2	0		2	0		2	4.07878		2	0		2	0		2	0		2	0
2	7.87236		2	1.90497		2	0		2	0		2	0		2	0		2	0		2	1.90497		2	0		2	0		2	0		2	3.20711
2	0		2	4.07022		2	0		2	0		2	0		2	0		2	0		2	0		2	0		2	0		2	0		2	4.07022
2	5.87988		2	6.24357		2	0		2	0		2	0		2	0		2	0		2	2.54201		2	0		2	1.77062		2	0		2	2.54201
2	7.77901		2	3.26769		2	0		2	3.64466		2	1.95494		2	0		2	0		2	0		2	0		2	0		2	0		2	1.95494
2	6.98912		2	4.74314		2	0		2	0		2	0		2	0		2	0		2	2.75039		2	0		2	0		2	0		2	3.639
2	6.2509		2	4.91781		2	0		2	0		2	0		2	0		2	0		2	0		2	0		2	0		2	0		2	3.51576
2	7.07559		2	4.37079		2	0		2	0		2	0		2	0		2	0		2	0		2	0		2	0		2	0		2	3.14991
2	5.25976		2	3.36849		2	0		2	3.36849		2	0		2	0		2	0		2	0		2	0		2	0		2	0		2	0
2	7.31668		2	5.54625		2	0		2	0		2	0		2	0		2	0		2	0		2	0		2	0		2	0		2	2.91322
2	6.04529		2	5.63749		2	0		2	0		2	0		2	0		2	0		2	0		2	0		2	0		2	0		2	4.10936
2	7.64844		2	0		2	0		2	0		2	0		2	0		2	0		2	0		2	0		2	0		2	0		2	4.2592
2	7.88171		2	5.40749		2	0		2	1.44731		2	1.44731		2	0		2	0		2	0		2	0		2	0		2	0		2	2.1551
2	7.98639		2	3.92258		2	0		2	0		2	1.12433		2	0		2	0		2	0		2	0		2	0		2	0		2	2.18301
2	7.75569		2	4.28088		2	0		2	0		2	0		2	0		2	0		2	1.60834		2	0		2	0		2	0		2	2.34993
2	4.65277		2	4.65277		2	0		2	0		2	0		2	0		2	0		2	0		2	0		2	0		2	0		2	0
2	6.43363		2	4.88166		2	0		2	0		2	0		2	0		2	0		2	0		2	0		2	0		2	0		2	3.02148
2	6.84056		2	6.45024		2	0		2	0		2	0		2	0		2	0		2	1.79494		2	0		2	0		2	0		2	2.57022
2	7.08267		2	3.59932		2	0		2	0		2	1.07861		2	0		2	0		2	0		2	0		2	0		2	0		2	2.44573
2	7.5986		2	4.66721		2	0		2	0		2	0		2	0		2	0		2	0		2	0		2	0		2	0		2	3.05693
2	6.38102		2	4.73801		2	0		2	0		2	0.811471		2	0		2	0		2	0		2	0		2	0		2	0		2	4.07596
2	4.42082		2	5.70172		2	0		2	0		2	2.60999		2	0		2	0		2	0		2	0		2	0		2	0		2	2.60999
2	5.81098		2	2.18808		2	0		2	0		2	0		2	0		2	0		2	0		2	0		2	0		2	0		2	2.18808
2	6.15638		2	5.03386		2	0		2	0		2	0		2	0		2	0		2	0		2	0		2	0		2	0		2	0
2	5.73944		2	6.05595		2	0		2	0		2	0		2	0		2	0		2	0		2	0		2	0		2	0		2	5.33335
2	4.58002		2	4.32905		2	0		2	0		2	0		2	0		2	0		2	0		2	0		2	0		2	0		2	2.26903
2	5.70238		2	4.34511		2	0		2	0		2	0		2	0		2	0		2	0		2	0		2	0		2	0		2	3.41441
2	6.61396		2	4.07835		2	0		2	0		2	0		2	0		2	0		2	0		2	0		2	0		2	0		2	2.87912
2	7.10278		2	3.42586		2	0		2	0		2	0		2	0		2	0		2	0		2	0		2	0		2	0		2	0
2	7.43408		2	4.40402		2	0		2	0		2	0.97159		2	0		2	0		2	0		2	0		2	0		2	0		2	3.26978
2	6.51447		2	3.8746		2	0		2	0		2	1.03633		2	0		2	0		2	0		2	0		2	0		2	0		2	3.97453
2	6.94233		2	4.07989		2	1.86869		2	2.65627		2	0		2	0		2	0		2	0		2	0		2	0		2	0		2	3.16269
2	6.8076		2	3.59717		2	1.91648		2	4.35248		2	0		2	0		2	0		2	1.91648		2	0		2	0		2	0		2	2.71172
2	7.36898		2	6.16744		2	0		2	0		2	0		2	0		2	0		2	0		2	0		2	0		2	0		2	0
2	6.32209		2	4.68857		2	0		2	0		2	0		2	0		2	0		2	1.34993		2	0		2	0		2	0		2	2.49774
2	5.7146		2	2.89511		2	0		2	0		2	0		2	0		2	0		2	0		2	0		2	0		2	0		2	4.34462
2	3.99123		2	4.54566		2	0		2	0		2	0		2	0		2	0		2	0		2	0		2	0		2	0		2	4.94514
2	6.44037		2	3.39753		2	0		2	0		2	2.26754		2	0		2	0		2	0		2	0		2	0		2	0		2	2.26754
2	6.50689		2	1.89763		2	0		2	2.68952		2	0		2	0		2	0		2	0		2	0		2	0		2	0		2	1.89763
2	4.92861		2	0		2	0		2	0		2	0		2	0		2	0		2	0		2	0		2	0		2	0		2	0
2	5.1519		2	4.61818		2	0		2	0		2	0		2	0		2	0		2	0		2	0		2	0		2	0		2	4.31085
2	7.5989		2	0		2	0		2	2.89317		2	2.07519		2	0		2	0		2	2.07519		2	0		2	0		2	0		2	0
2	7.49859		2	4.43343		2	0		2	0		2	1.52256		2	0		2	0		2	1.52256		2	0		2	0		2	0		2	3.37393
2	6.59419		2	1.73639		2	2.50182		2	0		2	0		2	0		2	0		2	0		2	0		2	0		2	0		2	2.99928
2	4.04998		2	4.04998		2	0		2	0		2	0		2	0		2	0		2	0		2	0		2	0		2	0		2	0
2	6.31163		2	0		2	2.5612		2	0		2	0		2	0		2	0		2	0		2	0		2	0		2	0		2	3.43349
2	4.87622		2	3.92448		2	0		2	0		2	0		2	0		2	0		2	0		2	0		2	0		2	0		2	0
2	7.41603		2	0		2	0		2	2.75596		2	1.95531		2	0		2	0		2	1.95531		2	0		2	0		2	0		2	2.75596
2	5.57679		2	3.371		2	0		2	0		2	0		2	0		2	0		2	0		2	0		2	0		2	0		2	4.29954
2	7.00539		2	3.92258		2	0		2	4.87426		2	0		2	0		2	0		2	0		2	0		2	0		2	0		2	0
2	4.60834		2	4.60834		2	0		2	0		2	0		2	0		2	0		2	0		2	0		2	0		2	0		2	0
2	6.91016		2	4.52174		2	0		2	0		2	0		2	0		2	0		2	1.36121		2	0		2	0		2	0		2	4.06126
2	6.79037		2	2.8266		2	0		2	0		2	0		2	0		2	0		2	0		2	0		2	0		2	0		2	0
2	7.6675		2	5.7755		2	0		2	0		2	0		2	0		2	0		2	2.614		2	0		2	1.83228		2	0		2	3.49096
2	7.45589		2	6.97675		2	0		2	0		2	0		2	0		2	0		2	0		2	0		2	0		2	0		2	3.58796
2	7.12772		2	5.06592		2	0		2	0		2	0		2	0		2	0		2	0		2	0		2	0		2	0		2	2.78827
2	5.92006		2	4.52707		2	0		2	0		2	0		2	0		2	0		2	0		2	0		2	0		2	0		2	3.83117
2	7.36413		2	4.55986		2	0		2	0		2	0		2	0		2	0		2	0		2	0		2	0		2	0		2	3.09238
2	7.66467		2	3.23465		2	2.72443		2	4.55053		2	0		2	0		2	0		2	0		2	0		2	0		2	0		2	0
2	7.68961		2	3.79077		2	0		2	3.12168		2	0		2	0		2	0		2	0		2	0		2	0		2	0		2	3.49467
2	6.0038		2	4.68471		2	0		2	0		2	0		2	0		2	0		2	0		2	0		2	0		2	0		2	3.58328
2	3.70155		2	5.61583		2	0		2	0		2	0		2	0		2	0		2	0		2	0		2	0		2	0		2	0
2	7.11778		2	2.86156		2	0		2	4.0591		2	0		2	0		2	0		2	2.04754		2	0		2	0		2	0		2	2.04754
2	5.86965		2	6.22674		2	0		2	0		2	0		2	0		2	0		2	0		2	0		2	0		2	0		2	3.2032
2	6.383		2	4.7675		2	0		2	0		2	0		2	0		2	0		2	0		2	0		2	0		2	0		2	3.08678
2	7.93951		2	3.28274		2	0		2	3.81742		2	0		2	0		2	0		2	0		2	0		2	0		2	0		2	1.67039
2	8.45054		2	4.1384		2	0		2	0		2	0		2	0		2	0		2	5.09689		2	0		2	0		2	0		2	0
2	7.54633		2	5.24717		2	0		2	0		2	0		2	0		2	0		2	0		2	0		2	0		2	0		2	4.03633
2	7.86109		2	2.30947		2	1.57483		2	0		2	0		2	0		2	0		2	0		2	0		2	0		2	0		2	1.57483
2	7.3468		2	3.3756		2	0		2	3.00612		2	0		2	0		2	0		2	0		2	0		2	0		2	0		2	3.00612
2	4.41		2	3.71765		2	0		2	0		2	0		2	0		2	0		2	0		2	0		2	0		2	0		2	4.66169
2	7.37672		2	6.55562		2	0		2	0		2	0		2	0		2	0		2	0		2	0		2	0		2	0		2	2.49902
2	5.83246		2	2.99964		2	0		2	0		2	0		2	0		2	0		2	0		2	0		2	0		2	0		2	0
2	6.15702		2	3.62621		2	0		2	3.33328		2	0		2	0		2	0		2	0		2	0		2	0		2	0		2	1.70929
2	4.46969		2	3.00935		2	0		2	0		2	0		2	0		2	0		2	0		2	0		2	0		2	0		2	5.18035
2	7.10186		2	3.87145		2	0		2	2.47119		2	0		2	0		2	0		2	0		2	0		2	0		2	0		2	3.87145
2	7.90547		2	6.00455		2	0		2	0		2	0		2	0		2	0		2	0		2	0		2	0		2	0		2	1.74028
2	7.02943		2	4.90963		2	0		2	0		2	0		2	0		2	0		2	0		2	0		2	0		2	0		2	3.31339
2	4.65992		2	5.72871		2	0		2	0		2	0		2	0		2	0		2	0		2	0		2	2.15995		2	0		2	0
2	7.31505		2	5.69844		2	0		2	3.04876		2	0		2	0		2	0		2	0		2	0		2	0		2	0		2	0
2	5.19826		2	5.19826		2	0		2	0		2	0		2	0		2	0		2	0		2	0		2	0		2	0		2	0
2	3.30173		2	4.78576		2	0		2	0		2	0		2	0		2	0		2	0		2	0		2	0		2	0		2	2.44122
2	7.33654		2	5.07818		2	0		2	0		2	0		2	0		2	0		2	0		2	0		2	0		2	0		2	2.56487
2	6.68912		2	4.88811		2	0		2	0		2	0		2	0		2	0		2	0		2	0		2	0		2	0		2	1.60597
2	4.87912		2	4.37023		2	0		2	0		2	0		2	0		2	0		2	0		2	0		2	0		2	0		2	1.6722
2	7.13326		2	4.77452		2	0		2	0		2	0		2	0		2	0		2	0		2	0		2	0		2	0		2	2.25308
2	7.94968		2	4.37142		2	0		2	0		2	0		2	0		2	0		2	0		2	0		2	0		2	0		2	0
2	0		2	5.18994		2	0		2	0		2	0		2	0		2	0		2	0		2	0		2	0		2	0		2	0
2	5.51611		2	3.31513		2	0		2	0		2	0		2	0		2	0		2	0		2	0		2	0		2	0		2	0
2	6.93349		2	2.8024		2	0		2	0		2	0		2	0		2	0		2	0		2	0		2	0		2	0		2	1.43723
2	7.55988		2	3.28244		2	3.81711		2	4.97975		2	3.28244		2	0		2	0		2	2.42358		2	0		2	0		2	0		2	0
2	7.11835		2	3.72498		2	0		2	0		2	0		2	0		2	0		2	0		2	0		2	0		2	0		2	3.28259
2	5.40334		2	6.38621		2	0		2	0		2	0		2	0		2	0		2	0		2	0		2	0		2	0		2	0
2	6.81114		2	3.20852		2	0		2	0		2	0		2	0		2	0		2	4.12829		2	0		2	0		2	0		2	2.35671
2	7.18722		2	3.15299		2	0		2	3.82355		2	0		2	0		2	0		2	0		2	0		2	0		2	0		2	0
2	7.34783		2	4.77373		2	0		2	0		2	0		2	0		2	0		2	0		2	0		2	0		2	0		2	0
2	4.66454		2	5.2304		2	0		2	0		2	0		2	0		2	0		2	0		2	0		2	0		2	0		2	2.33914
2	4.09111		2	5.26427		2	0		2	0		2	0		2	0		2	0		2	0		2	0		2	0		2	0		2	4.09111
2	5.5271		2	6.66179		2	0		2	0		2	0		2	0		2	0		2	0		2	0		2	0		2	0		2	0
2	7.46552		2	3.85987		2	0		2	3.12516		2	0		2	0		2	0		2	0		2	0		2	0		2	0		2	2.28155
2	5.59174		2	2.78722		2	0		2	0		2	0		2	0		2	0		2	0		2	0		2	0		2	0		2	2.78722
2	4.6626		2	4.48961		2	0		2	0		2	0		2	0		2	0		2	0		2	0		2	0		2	0		2	3.26093
2	8.26051		2	4.84735		2	0		2	4.66186		2	0		2	0		2	0		2	0		2	0		2	0		2	0		2	0
2	7.18798		2	4.07022		2	0		2	0		2	1.86116		2	0		2	0		2	1.86116		2	0		2	0		2	0		2	2.64754
2	6.23743		2	1.99204		2	2.79826		2	6.29328		2	0		2	0		2	1.99204		2	1.99204		2	2.79826		2	2.79826		2	0		2	1.99204
2	7.06332		2	0		2	0		2	0		2	0		2	0		2	0		2	0		2	0		2	0		2	0		2	0
2	6.80307		2	4.50913		2	0		2	0		2	1.49262		2	0		2	0		2	0		2	0		2	0		2	0		2	3.33214
2	4.28326		2	4.93324		2	0		2	0		2	0		2	0		2	0		2	0		2	0		2	0		2	0		2	3.59479
2	5.78432		2	3.56352		2	0		2	0		2	0		2	0		2	0		2	0		2	0		2	0		2	0		2	0
2	6.63893		2	4.60164		2	0		2	0		2	1.07656		2	0		2	0		2	0		2	0		2	0		2	0		2	3.45641
2	6.78444		2	3.45022		2	0		2	5.16015		2	0		2	0		2	0		2	0		2	0		2	0		2	0		2	2.57652
2	5.8144		2	5.6912		2	0		2	0		2	0		2	0		2	0		2	0		2	0		2	0		2	0		2	1.72378
2	5.74948		2	4.46721		2	0		2	3.53107		2	3.53107		2	0		2	0		2	0		2	0		2	0		2	0		2	0
2	7.78564		2	3.94963		2	0		2	3.27367		2	2.76129		2	0		2	0		2	0		2	0		2	0		2	0		2	0
2	3.4551		2	5.84494		2	0		2	0		2	0		2	0		2	0		2	0		2	0		2	0		2	0		2	3.4551
2	5.38619		2	3.72759		2	0		2	0		2	0		2	0		2	0		2	0		2	0		2	0		2	0		2	3.19598
2	7.13055		2	5.11799		2	0		2	0		2	1.26604		2	0		2	0		2	0		2	0		2	0		2	0		2	3.91198
2	6.03067		2	3.82456		2	0		2	0		2	1.30042		2	0		2	0		2	0		2	0		2	0		2	0		2	3.28954
2	6.69811		2	3.85659		2	0		2	0		2	1.42546		2	0		2	0		2	0		2	0		2	0		2	0		2	3.2371
2	6.98367		2	5.70252		2	0		2	0		2	1.64524		2	0		2	0		2	0		2	0		2	0		2	0		2	2.8844
2	6.55053		2	4.99603		2	0		2	0		2	0		2	0		2	0		2	0		2	0		2	0		2	0		2	0
2	7.15344		2	3.55533		2	0		2	0		2	1.34312		2	0		2	0		2	0		2	0		2	0		2	0		2	3.89035
2	4.84398		2	4.28392		2	0		2	0		2	0		2	0		2	0		2	0		2	0		2	0		2	0		2	2.98732
2	7.89575		2	4.62732		2	0		2	0		2	0		2	0		2	0		2	0		2	0		2	0		2	0		2	3.15462
2	7.794		2	3.52619		2	0		2	0		2	0		2	0		2	0		2	2.64616		2	0		2	0		2	0		2	0
2	6.82591		2	3.95028		2	0		2	0		2	0		2	0		2	0		2	0		2	0		2	0		2	0		2	3.41129
2	5.10622		2	4.14747		2	0		2	0		2	0		2	0		2	0		2	0		2	0		2	0		2	0		2	3.22666
2	5.8675		2	3.67965		2	0		2	0		2	0		2	0		2	0		2	0		2	0		2	0		2	0		2	3.47599
2	5.75443		2	3.62691		2	0		2	0		2	1.1776		2	0		2	0		2	0		2	0		2	0		2	0		2	2.59598
2	4.65478		2	5.12375		2	0		2	0		2	0		2	0		2	0		2	0		2	0		2	0		2	0		2	3.04562
2	7.63849		2	2.97012		2	0		2	0		2	0		2	0		2	0		2	0		2	0		2	0		2	0		2	3.69644
2	6.45814		2	4.13389		2	0		2	0		2	2.36149		2	0		2	0		2	3.74599		2	0		2	0		2	0		2	2.36149
2	7.64456		2	3.61706		2	0		2	0		2	1.52507		2	0		2	0		2	1.52507		2	0		2	0		2	0		2	0
2	8.41598		2	4.43563		2	0		2	3.5008		2	0		2	0		2	0		2	0		2	0		2	0		2	0		2	5.4019
2	6.30162		2	4.05102		2	0		2	2.04089		2	0		2	0		2	0		2	0		2	0		2	0		2	0		2	2.8542
2	3.95252		2	0		2	0		2	0		2	0		2	0		2	0		2	0		2	0		2	0		2	0		2	0
2	6.41522		2	4.92495		2	0		2	0		2	0		2	0		2	0		2	0		2	0		2	0		2	0		2	3.73552
2	5.81798		2	3.82721		2	0		2	0		2	0		2	0		2	0		2	0		2	0		2	0		2	0		2	2.65031
2	6.19089		2	4.94725		2	0		2	0		2	1.02077		2	0		2	0		2	0		2	0		2	0		2	0		2	2.0314
2	3.67875		2	3.67875		2	0		2	2.78722		2	0		2	0		2	0		2	0		2	0		2	0		2	0		2	2.78722
2	5.05024		2	5.30597		2	0		2	0		2	0		2	0		2	0		2	0		2	0		2	0		2	0		2	0
2	4.6995		2	5.22261		2	0		2	0		2	0		2	0		2	0		2	0		2	0		2	0		2	0		2	1.70973
2	3.7171		2	3.7171		2	0		2	0		2	2.82273		2	0		2	0		2	0		2	0		2	0		2	0		2	2.82273
2	7.22769		2	0		2	2.57604		2	4.38204		2	0		2	0		2	0		2	0		2	0		2	0		2	0		2	2.57604
2	7.57571		2	4.55551		2	0		2	0		2	0		2	0		2	0		2	0		2	0		2	0		2	0		2	0
2	4.43069		2	0		2	0		2	0		2	0		2	0		2	0		2	0		2	0		2	0		2	0		2	0
2	5.63326		2	4.95917		2	0		2	0		2	0		2	0		2	0		2	0		2	0		2	0		2	0		2	5.49192
2	6.91763		2	6.2602		2	0		2	0		2	0		2	0		2	0		2	0		2	0		2	0		2	0		2	4.18015
2	7.4618		2	0		2	0		2	3.25565		2	0		2	0		2	0		2	2.39917		2	0		2	0		2	0		2	0
2	6.73376		2	2.6487		2	0		2	2.6487		2	0		2	0		2	0		2	2.6487		2	0		2	0		2	0		2	2.6487
2	5.90807		2	3.30115		2	0		2	0		2	0		2	0		2	0		2	0		2	0		2	0		2	0		2	3.6792
2	7.47969		2	5.83988		2	0		2	0		2	0		2	0		2	0		2	0		2	0		2	0		2	0		2	1.66221
2	7.19225		2	3.29322		2	0		2	0		2	0		2	0		2	0		2	0		2	0		2	0		2	0		2	3.82823
2	6.57658		2	0		2	0		2	0		2	0		2	0		2	0		2	3.59825		2	0		2	0		2	0		2	3.59825
2	4.94308		2	0		2	0		2	4.94308		2	0		2	0		2	0		2	0		2	0		2	0		2	0		2	0
2	6.6117		2	4.18047		2	0		2	0		2	0.892974		2	0		2	0		2	1.43989		2	0		2	0		2	0		2	3.95996
2	7.05944		2	4.80972		2	0		2	0		2	0		2	0		2	0		2	0		2	0		2	0		2	0		2	3.63087
2	6.60687		2	0		2	0		2	4.80792		2	2.76299		2	0		2	0		2	1.55041		2	0		2	0		2	0		2	0
2	6.11393		2	2.96828		2	0		2	0		2	0		2	0		2	0		2	0		2	0		2	0		2	0		2	2.96828
2	6.98834		2	4.32495		2	0		2	0		2	0		2	0		2	0		2	0		2	0		2	0		2	0		2	2.778
2	6.47367		2	5.17588		2	0		2	0		2	0		2	0		2	0		2	0		2	0		2	0		2	0		2	2.43136
2	3.98021		2	0		2	0		2	0		2	0		2	0		2	0		2	0		2	0		2	0		2	0		2	0
2	4.83233		2	4.66874		2	0		2	0		2	0		2	0		2	0		2	0		2	0		2	0		2	0		2	4.27247
2	7.42169		2	2.95252		2	0		2	0		2	0.97306		2	0		2	0		2	0		2	0		2	0		2	0		2	2.27858
2	6.3496		2	3.99241		2	0		2	0		2	0		2	0		2	0		2	0		2	0		2	0		2	0		2	1.99386
2	6.04991		2	3.63448		2	0		2	0		2	0		2	0		2	0		2	1.39561		2	0		2	0		2	0		2	1.39561
2	6.70704		2	3.21381		2	0		2	3.21381		2	0		2	0		2	0		2	0		2	0		2	0		2	0		2	0
2	6.85915		2	3.82314		2	0		2	0		2	0		2	0		2	0		2	0		2	0		2	0		2	0		2	4.37365
2	5.7177		2	4.4363		2	0		2	0		2	0		2	0		2	0		2	0		2	0		2	0		2	0		2	0
2	7.35124		2	3.73606		2	0		2	1.6107		2	0		2	0		2	0		2	0		2	0		2	0		2	0		2	3.49454
2	8.04494		2	2.95345		2	2.45864		2	5.02157		2	0		2	0		2	0		2	0		2	0		2	0		2	0		2	1.7
2	7.87503		2	4.01605		2	2.82212		2	3.71622		2	0		2	0		2	0		2	0		2	0		2	0		2	0		2	2.82212
2	6.35739		2	4.07733		2	0		2	2.52707		2	1.37184		2	0		2	0		2	0		2	0		2	0		2	0		2	2.87814
2	5.30104		2	3.40681		2	0		2	0		2	0		2	0		2	0		2	0		2	0		2	0		2	0		2	0
2	6.337		2	2.93603		2	0		2	0		2	0		2	0		2	0		2	0		2	0		2	0		2	0		2	0
2	7.31099		2	5.91102		2	0		2	0		2	0		2	0		2	0		2	0		2	0		2	2.92125		2	0		2	2.92125
2	7.98735		2	0		2	0		2	0		2	0		2	0		2	0		2	0		2	0		2	0		2	0		2	3.15364
2	7.09624		2	3.06039		2	2.22373		2	0		2	0		2	0		2	0		2	0		2	0		2	0		2	0		2	0
2	7.03395		2	4.64131		2	0		2	0		2	0		2	0		2	0		2	2.1447		2	0		2	0		2	0		2	2.1447
2	5.94423		2	4.13093		2	0		2	0		2	0		2	0		2	0		2	0		2	0		2	0		2	0		2	5.08916
2	7.93581		2	6.0323		2	0		2	0		2	0		2	0		2	0		2	0		2	0		2	0		2	0		2	3.5174
2	6.95832		2	3.20539		2	0		2	4.12491		2	0		2	0		2	0		2	2.35389		2	0		2	0		2	0		2	0
2	7.24823		2	4.51197		2	0		2	0		2	0		2	0		2	0		2	0		2	0		2	0		2	0		2	2.123
2	7.37887		2	4.09466		2	0		2	0		2	0		2	0		2	0		2	0		2	0		2	0		2	0		2	1.72159
2	7.95857		2	5.25826		2	0		2	0		2	0		2	0		2	0		2	0		2	0		2	0		2	0		2	2.42895
2	6.88415		2	4.73828		2	0		2	0		2	0		2	0		2	0		2	0		2	0		2	0		2	0		2	3.43603
2	5.26382		2	5.13007		2	0		2	0		2	0		2	0		2	0		2	0		2	0		2	0		2	0		2	3.69008
2	7.05649		2	3.18396		2	2.67627		2	0		2	0		2	0		2	0		2	0		2	0		2	0		2	0		2	1.88596
2	7.3133		2	3.40313		2	0		2	2.53331		2	1.76341		2	0		2	0		2	0		2	0		2	0		2	0		2	2.53331
2	6.39165		2	5.46192		2	0		2	0		2	0		2	0		2	0		2	0		2	0		2	0		2	0		2	5.29609
2	7.71565		2	4.52494		2	0		2	0		2	0		2	0		2	0		2	1.67897		2	0		2	0		2	0		2	2.92714
2	5.86275		2	5.14221		2	0		2	0		2	0		2	0		2	0		2	0		2	0		2	0		2	0		2	2.52757
2	7.24422		2	5.80694		2	0		2	0		2	0		2	0		2	0		2	0		2	0		2	0		2	0		2	1.76171
2	5.21156		2	6.12578		2	0		2	0		2	0		2	0		2	0		2	0		2	0		2	0		2	0		2	2.91743
2	7.39086		2	4.67435		2	0		2	0		2	0		2	0		2	0		2	0		2	0		2	0		2	0		2	3.43483
2	6.7598		2	2.23327		2	0		2	3.98267		2	0		2	0		2	0		2	0		2	0		2	0		2	0		2	3.59777
2	6.41647		2	4.67931		2	0		2	0		2	0		2	0		2	0		2	0		2	0		2	0		2	0		2	3.0063
2	6.94911		2	4.52995		2	0		2	0		2	0		2	0		2	0		2	0		2	0		2	0		2	0		2	0
2	7.13604		2	3.52857		2	1.86196		2	0		2	0		2	0		2	0		2	0		2	0		2	0		2	0		2	0
2	6.21737		2	6.21737		2	0		2	0		2	2.1167		2	0		2	0		2	2.1167		2	0		2	0		2	0		2	3.84268
2	7.73553		2	3.88499		2	1.90881		2	0		2	0		2	0		2	0		2	0		2	0		2	0		2	0		2	2.70266
2	6.1785		2	4.23703		2	0		2	1.69243		2	0		2	0		2	0		2	1.69243		2	0		2	0		2	0		2	3.60419
2	4.74271		2	5.30961		2	0		2	0		2	0		2	0		2	0		2	0		2	0		2	0		2	0		2	4.5967
2	4.00135		2	0		2	0		2	0		2	0		2	0		2	0		2	0		2	0		2	0		2	0		2	0
2	6.58598		2	4.54114		2	0		2	0		2	0		2	0		2	0		2	0.801573		2	0		2	0		2	0		2	4.39595
2	6.89092		2	4.20038		2	0		2	0		2	0		2	0		2	0		2	0		2	0		2	0		2	0		2	2.66653
2	0		2	0		2	0		2	0		2	0		2	0		2	0		2	0		2	0		2	0		2	0		2	4.60027
2	6.51846		2	3.25957		2	0		2	0		2	0		2	0		2	0		2	1.78701		2	0		2	0		2	0		2	2.83329
2	7.19477		2	3.92922		2	0		2	0		2	2.05762		2	0		2	0		2	0		2	0		2	0		2	0		2	2.87303
2	4.69008		2	4.69008		2	0		2	0		2	0		2	0		2	0		2	0		2	0		2	0		2	0		2	3.01614
2	7.14614		2	3.12796		2	0		2	0		2	0		2	0		2	0		2	1.19535		2	0		2	0		2	0		2	2.28422
2	5.28585		2	6.02961		2	0		2	0		2	0		2	0		2	0		2	0		2	0		2	0		2	0		2	3.6663
2	0		2	5.46143		2	0		2	0		2	0		2	0		2	0		2	0		2	0		2	0		2	0		2	0
2	7.84116		2	4.74465		2	0		2	0		2	1.57773		2	0		2	0		2	1.57773		2	0		2	0		2	0		2	1.57773
3	6.63888		3	1.15898		3	0		3	0		3	2.23266		3	0		3	0		3	0		3	0		3	0		3	0		3	2.84117
3	6.35769		3	2		3	0		3	0		3	1.32193		3	0		3	0		3	0		3	0		3	0		3	0		3	2.80756
3	6.35694		3	0.831067		3	0		3	0		3	1.35445		3	0		3	0		3	0.831067		3	0		3	0		3	0		3	2.29072
3	6.11428		3	3.66186		3	0		3	0		3	0		3	0		3	0		3	0		3	0		3	0		3	0		3	3.45838
3	6.83176		3	3.73042		3	0		3	0		3	2.22712		3	0		3	0		3	0		3	0		3	0		3	0		3	2.22712
3	6.37752		3	2.39999		3	0		3	0		3	0		3	0		3	0		3	0		3	0		3	0		3	0		3	2.80529
3	6.64982		3	1.18587		3	0		3	0		3	1.18587		3	0		3	0		3	0		3	0		3	0		3	0		3	3.31063
3	6.05879		3	1.19346		3	0		3	0		3	1.83794		3	0		3	0		3	0		3	0		3	0		3	0		3	2.62059
3	6.58188		3	1.42921		3	0		3	0		3	0		3	0		3	0		3	0		3	0		3	0		3	0		3	1.42921
3	5.98375		3	0.838347		3	0		3	0		3	1.75061		3	0		3	0		3	0		3	0		3	0		3	0		3	2.0545
3	6.73956		3	2.05102		3	0		3	0		3	2.05102		3	0		3	0		3	0		3	0		3	0		3	0		3	2.05102
3	6.59758		3	1.65718		3	0		3	0		3	0		3	0		3	0		3	0		3	0		3	0		3	0		3	2.081
3	6.72649		3	3.04159		3	0		3	0		3	0		3	0		3	0		3	0		3	0		3	0		3	0		3	2.81311
3	5.1905		3	0		3	0		3	0		3	2.30626		3	0		3	0		3	0		3	0		3	0		3	0		3	0
3	6.62992		3	3.60182		3	0		3	0		3	0		3	0		3	0		3	0		3	0		3	0		3	0		3	3.30932
3	6.62638		3	1.29866		3	0		3	0		3	1.29866		3	0		3	0		3	0		3	0		3	0		3	0		3	2.77379
3	5.65835		3	4.53556		3	0		3	0		3	0		3	0		3	0		3	0		3	0		3	0		3	0		3	3.25323
3	6.05237		3	4.2282		3	0		3	0		3	0.951588		3	0		3	0		3	0		3	0		3	0		3	0		3	3.08236
3	6.61322		3	2.5472		3	0		3	0		3	0		3	0		3	0		3	0		3	0		3	0		3	0		3	1.38681
3	6.51025		3	2.06729		3	0		3	0		3	0		3	0		3	0		3	0.846393		3	0		3	0		3	0		3	2.31875
3	6.53983		3	4.03949		3	0		3	0		3	1.16027		3	0		3	0		3	0.694212		3	0		3	0		3	0		3	2.2345
3	6.74838		3	2.49339		3	0		3	0		3	0		3	0		3	0		3	0		3	0		3	0		3	0		3	2.03104
3	6.72251		3	1.03281		3	0		3	0		3	2.63923		3	0		3	0		3	0		3	0		3	0		3	0		3	2.86315
3	6.37822		3	0		3	0		3	0		3	0		3	0		3	0		3	0		3	0		3	0		3	0		3	2.92125
3	6.60495		3	4.23159		3	0		3	0		3	0		3	0		3	0		3	0		3	0		3	0		3	0		3	0
3	5.44827		3	0.737254		3	0		3	0		3	0		3	0		3	0		3	1.22219		3	0		3	0		3	0		3	3.36905
3	7.12554		3	1.95159		3	0		3	0		3	0		3	0		3	0		3	0		3	0		3	0		3	0		3	0.967906
3	6.49326		3	1.61918		3	0		3	0		3	1.25157		3	0		3	0		3	0.757877		3	0		3	0		3	0		3	3.10383
3	6.54329		3	1.56218		3	0		3	0		3	1.56218		3	0		3	0		3	0		3	0		3	0		3	0		3	3.36121
3	7.23493		3	4.47359		3	0		3	0		3	0		3	0		3	0		3	0		3	0		3	0		3	0		3	3.14029
3	5.79379		3	0.742437		3	0		3	0		3	2.33199		3	0		3	0		3	0		3	0		3	0		3	0		3	3.07005
3	6.81441		3	5.07365		3	0		3	0		3	0		3	0		3	0		3	0		3	0		3	0		3	0		3	2.13093
3	6.61957		3	2.32596		3	0		3	0		3	0		3	0		3	0		3	0		3	0		3	0		3	0		3	2.58904
3	6.56252		3	2.70066		3	0		3	0		3	0		3	0		3	0		3	0.93885		3	0		3	0		3	0		3	1.90728
3	6.68099		3	0.602172		3	0		3	0		3	1.84479		3	0		3	0		3	2.36373		3	0		3	0		3	0		3	2.74459
3	6.8226		3	3.26754		3	0		3	0		3	1.05589		3	0		3	0		3	0		3	0		3	0		3	0		3	2.41007
3	6.63427		3	6.19655		3	0		3	0		3	0		3	0		3	0		3	1.09085		3	0		3	0		3	0		3	2.13455
3	6.03047		3	2.44334		3	0		3	0		3	1.68706		3	0		3	0		3	0		3	0		3	0		3	0		3	2.44334
3	6.00549		3	2.23879		3	0		3	0		3	0		3	0		3	0		3	0		3	0		3	0		3	0		3	2.23879
3	6.55674		3	1.5864		3	0		3	0		3	2.0018		3	0		3	0		3	1.00144		3	0		3	0		3	0		3	2.32366
3	6.15688		3	1.41954		3	0		3	0		3	2.12102		3	0		3	0		3	0		3	0		3	0		3	0		3	1.41954
3	6.79052		3	1.8953		3	0		3	0		3	0		3	0		3	0		3	0		3	0		3	0		3	0		3	3.04492
3	6.67299		3	0		3	0		3	0		3	1.301		3	0		3	0		3	0		3	0		3	0		3	0		3	1.97416
3	6.12247		3	1.15445		3	0		3	0		3	1.15445		3	0		3	0		3	0		3	0		3	0		3	0		3	1.15445
3	6.30683		3	0.748461		3	0		3	0		3	1.6036		3	0		3	0		3	0.748461		3	0		3	0		3	0		3	3.29807
3	5.41353		3	3.12829		3	0		3	0		3	0.97673		3	0		3	0		3	0		3	0		3	0		3	0		3	3.86305
3	7.15491		3	1.56803		3	0		3	0		3	2.78576		3	0		3	0		3	0		3	0		3	0		3	0		3	2.30188
3	6.0112		3	3.73227		3	0		3	0		3	2.34965		3	0		3	0		3	0		3	0		3	0		3	0		3	2.83693
3	6.93048		3	4.16896		3	0		3	0		3	1.3471		3	0		3	0		3	0.599318		3	0		3	0		3	0		3	2.4939
3	6.96685		3	6.18249		3	0		3	0		3	0		3	0		3	0		3	0		3	0		3	0		3	0		3	3.47106
3	5.69877		3	0		3	0		3	0		3	1.09221		3	0		3	0		3	0		3	0		3	0		3	0		3	1.09221
3	6.08419		3	0		3	0		3	0		3	0.901494		3	0		3	0		3	0		3	0		3	0		3	0		3	2.82314
3	6.57325		3	4.8539		3	0		3	0		3	0		3	0		3	0		3	0		3	0		3	0		3	0		3	2.16672
3	5.9283		3	0.932061		3	0		3	0		3	3.04614		3	0		3	0		3	0.932061		3	0		3	0		3	0		3	3.67785
3	6.5097		3	0.742437		3	0		3	0		3	2.67356		3	0		3	0		3	0		3	0		3	0		3	0		3	3.07005
3	5.32016		3	0.899949		3	0		3	0		3	0		3	0		3	0		3	0		3	0		3	0		3	0		3	2.41359
3	7.01871		3	4.8954		3	0		3	0		3	0		3	0		3	0		3	0		3	1.32998		3	0		3	0		3	2.01006
3	6.0478		3	2.73682		3	0		3	0		3	0		3	0		3	0		3	0		3	0		3	0		3	0		3	3.62422
3	6.3783		3	5.65286		3	0		3	0		3	0		3	0		3	0		3	0		3	0		3	0		3	0		3	1.31846
3	6.32578		3	2.00288		3	0		3	0		3	1.00216		3	0		3	0		3	0		3	0		3	0		3	0		3	2.3251
3	5.29216		3	1.58976		3	0		3	0		3	0		3	0		3	0		3	0		3	0		3	0		3	0		3	2.81332
3	6.00601		3	0		3	0		3	0		3	0		3	0		3	0		3	0		3	0		3	0		3	0		3	1.95457
3	6.54068		3	2.22774		3	0		3	0		3	0		3	0		3	0		3	0		3	0		3	0		3	0		3	3.21552
3	6.03479		3	1.65627		3	0		3	0		3	1.28392		3	0		3	0		3	0		3	0		3	0		3	0		3	3.03104
3	7.0605		3	2.52757		3	0		3	0		3	0.965692		3	0		3	0		3	0		3	0		3	0		3	0		3	2.26664
3	5.2966		3	0		3	0		3	0		3	0.595504		3	0		3	0		3	0.595504		3	0		3	0		3	0		3	2.48465
3	7.6614		3	0.938098		3	0		3	0		3	0.938098		3	0		3	0		3	0		3	0		3	0		3	0		3	3.58352
3	7.08601		3	1.3505		3	0		3	0		3	1.3505		3	0		3	0		3	0		3	0		3	0		3	0		3	3.36471
3	6.9952		3	1.43456		3	0		3	0		3	0.648926		3	0		3	0		3	0		3	0		3	0		3	0		3	2.31412
3	7.01021		3	3.35699		3	0		3	0		3	2.49134		3	0		3	0		3	0		3	0		3	0		3	0		3	3.12184
3	6.59956		3	5.0169		3	0		3	0		3	0		3	0		3	0		3	0		3	0		3	0		3	0		3	1.50894
3	6.23601		3	3.08967		3	0		3	0		3	0.808179		3	0		3	0		3	1.32366		3	0		3	0		3	0		3	2.95624
3	5.86824		3	0.992768		3	0		3	0		3	1.57531		3	0		3	0		3	0		3	0		3	0		3	0		3	1.57531
3	7.03683		3	2.13258		3	0		3	0		3	1.42868		3	0		3	0		3	0		3	0		3	0		3	0		3	2.13258
3	5.64048		3	2.96144		3	0		3	0		3	1.60265		3	0		3	0		3	1.23756		3	0		3	0		3	0		3	1.23756
3	6.17447		3	2.73401		3	0		3	0		3	0		3	0		3	0		3	0		3	0		3	0		3	0		3	1.70531
3	7.04132		3	1.12961		3	0		3	0		3	0		3	0		3	0		3	1.12961		3	0		3	0		3	0		3	1.9895
3	6.18622		3	2.27202		3	0		3	0		3	2.53306		3	0		3	0		3	2.53306		3	0		3	0		3	0		3	3.11453
3	5.11691		3	0.77989		3	0		3	0		3	1.65581		3	0		3	0		3	0		3	0		3	0		3	0		3	3.26379
3	6.79047		3	2.33999		3	0		3	0		3	1.23511		3	0		3	0		3	0		3	0		3	0		3	0		3	2.6819
3	6.67552		3	2.35924		3	0		3	0		3	0		3	0		3	0		3	0		3	0		3	0		3	0		3	0
3	6.91988		3	4.02724		3	0		3	0		3	0		3	0		3	0		3	0		3	0		3	0		3	0		3	3.0115
3	6.99687		3	4.79072		3	0		3	0		3	0		3	0		3	0		3	0		3	0		3	0		3	0		3	1.6884
3	5.5224		3	0		3	0		3	0		3	2.584		3	0		3	0		3	0		3	0		3	0		3	0		3	2.584
3	5.40102		3	0		3	0		3	0		3	0		3	0		3	0		3	0		3	0		3	0		3	0		3	1.90689
3	6.27841		3	3.0917		3	0		3	0		3	1.24367		3	0		3	0		3	0.751892		3	0		3	0		3	0		3	2.14437
3	6.3553		3	3.97306		3	0		3	0		3	0		3	0		3	0		3	0		3	0		3	0		3	0		3	1.15381
3	6.62992		3	3.15478		3	0		3	0		3	0		3	0		3	0		3	0		3	0.840765		3	0		3	0		3	3.02077
3	6.85799		3	4.01979		3	0		3	0		3	0		3	0		3	0		3	1.42814		3	0		3	0		3	0		3	2.60265
3	6.09233		3	3.14029		3	0		3	0		3	2.04509		3	0		3	0		3	0		3	0		3	0		3	0		3	2.50843
3	6.25149		3	4.677		3	0		3	0		3	0		3	0		3	0		3	0		3	0		3	0		3	0		3	3.27441
3	6.66818		3	2.0268		3	0		3	0		3	0		3	0		3	0		3	0		3	0		3	0		3	0		3	2.98514
3	7.07249		3	0		3	0		3	0		3	0		3	0		3	0		3	1.33228		3	0		3	0		3	0		3	4.01623
3	5.68765		3	1.4049		3	0		3	0		3	0.631337		3	0		3	0		3	0		3	0		3	0		3	0		3	2.92448
3	6.61198		3	2.68459		3	0		3	0		3	1.49057		3	0		3	0		3	0		3	0		3	0		3	0		3	3.45325
3	6.49392		3	2.25278		3	0		3	0		3	2.25278		3	0		3	0		3	1.81188		3	0		3	0		3	0		3	0
3	6.5507		3	1.33342		3	0		3	0		3	0		3	0		3	0		3	0		3	0		3	0		3	0		3	1.33342
3	6.88087		3	2.33828		3	0		3	0		3	1.39122		3	0		3	0		3	0		3	0		3	0		3	0		3	2.0861
3	6.74704		3	1.57095		3	0		3	0		3	0.989139		3	0		3	0		3	0		3	0		3	0		3	0		3	1.98404
3	6.9031		3	3.23297		3	0		3	0		3	0		3	0		3	0		3	0		3	0		3	0		3	0		3	0
3	6.40829		3	2.22682		3	0		3	0.795767		3	1.68212		3	0		3	0		3	0		3	0		3	0		3	0		3	1.98003
3	6.62765		3	1.584		3	0		3	0		3	1.99856		3	0		3	0		3	0		3	0		3	0.999278		3	0		3	0.999278
3	6.18977		3	2.25972		3	0		3	0		3	0		3	0		3	0		3	0		3	0		3	0		3	0		3	1.53356
3	6.83307		3	1.8675		3	0		3	0		3	0		3	0		3	0		3	0		3	0		3	0		3	0		3	1.8675
3	6.82259		3	5.81601		3	0		3	0		3	2.0115		3	0		3	0		3	0		3	0		3	0		3	0		3	2.82049
3	5.91346		3	3.45497		3	0		3	0		3	1.85718		3	0		3	0		3	0		3	0		3	0		3	0		3	2.6427
3	6.63424		3	3.09828		3	0		3	0		3	0		3	0		3	0		3	1.05728		3	0		3	0		3	0		3	3.56145
3	6.29512		3	0		3	0		3	0		3	0		3	0		3	0		3	0		3	0		3	0		3	0		3	0.951588
3	5.92574		3	1.18396		3	0		3	0		3	1.82538		3	0		3	0		3	0		3	0		3	0.710173		3	0		3	2.74932
3	6.25384		3	0.939603		3	0		3	0		3	3.06143		3	0		3	0		3	0		3	0		3	0		3	0		3	3.06143
3	6.88278		3	1.81394		3	0		3	0		3	0		3	0		3	0		3	0		3	0		3	0		3	0		3	2.59288
3	6.05554		3	1.32539		3	0		3	0		3	2.46415		3	0		3	0		3	0		3	0		3	0		3	0		3	2.81229
3	6.21228		3	3.72148		3	0		3	0		3	1.45523		3	0		3	0		3	0		3	0		3	0		3	0		3	0
3	7.0125		3	1.19787		3	0		3	0		3	1.55631		3	0		3	0		3	0		3	0		3	0		3	0		3	3.505
3	6.37719		3	0		3	0		3	0		3	1.95047		3	0		3	0		3	0		3	0		3	0		3	0		3	3.63912
3	5.7806		3	6.22915		3	0		3	0		3	0		3	0		3	0		3	0		3	0		3	0		3	0		3	2.49211
3	6.86281		3	3.61271		3	0		3	0		3	1.60502		3	0		3	0		3	0		3	0		3	0		3	0		3	3.34908
3	6.66572		3	2.06729		3	0		3	1.37629		3	0		3	0		3	0		3	0		3	0		3	0		3	0		3	2.88421
3	6.55923		3	1.12499		3	0		3	0		3	1.74932		3	0		3	0		3	0		3	0		3	0		3	0		3	3.61117
3	6.42578		3	1.46989		3	0		3	0		3	1.46989		3	0		3	0		3	0		3	0		3	0		3	0		3	2.18269
3	6.88589		3	0		3	0		3	0		3	0		3	0		3	0		3	0		3	0		3	0		3	0		3	2.03069
3	6.45172		3	0.906121		3	0		3	0		3	2.16864		3	0		3	0		3	0		3	0		3	0		3	0		3	2.64247
3	6.11524		3	0.814755		3	0		3	0		3	0.814755		3	0		3	0		3	0		3	0		3	0		3	0		3	2.82232
3	6.422		3	2.54671		3	0		3	0		3	2.21164		3	0		3	0		3	0		3	0		3	0		3	0		3	4.06506
3	6.19373		3	3.38805		3	0		3	0		3	0		3	0		3	0		3	0		3	0		3	0		3	0		3	3.2149
3	6.28865		3	0		3	0		3	0		3	0		3	0		3	0		3	0		3	0		3	0		3	0		3	3.10283
3	6.60848		3	4.69916		3	0		3	0		3	1.80653		3	0		3	0		3	0		3	0		3	0		3	0		3	2.77146
3	6.41841		3	1.09896		3	0		3	0		3	0		3	0		3	0		3	0		3	0		3	0		3	0		3	3.49582
3	5.31179		3	2.14274		3	0		3	0		3	1.09694		3	0		3	0		3	1.09694		3	0		3	0		3	0		3	2.96956
3	6.09373		3	3.32769		3	0		3	0		3	2.81291		3	0		3	0		3	0		3	0		3	1.00288		3	0		3	3.91284
3	5.65102		3	2.94073		3	0		3	0		3	2.11736		3	0		3	0		3	0		3	0		3	0		3	0		3	3.75713
3	6.3166		3	1.18206		3	0		3	0		3	0.709291		3	0		3	0		3	0		3	0		3	0		3	0		3	1.82334
3	6.04634		3	0		3	0		3	0		3	2.85977		3	0		3	0		3	0		3	0		3	0		3	0		3	2.58664
3	6.11383		3	0		3	0		3	0		3	0		3	0		3	0		3	0		3	0		3	1.37128		3	0		3	2.06178
3	6.62622		3	3.45654		3	0		3	0		3	1.87224		3	0		3	0		3	0		3	0		3	0		3	0		3	1.58304
3	6.28963		3	4.6372		3	0		3	0		3	1.37407		3	0		3	0		3	0		3	0		3	0		3	0		3	3.28659
3	6.07035		3	2.03668		3	0		3	0		3	1.61777		3	0		3	0		3	1.02432		3	0		3	0		3	0		3	3.21335
3	6.16296		3	3.81599		3	0		3	0		3	0		3	0		3	0		3	0		3	0		3	0		3	0		3	1.20664
3	6.21886		3	2.22466		3	0		3	0		3	0		3	0		3	0		3	0		3	0		3	0		3	0		3	1.15381
3	6.20081		3	2.62831		3	0		3	0		3	0		3	0		3	0		3	1.19912		3	0		3	0		3	0		3	1.19912
3	6.05279		3	0		3	0		3	0		3	1.54745		3	0		3	0		3	0		3	0		3	0		3	0		3	3.8542
3	7.29267		3	1.09559		3	0		3	0		3	0		3	0		3	0		3	0		3	0		3	0		3	0		3	2.74114
3	4.78346		3	2.11003		3	0		3	0		3	2.11003		3	0		3	0		3	0		3	0		3	0		3	0		3	3.45312
3	5.71894		3	2.17728		3	0		3	0		3	2.17728		3	0		3	0		3	0.476122		3	0		3	0		3	0		3	1.90304
3	6.10608		3	2.44652		3	0		3	2.44652		3	0		3	0		3	0		3	0		3	0		3	0		3	0		3	2.44652
3	6.4813		3	7.77384		3	0		3	0		3	0		3	0		3	0		3	0		3	0		3	0		3	0		3	4.64478
3	5.74758		3	4.64195		3	0		3	0		3	0		3	0		3	0		3	0		3	0		3	0		3	0		3	5.22612
3	7.39072		3	3.29734		3	0		3	0		3	0		3	0		3	0		3	0		3	0		3	0		3	0		3	4.29602
3	6.24707		3	0.999278		3	0		3	0		3	0		3	0		3	0		3	0		3	0		3	0		3	0		3	1.58448
3	7.43868		3	2.06178		3	0		3	0		3	1.04124		3	0		3	0		3	0		3	0		3	0		3	0		3	2.87755
3	5.80936		3	2.76511		3	0		3	0		3	1.55238		3	0		3	0		3	0		3	0		3	0		3	0		3	2.9568
3	6.19363		3	1.13947		3	0		3	0		3	1.76808		3	0		3	0		3	0		3	0		3	0		3	0		3	1.13947
3	6.48733		3	0		3	0		3	0		3	2.44255		3	0		3	0		3	0		3	0		3	0		3	0		3	1.98441
3	5.91858		3	1.57676		3	0		3	0		3	0		3	0		3	0		3	0.993493		3	0		3	0		3	0		3	3.31078
3	6.51822		3	0.724214		3	0		3	0		3	1.20414		3	0		3	0		3	0.724214		3	0		3	0		3	0		3	2.63645
3	6.05814		3	1.02998		3	0		3	0		3	1.02998		3	0		3	0		3	0		3	0		3	0		3	0		3	3.37518
3	6.64205		3	3.59967		3	0		3	0		3	1.79577		3	0		3	0		3	1.16092		3	0		3	0		3	0		3	1.16092
3	5.63886		3	4.64939		3	0		3	0		3	0		3	0		3	0		3	0		3	0		3	0		3	0		3	2.26454
3	5.23281		3	2.51677		3	0		3	0		3	0		3	0		3	0		3	0		3	0		3	0		3	0		3	2.18333
3	6.30963		3	1.17185		3	0		3	0		3	1.52607		3	0		3	0		3	0		3	0		3	0		3	0		3	3.28865
3	6.29895		3	0		3	0		3	0		3	0		3	0		3	0		3	0		3	0		3	0		3	0		3	0
3	5.98085		3	0		3	0		3	1.11969		3	0		3	0		3	0		3	0		3	0		3	0		3	0		3	2.17568
3	6.08717		3	0		3	0		3	0		3	1.04474		3	0		3	0		3	0		3	0		3	0		3	0		3	2.06695
3	6.21513		3	2.05381		3	0		3	0		3	1.75018		3	0		3	0		3	0		3	0		3	0		3	0		3	2.05381
3	6.94767		3	3.73563		3	0		3	0		3	0		3	0		3	0		3	0		3	0		3	0		3	0		3	1.34483
3	6.90411		3	2.50487		3	0		3	0		3	1.52105		3	0		3	0		3	0		3	0		3	0		3	0		3	3.99666
3	6.18559		3	1.66676		3	0		3	0		3	0		3	0		3	0		3	0		3	0		3	0		3	0		3	2.41981
3	6.17311		3	1.0552		3	0		3	0		3	0		3	0		3	0		3	0		3	0		3	0		3	0		3	2.40953
3	5.87204		3	2.63993		3	0		3	0		3	1.62901		3	0		3	0		3	0		3	0		3	0		3	0		3	2.04963
3	5.8144		3	1.34199		3	0		3	0		3	0		3	0		3	0		3	0		3	0		3	0		3	0		3	0
3	6.5308		3	1.91533		3	0		3	0		3	0		3	0		3	0		3	0		3	0		3	0		3	0		3	3.59526
3	6.05348		3	0		3	0		3	0		3	2.59264		3	0		3	0		3	0		3	0		3	0		3	0		3	1.81394
3	7.12495		3	2.91399		3	0		3	0		3	0		3	0		3	0		3	1.20602		3	0		3	0		3	0		3	3.94308
3	6.71816		3	3.10165		3	0		3	0		3	1.53406		3	0		3	0		3	0		3	0		3	0		3	0		3	0
3	5.13134		3	0		3	0		3	0		3	0.813114		3	0		3	0		3	0		3	0		3	0		3	0		3	2.65466
3	6.74079		3	2.66698		3	0		3	0		3	1.04963		3	0		3	0		3	0		3	0		3	0		3	0		3	2.66698
3	6.35046		3	0		3	0		3	0		3	0		3	0		3	0		3	0		3	0		3	0		3	0		3	0
3	6.55879		3	2.72465		3	0		3	0		3	0.766383		3	0		3	0		3	0		3	0		3	0		3	1.26484		3	1.63413
3	6.05606		3	0		3	0		3	0		3	1.94448		3	0		3	0		3	1.27798		3	0		3	0		3	0		3	3.02219
3	6.49817		3	0		3	0		3	0		3	2.60383		3	0		3	0		3	0		3	0		3	0		3	0		3	2.01721
[truncated: 2,662 more rows]

## Sheet: Fig. 5F
FCGR3A								MARCO								SPP1								FN1								S100A8								CCLC5
1	2	3	4	5	6	7		1	2	3	4	5	6	7		1	2	3	4	5	6	7		1	2	3	4	5	6	7		1	2	3	4	5	6	7		1	2	3	4	5	6	7
0	1.89297	0	0	0	0	0		1.35727	4.1112	0	1.54696	4.39554	0	0		0	0	0	0	4.6081	0	0		0	3.19235	2.12102	0	0	0	0		0	3.19235	1.41954	0	0	0	0		0	0	0	0	2.11803	0	0
0	1.71721	0	0	0	0	0		0	3.78136	0	1.51854	0	0	0		0	10.0779	0	0	0	0	0		0	4.86369	0	0	0	0	0		0	1.3978	0	0	0	0	0		0	2.39232	0	0	0	0	0
0	1.86908	0	0	0	0	0		0	5.30283	2.85957	0	4.04264	0	0		0	6.49007	0	0	4.9982	0	0		0	4.5579	0	0	0	0	0		0	3.61789	0	0	0	0	0		0	0	0	0	0	0	0
0	1.52957	0	0	0	0	0		0	3.89152	0	0	3.14062	0	0		0	3.89152	0	0	0	0	0		0	2.59288	1.7891	0	3.14062	3.14062	0		0	3.38364	0	0	0	0	0		0	0.703987	0	0	0	0	0
0	2.06901	0	0	0	0	0		0	3.40436	0	0	0	0	0		0	2.06901	0	0	0	0	0		0	5.17612	0	1.20914	0	0	0		0	0	0	0	0	0	0		0	0	0	0	0	0	0
0	2.62433	0	0	0	0	0		0	3.79857	0	0.664483	5.26918	0	0		0	6.47283	0	0	4.48961	0	0		0	3.92657	0	0	2.67039	2.67039	0		0	3.12912	0	0	0	0	0		0	0	0	0	0	0	0
0	0.816395	0	0	0	0	0		0	3.83925	0	0	3.80777	0	0		0	5.821	0	0	7.95463	0	0		0	3.168	0	0	3.80777	3.80777	0		0	1.09828	0	0	4.75531	0	0		0	1.71458	5.2023	0	3.80777	0	0
0	2.48388	0	0	0	0	0		0	3.72803	0	0	0	0	0		0	6.24865	0	0	0	0	0		0	3.11387	0	0	0	0	0		1.82375	1.33971	0	0	0	0	0		0	1.33971	0	0	0	0	0
0	0	0	0	0	0	0		1.49313	7.41558	0	0	0	0	0		0	5.84742	0	0	0	0	0		0	0	0	0	0	0	0		0	0	0	0	0	0	0		0	0	0	0	0	0	0
0	3.54077	0	0	0	0	0		0	2.88421	0	0	0	0	0		0	5.37246	0	0	0	0	0		0	3.78304	0	0	0	0	0		0	3.54077	0	0	0	0	0		0	0	0	0	0	0	0
0	2.50462	0	0	0	0	0		0.886745	2.77484	0	0	0	0	0		0	6.1163	0	0	0	0	0		0	3.8521	0	0	0	0	0		0	3.00234	0	0	0	0	0		0	1.461	0	0	0	0	0
0	3.36107	0	0	0	0	0		0	3.63413	0	0	2.09457	0	0		0	6.10392	0	0	2.09457	0	0		0	4.43902	0	0	2.09457	2.09457	0		0	3.14535	0	0	0	0	0		0	1.27917	0	0	0	0	0
0	0	0	0	0	0	0		0	4.79098	0	0	0	0	0		0	5.10249	0	0	0	0	0		0	3.84217	0	0	1.74631	1.74631	0		0	0	0	0	0	0	0		0	0	0	0	0	0	0
0	3.30787	0	2.20821	0	0	0		0	4.4446	0	3.56828	0	0	0		0	5.00729	0	0	0	0	0		0	3.98541	0	4.25573	0	0	0		0	1.68975	0	4.50608	4.14747	0	0		0	1.31267	0	0	0	0	0
0	0.722466	0	0	0	0	0		2.54696	4.53076	0	0	0	0	0		0	6.28083	0	0	0	0	0		0	2.77695	0	2.67446	0	0	0		0	2.08814	0	0	0	0	0		0	0.722466	0	0	0	0	0
0	0	0	0	0	0	0		1.25278	3.62597	0	0	0	0	0		0	7.83244	0	0	0	0	0		0	3.09828	0	0	0	0	0		0	3.09828	4.04264	0	0	0	0		0	0	0	0	0	0	0
0	1.87027	0	0	0	0	0		0	3.36387	0	1.67129	0	0	0		0	4.63813	0	0	0	0	0		0	5.35173	0	0	0	0	0		0	1.87027	0	0	0	0	0		0	1.87027	0	1.06488	0	0	0
1.99928	3.48156	0	0	0	0	0		0	4.08585	0	0	0	0	0		3.69933	5.84952	0	0	0	0	0		0	5.33009	0	0	0	0	0		0	1.96569	0	0	0	0	0		0	0	0	0	0	0	0
0	3.04212	1.23327	0	0	0	0		0	3.84408	2.33743	0	0	0	0		0	6.04732	0	0	0	0	0		0	4.23373	0	0	0	0	0		0	1.41684	0	0	0	0	0		0	2.94111	0	0	0	0	0
0	0	0	0	0	0	0		0	4.5517	0	0	2.09187	0	0		0	7.33428	0	0	2.09187	0	0		0	4.4844	0	0	0	0	0		0	3.25595	1.34199	0	0	0	0		0	1.04893	0	1.91724	2.09187	0	0
0	2.41278	0	0	0	0	0		1.2558	5.39527	0	1.32423	0	0	0		0	2.90439	2.07963	0	0	0	0		0	3.91227	0	0	0	0	0		0	2.08542	0	1.32423	0	0	0		0	0	0	2.46231	0	0	0
0	0	0	0	0	0	0		0	1.87381	2.6893	0	0	0	0		0	1.22219	0	0	3.46467	0	0		0	0	0	0	1.81147	1.81147	0		0	5.49112	0	0	0	0	0		1.76129	0	0	0	1.81147	0	0
0	0	0	0	0	0	0		0	4.05572	0	0	0	0	0		0	6.82699	0	0	0	0	0		0	5.26724	0	0	0	0	0		0	2.04474	0	0	0	0	0		0	0	0	0	0	0	0
0	2.84579	0	0	0	0	0		1.91533	4.04186	0	0	3.94186	0	0		0	1.3488	0	0	4.49518	0	0		0	2.49595	0	0	3.03281	3.03281	0		0	4.68672	0	0	0	0	0		0	1.3488	0	0	0	0	0
0	0	0	0	0	0	0		0	5.18233	0	0	3.62504	0	0		0	0	0	0	0	0	0.983313		0	5.43873	0	0	0	0	0		0	0	0	0	0	0	0		0	0	0	0	0	0	0
0.757023	3.02556	0	0	0	0	0		0	5.19826	0	0	0	0	0		0	3.02556	0	0	0	0	0		0	0	0	0	0	0	0		0	0	0	0	0	0	0		0	0	0	0	0	0	0
0	2.09828	0	0	0	0	0		0	3.752	0	0	0	0	0		0	6.0152	0	0	0	0	0		0	0.727703	0	0	0	0	0		0	3.25308	0	0	0	0	0		0	4.86928	0	0	0	0	0
0	1.60549	0	0	0	0	0		1.08474	3.5724	3.06143	0	0	0	0		0	6.13879	0	0	0	0	0		0	2.68885	0	0	0	0	0		0	0.74932	0	0	0	0	0		0	1.89685	0	0	0	0	0
0	1.66948	0	0	0	0	0		0	4.76405	0	0	0	0	0		0	7.17939	0	1.62761	0	0	0		0	5.16575	0	0	0	0	0		0	0	0	0.606916	0	0	0		0	1.66948	0	0.606916	0	0	0
0	0	0	0	1.90111	0	0		2.88166	0	0	0	1.90111	0	0		0	7.15922	0	0	4.12193	0	0		0	0	0	0	1.90111	1.90111	0		0	0	0	0	0	0	0		0	0	0	0	0	0	0
0	1.26424	0	0	0	0	0		0	3.61058	0	0	3.64628	0	0		0	6.23464	0	0	4.58742	0	0		0	5.02432	0	0	4.33635	4.33635	0		0	2.38018	1.49416	0	2.27501	0	0		0	1.63366	0	0	2.27501	0	0
0	4.37051	0	0	0	0	0		0	4.37051	2.39917	0	0	0	0		0	6.05782	0	0	3.96929	0	0		0	0	0	0	0	0	0		0	0	0	0	0	0	0		0	0	0	0	0	0	0
0	2.46153	0	0	0	0	0		0	3.61706	0	0	0	0	0		0	5.57234	0	0	0	0	0		0	3.32423	0	0	0	0	0		0	1.70221	0	0	0	0	0		0	0	0	0	0	0	0
0	0.789938	0.949348	0	0	0	0		0	3.28511	0	0	0	0	0		0	5.75098	0	0	0	0	0		0	3.53244	0	0	3.94186	3.94186	0		0	0.448901	0	0	0	0	0		0	5.36093	0.949348	0	0	0	0
0	3.90631	0	0	0	0	0		0	5.07266	0	4.37796	0	0	0		2.41819	6.26307	0	0	0	0	0		0	3.66243	0	3.44573	3.19802	3.19802	0		0	3.66243	0	4.9396	0	0	0		1.06074	0	0	0	0	0	0
0	0	0	0	0	0	0		0	2.36121	0	3.78816	0	0	0		0	5.77603	0	0	0	0	0		0	1.61777	0	4.73498	0	0	0		0	2.8494	0	4.48272	0	0	0		0	0	0	0	0	0	0
0	3.07056	0	0	0	0	0		0	3.59705	2.00827	0	0	0	0		0	6.39671	0	0	3.18333	0	0		0	3.35769	0	4.5001	0	0	0		0	0	0	4.89913	0	0	1.61636		0	2.23266	0	0	3.18333	0	0
0	3.32366	0	0	0	0	0		3.45549	4.30568	0	0	0	0	0		0	5.2114	0	0	0	0	0		0	3.08916	0	0	0	0	0		0	0.808179	0	0	0	0	0		0	2.00144	0	0	3.58219	0	0
0	0	0	0	0	0			0	0	0	0	2.79743	0			0	4.31237	0	0	0	0			0	0	0	0	0	0			0	0	0	0	0	0			0	0	0	0	0	0
0	1.78869	0	0	0	0			2.10333	4.18476	0	0	0	0			0	3.43576	0	0	0	0			0	3.06454	0	0	0	0			0	1.78869	0	0	0	0			0	0	0	0	0	0
0	0	0	0	0	0			0	2.7073	0	0	0	0			0	6.48375	0	0	5.16169	0			0	0	0	0	2.99259	2.99259			0	0	0	0	0	0			0	2.7073	0	0	0	0
0	2.22342	0	1.14991	0	0			0	2.83107	0	1.14991	0	0			0	5.90005	2.0769	0	3.7666	0			0	2.83107	0	3.05554	0	0			0	1.78492	0	3.42667	0	0			0	2.22342	0	0	0	0
0	2.54794	0	0	0	0			3.16736	4.21537	0	0	0	0			0	6.36128	0	0	0	0			0	4.75814	0	0	0	0			0	3.71381	0	0	0	0			0	0	0	0	0	0
0	2.71721	0	0	0	0			0	4.54244	0	0	2.74438	0			0	5.07711	0	0	0	0			0	3.22712	0	1.07313	0	0			0	2.86255	0	0	0	0			2.9944	0.762987	0	1.68167	0	0
0	4.42854	0	0	0	0			0	4.42854	2.50233	0	0	0			3.18713	6.85786	0	0	0	0			0	4.68038	0	0	0	0			0	4.68038	0	0	0	0			0	0	0	0	0	0
0	2.99512	0	0	0	0			3.56352	4.37546	0	0	0	0			0	2.16543	0	0	4.93168	0			1.88986	3.90159	0	0	4.53232	4.53232			0	4.29234	0	0	0	0			0	0	0	0	0	0
0	0	0	0	0	0			0	2.88479	0	0	3.66164	0			0	3.78356	0	0	0	0			0	0	0	0	0	0			0	3.40313	0	0	0	0			0	2.06798	0	0	0	0
0	0	0	2.25036	0	0			0	4.14127	0	3.61753	0	0			0	4.69872	0	0	0	0			0	4.14127	0	3.09018	0	0			0	2.36765	0	4.3067	0	0			0	3.22079	0	0	0	0
0	2.10367	0	0	0	0			0	2.92505	0	0	2.66426	0			0	5.01467	0	0	2.66426	0			0	3.98541	0	0	4.48259	4.48259			0	3.44533	0	0	0	0			0	2.10367	0	0	3.54572	0
0	2.43803	0	0	0	0			0	1.98039	0	0	0	0			0	6.305	0	0	0	0			0	3.67627	0	0	0	0			0	1.30626	0	0	0	0			0	0	0	0	0	0
0	1.54893	0	0	0	0			2.14796	3.85609	1.33113	0	0	0			0	5.85332	0	0	0	0			0	3.12151	0	0	0	0			0	2.95233	0	0	0	0			0	3.65019	0	0	0	0
0	4.0709	0	0	0	0			0	2.64824	3.87076	0	0	0			0	3.5282	0	0	0	0			0	4.0709	2.96606	0	0	0			0	0	0	0	0	0			0	0	0	0	0	0
0	1.45681	0	0	0	0			0	4.02423	0	0	2.38874	0			1.03984	4.81003	0	0	0	0			0	2.30071	0	0	2.38874	2.38874			0	3.07331	0	0	0	0			0	0	0	0	0	0
0	1.4957	0	0	0	0			0	1.4957	0	1.41738	0	0			0	5.07763	0	0	0	0			0	0	0	0	0	0			0	0	0	0	0	0			0	0	0	0	0	0
0	1.30451	1.49518	0	0	0			0	4.81691	0	0	0	0			0	7.40933	0	1.88908	0	0			0	2.22466	0	1.88908	0	0			0	1.30451	0	0	0	0			0	1.67987	0	0	0	0
0	0	0	1.19093	0	0			0	4.26416	0	1.54794	5.60615	0			0	2.82212	0	0	3.39808	0			0	0	0	2.89025	4.32797	4.32797			0	2.82212	0	0	0	0			0	0	2.07793	2.07279	5.86424	0
0	1.61683	1.51602	0	0	0			0	3.31542	2.23909	0	0	0			0	0	2.71831	0	0	0			0	3.41197	3.07758	0	0	0			0	4.52626	3.07758	0	0	0			0	0	2.23909	0	0	0
0	1.79784	2.91361	0	0	0			0	3.21039	2.42116	0	0	0			0	5.48398	0	0	6.68222	0			0	3.07553	3.5718	0	5.12507	5.12507			0	2.76107	0	0	0	0			0	2.92676	0	0	0	0
0	0	0	0	0	0			0	2.90477	0	0	3.15623	0			0	0	0	0	0	0			0	4.75259	2.7801	4.32711	0	0			0	0	0	0	0	0			0	2.90477	0	0	5.34245	0
0	1.69109	0	0	0	0			1.3846	2.44837	1.97122	0	3.65775	0			0	8.76714	0	0	0	0			0	5.19641	0	0	0	0			0	3.84549	0	0	0	0			0	0	0	0	0	0
0	0	0	0	0	0			0	0	0	0	0	0			0	5.3791	0	0	0	0			0	0	0	0	0	0			0	0	0	0	0	0			0	0	0	0	0	0
0	2.26784	0	0	0	0			2.6325	3.23205	0	0	3.65088	0			0	2.01899	0	0	0	0			0	3.63796	0	0	0	0			0	2.97618	0	0	0	0			0	0	0	0	0	0
0	0	0	0	0	0			0	5.89433	0	2.06108	3.33557	0			0	7.46303	0	0	3.87214	0			0	6.21138	1.43403	0	3.87214	3.87214			0	3.96532	0	0	0	0			0	0	2.96477	0	0	0
0	0.865523	0	0	0	0			0.958286	4.93546	0	0	4.1635	0			0.958286	8.44287	0	0	4.41312	0			0	0.865523	0	0	4.6258	4.6258			0	0.865523	0	0	0	0			0	1.79369	0	0	0	0
0	1.55483	0	0	0	0			2.19912	3.41792	0	0	0	0			0	2.2854	0	0	0	0			0	3.41792	0	0	0	0			0	3.12928	0	0	0	0			0	0	0	0	0	0
0	3.94167	0	0	0	0			0	5.1223	0	0	4.20813	0			0	6.34295	0	0	0	0			0	3.94167	0	0	3.28407	3.28407			0	2.37044	0	0	0	0			0	0	0	0	2.42519	0
0	2.30012	0	0	0	0			1.17185	4.22195	0	0	3.7582	0			0	6.03907	0	0	0	0			0	2.30012	0	0	3.7582	3.7582			0	0	0	0	0	0			0	1.56657	0	0	0	0
0	0.958286	0	0	0	0			0	3.82792	0	0	0	0			0	6.68424	0	0	0	0			0	0.958286	0	0	0	0			0	2.51475	0	0	0	0			0	1.52907	0	0	0	0
0	1.52657	0	0	0	0			0	2.25187	4.00648	0	0	0			0	6.06288	0	0	0	0			0	4.00468	0	0	0	0			0	0	0	0	0	0			0	0	0	0	0	0
0	1.43829	0	0	0	0			0	3.7891	0	0	0	0			0	4.17776	0	0	2.67987	0			0	3.7891	0	0	2.67987	2.67987			0	1.8339	0	0	0	0			0	0.891419	0	0	0	0
0	2.62924	0	0	0	0			0	4.04981	0	0	0	0			0	6.49957	0	0	0	0			0	1.84559	0	0	0	0			0	0	0	0	0	0			0	1.84559	0	0	5.32052	0
0	3.01507	0	0	0	0			0	4.72159	0	0	0	0			0	6.39635	0	0	4.33056	0			0	4.90333	0	0	4.33056	4.33056			0	3.53928	0	0	0	0			0	0	0	0	0	0
0	2.88049	0	0	0	0			0	2.88049	0	0	0	0			0	5.92645	0	0	0	0			0	1.1846	0	0	0	0			0	4.57954	0	0	0	0			0	1.1846	0	0	0	0
0	2.614	0	0	0	0			1.68347	4.20273	0	0	4.44652	0			0	5.39146	0	0	2.98823	0			0	3.03051	0	0.578214	0	0			0	3.61683	0	0	0	0			0	1.01721	0	0.578214	0	0
0	0	0	0	0	0			1.91571	0	0	0	0	0			0	4.43136	0	0	0	0			0	0	0	0	0	0			0	0	0	0	0	0			0	0	0	0	0	0
0	2.07724	0	0	0	0			0	4.09592	0	0	0	0			0	9.48785	0	0	0	0			0	3.17792	0	0	0	0			0	3.26108	0	0	0	0			0	2.78743	0	0	0	0
0	3.49774	0	0	0	0			1.04963	3.49774	0	0	0	0			0	6.85054	0	0	0	0			0	0	0	0	0	0			0	2.14796	0	0	0	0			0	2.14796	0	0	0	0
0	1.4098	0	0	0	0			2.1944	2.76553	3.21816	0	0	0			0	2.36261	0	0	0	0			0	1.80157	0	0	0	0			0	2.10903	0	0	0	0			1.13225	0	0	0	0	0
0	0	0	0	0	0			1.20602	4.46793	3.74685	0.58111	0	0			0	2.65145	0	0	3.55213	0			0	0	0	1.7995	0	0			0	0	0	0	0	0			0	0	0	0.58111	0	0
0	0	0	0	0	0			0	0	0	0	0	0			0	1.71238	0	0	0	0			0	0	0	0	0	0			0	0	0	0	0	0			0	2.74244	0	0	0	0
0	0	0	0	0	0			0	4.03677	0	0	3.25338	0			0	5.12553	0	0	0	0			0	2.84097	0	0	0	0			0	0	0	0	0	0			0	0	0	0	0	0
0	2.5509	2.99639	0	0	0			1.22959	3.42237	3.31832	0	0	0			0	7.1858	0	0	0	0			0	3.42237	4.8541	0	0	0			0	2.5509	0	0	0	0			0	0	3.31832	0	0	0
0	2.34028	0	0	0	0			0	4.77684	0	0	0	0			0	6.94938	0	0	0	0			0	3.38984	0	1.49978	0	0			0	4.05111	0	0	0	0			0	0.745883	0	0	0	0
0	1.3989	0	0	0	0			0	3.89879	0	0	0	0			0	7.74587	0	0	0	0			0	3.54127	0	0	0	0			0	1.3989	3.37462	4.60508	0	0			0	0	0	0	0	0
0	0	0	0	0	0			0	3.55778	0	0	0	0			0	6.25609	0	0	0	0			0	3.18301	0	0	0	0			0	1.88518	0	0	0	0			0	2.67536	0	0	0	0
0	3.27739	2.88225	0	3.43095	0			0	3.27739	0	0	0	0			0	4.20093	0	0	0	0			0	4.01944	3.40054	0	3.43095	3.43095			0	1.6663	0	0	0	0			0	3.27739	0	0	0	0
0	3.26784	0	0	0	0			1.39999	1.95494	2.38239	0	0	0			0	4.49697	0	0	0	0			0	1.95494	0	0	0	0			0	1.28629	0	0	0	0			0	0	0	0	0	0
0	2.89608	0	0	0.735522	0			2.63436	3.21506	2.40518	0	2.11237	0			0	6.58235	0	0	4.06944	0			0	3.97545	0	0	3.11187	3.11187			0	1.9115	0	0	0.413594	0			0	0.941858	0	0	2.49927	0
0	1.59024	0	0	0	0			0.95977	4.96176	0	2.87381	0	0			0	7.5852	0	3.69577	0	0			0	0	0	0.768078	0	0			0	1.59024	0	0.768078	0	0			0	0	0	4.10249	0	0
0	0	0	0	0	0			0	1.34483	3.17297	0	0	0			0	6.07071	0	0	0	0			0	1.34483	0	0	0	0			0	0	0	0	0	0			0	2.02857	0	0	0	0
0	0	0	0	0	0			0	0	0	0	4.72846	0			0	0	0	0	5.29517	0			0	0	0	0	4.33149	4.33149			0	5.09689	0	0	0	0			0	0	0	0	0	0
0	1.49108	0	0	0	0			0	4.81552	0	0	0	0			0	4.90545	0	0	0	0			0	4.11228	0	0	0	0			0	2.20821	0	0	0	0			0	0	0	0	0	0
0	2.47768	0	0	0	0			1.37962	5.91683	0	0	0	0			0	6.21191	0	0	0	0			0	4.82894	0	0	0	0			0	3.34213	0	0	0	0			0	0	0	0	2.60431	0
0	3.26604	2.92201	0	0	0			0	4.58412	2.92201	0	0	0			0	5.50239	0	0	0	0			0	4.81198	3.82355	0	0	0			0	2.35191	0	0	0	0			0	2.91972	0	0	0	0
0	3.14682	0	0	0	0			0	3.93404	2.85718	0	0	0			0	2.58496	0	0	0	0			0	1.27977	0	0	3.36737	3.36737			0	0	0	0	0	0			0	1.27977	0	0	0	0
0	1.22466	0	0	0	0			0	3.37253	0	0	0	0			0	4.39582	0	0	0	0			0	1.22466	0	0	2.46754	2.46754			0	1.87696	0	0	0	0			0	3.70377	0	0	0	0
0	0	0	0	0	0			1.20101	4.12945	0	0	0	0			0	0	0	0	0	0			0	0	0	0	0	0			0	5.65835	0	0	0	0			0	0	0	0	0	0
0	2.79098	0	0	0	0			0	0	2.14568	0	0	0			0	7.5621	0	0	0	0			0	4.78884	0	0	0	0			0	3.07056	0	0	0	0			0	0	0	0	0	0
0	0	0	0	0	0			0	0	0	0	0	0			0	8.05487	0	0	0	0			0	5.03523	0	0	0	0			0	2.18015	0	0	0	0			0	0	0	0	0	0
0	0	0	0	0	0			0	3.74114	0	0	0	0			0	3.56389	0	0	3.48993	0			0	4.8499	0	0	0	0			0	1.3488	0	0	0	0			0	1.3488	0	0	3.48993	0
0	3.25217	0	0	0				0	4.89161	0	0	0				0	7.51103	0	0	0				0	6.43092	0	0	0	0			0	2.03598	0	0	0				0	0	0	0	0
0	2.20821	0	0	0				0	4.06117	0	0	3.73335				0	0	0	0	5.24413				0	3.24031	0	0	0	0			0	3.56852	0	0	0				0	2.20821	0	0	0
0	2.40898	0	0	0				2.04019	3.80043	0	0	0				0	7.70491	0	0	0				0	4.18935	0	0	0	0			0	0.78073	0	0	0				0	1.28511	0	0	0
0	1.96236	0	0	0				1.10836	4.95098	3.69777	0	0				0	4.12218	0	0	2.80261				0	3.85967	0	0	0	0			0	3.85967	0	0	0				0	0	0	0	0
0	2.48826	2.05901	0	0				1.12499	3.50779	0	0	5.83744				0	6.84701	0	0	0				0	3.50779	0	0	2.85639	2.85639			0	2.75788	0	0	0				0	3.18094	0	0	0
0	3.04649	0	0	0				0	4.41508	0	0	0				0	5.73574	0	0	0				0	4.83774	0	0	0	0			0	4.08551	0	0	0				0	0	4.21405	2.14111	0
0	1.31208	3.52544	0	0				0	4.53879	0	0	3.06316				0	4.75227	0	0	0				0	3.91533	0	0	0	0			0	5.07142	0	0	0				0	0	2.6457	0	0
0	2.52907	0	0	0				0	4.26993	0	0	0				0	8.28153	0	0	0				0	4.32819	0	0	0	0			0	1.37351	0	0	0				0	0	0	0	0
0	2.54003	0	0	2.67016				2.03773	3.94925	0	0	4.48922				0	6.28638	0	0	0				0	5.30473	0	0	0	0			0	0	2.49902	0	2.67016				0	3.03984	0	0	0
0	0	0	0	0				0	0	0	0	0				0	0	0	0	0				1.52306	3.88411	0	0	0	0			1.52306	0	0	0	0				0	0	0	0	0
0	2.34227	0	0	0				0.977463	3.65901	2.07142	0	3.22342				0	5.38239	0	0	3.22342				0	4.37671	0	0	0	0			0	3.65901	0	0	0				4.04536	2.88714	0	0	5.1027
0	2.42062	0	0	0				2.30422	3.27903	0	0	4.27917				0	6.77923	0	0	0				0	4.36394	0	0	0	0			0	2.91265	0	0	0				0	4.50894	0	0	0
0	0	0	0	0				0	3.9542	0	0.646163	0				0	3.41508	0	0	0				0	6.10152	0	0	0	0			0	2.54424	0	0	3.51576				0	0	0	0	0
0	0	0	0	0				2.07211	3.36569	0	0	0				0	6.50745	0	0	0				0	2.849	0	0	0	0			0	0	0	0	0				0	0	0	0	3.8025
0	0	0	0	0				0	3.55348	3.16639	2.29719	0				0	5.05411	0	0	4.38957				0	4.79976	0	0	0	0			0	0	0	0	0				0	0	0	0	0
0	0.950095	0	0	0				0	3.60644	0	0	0				0	4.15145	0	0	0				0	0	0	0	0	0			0	1.9241	0	0	0				0	0.950095	0	0	0
0	1.45996	3.21164	0	0				0	5.12329	0	0	0				0	6.44936	3.78367	0	0				0	2.64455	1.32366	0	0	0			0	0	0	0	0				0	2.50335	3.08967	0	0
0	2.13422	0	0	0				0	2.60549	0	0	3.50691				0	4.89811	0	0	3.50691				0	4.52594	0	0	2.62854	2.62854			0	1.43029	0	0	0				0	0	0	0	0
0	2.55385	0	0	0				0	5.3211	0	0	5.42314				0	7.50198	0	0	4.76511				0	1.78073	0	0	0	0			0	1.78073	0	0	0				0	0	0	0	5.01926
0	1.28451	0	0	0				0	3.72301	0	0	0				0	3.94101	0	0	0				0	3.55692	2.03316	0	0	0			0	1.95308	0	0	0				0	0.78073	0	0	0
0	2.90149	0	0	0				1.46519	4.21475	3.86066	0	0				0	6.09801	0	2.48027	0				0	3.06987	0	0	0	0			0	0.944858	0	0	0				0	0.944858	0	0	0
0	1.14666	1.6036	0	0				1.12367	3.05033	1.6036	0	0				0	5.52102	0	0	0				0	1.77737	2.34426	0	0	0			0	3.71589	0	0	0				0	1.14666	0	0	0
0	1.62527	0	0	0				0	2.85898	0	0.703987	0				0	5.26795	0	0	0				0	2.85898	0	0	0	0			0	0	0	0	0				0	0	0	0	0
0	1.79452	1.86908	0	0				2.15121	3.20649	0	0	0				0	8.05104	0	0	0				0	2.35502	0	0	0	0			0	1.79452	0	0	0				1.10232	3.20649	1.21847	0	0
0	1.94373	0	0	0				1.06143	4.05797	0	0	0				0	8.81849	0	0	0				0	4.4355	0	0	0	0			0	1.64847	0	0	0				0	1.94373	0	0	0
0	0	0	0	2.76914				1.9631	0	0	2.63668	0				0	0	0	3.34113	0				0	0	0	0	0	0			0	3.96578	0	2.01614	0				0.975263	0	0	0.521051	0
0	2.54745	0	0	0				0	4.81445	0	0	0				1.25217	6.39007	0	0	4.26664				0	2.66243	0	0	0	0			0	1.29514	0	0	0				0	1.55483	0	0	0
0	1.41305	0	0	0				2.77167	3.61176	0	0	0				0	4.10551	0	0	0				0	3.65992	0	0	0	0			0	4.80854	0	0	0				0	3.08457	0	0	0
0	0	0	0	0				1.86711	3.63087	4.35671	0	0				0	6.49945	0	0	0				0	4.75644	0	0	0	0			0	2.55582	0	0	0				3.16108	2.55582	0	0	0
0	2.03245	0	0	0				0	5.36405	0	0	4.73417				0	6.88832	0	0	2.61424				0	3.36093	0	0	0	0			0	0	0	0	0				0	2.03245	0	0	3.49134
0	1.15575	0	0	0				1.87381	3.43656	0	0	6.50067				0	2.83633	0	0	0				0	4.27984	0	0	0	0			0	3.06523	0	0	0				0	0	0	0	0
0	2.29396	1.45628	0	0				3.24108	4.68521	0	0	5.18828				0	6.9	0	0	0				0	2.63366	0.90458	0	3.30232	3.30232			0	4.53132	0	0	3.30232				1.26843	0	1.45628	0	0
0	1.66448	1.99747	0	0				0	3.80921	0	0	3.82181				0	7.01134	1.99747	0	0				0	3.27486	1.99747	0	2.92029	2.92029			0	0	0	0	0				0	0	3.69733	0	0
0	2.38433	0	0	0				3.89637	4.1606	0	0	0				0	4.21622	0	0	0				0	4.99788	0	0	0	0			0	3.7722	0	0	0				0	0	0	0	0
0	2.78115	0	0	0				1.36121	3.39849	0	0	4.35438				0	0.794104	0	0	4.35438				0	2.78115	0	0	0	0			0	1.9771	0	0	0				0	0	4.25671	0	0
0	1.22589	0	0	0				0	5.16289	0	0	0				0	1.22589	0	0	0				0	4.65013	0	0	0	0			0	3.55029	0	0	0				0	1.87931	0	0	0
0	1.54003	0	0	0				0	3.63784	0	0	0				0	6.70091	2.48646	0	0				0	2.74932	0	0	0	0			0	1.54003	0	0	0				0	0	0	0	0
0	0.877352	0	0	0				4.07767	3.76118	0	0	0				0	4.50894	0	0	0				0	3.66914	0	0	0	0			0	2.77842	0	0	0				0	1.419	0	0	0
0	1.09424	0	0	0				4.02627	3.86997	0	0	0				0	6.30961	0	0	0				0	4.2601	0	0	0	0			0	3.16124	0	0	3.25278				0	0	0	0	0
0	0	1.78952	0	0				1.08134	0	0	0	4.22489				0	8.22779	0	0	4.22489				0	0	2.56413	0	3.30012	3.30012			0	3.36975	0	0	0				0	0	3.0654	0	0
0	2.61871	0	0	0				2.8506	4.37226	2.93074	0	0				0	5.75841	0	0	0				0	5.66403	0	0	0	0			0	3.70022	0	0	0				0	0	0	0	0
0	0	0	0	0				0	0	0	1.26664	0				0	2.41711	0	0	0				0	0	0	0	0	0			0	0	0	0	0				0	2.41711	0	0	0
0	1.90728	0	0	0				0	2.89103	0	0	2.62971				0	0	0	0	0				0	3.79036	0	0	0	0			0	0.93885	0	0	0				0	3.88294	0	0	5.4099
0	2.35699	2.03949	0	0				0	4.43383	2.8526	2.44626	0				0	5.65738	3.74911	0	0				0	5.40006	0	0	0	0			0	2.97655	0	0	0				0	0	4.29778	0	0
0	2.53356	0	0	0				0	0.751892	2.1375	0	5.36447				0	7.8556	0	0	2.45049				0	4.6801	0	0	2.45049	2.45049			0	0	0	0	2.45049				0	0.751892	0	0	0
0	3.33113	0	0	0				0	5.38505	0	0	0				0	5.66826	0	0	0				0	4.81721	0	0	0	0			0	0	0	0	3.5297				1.19535	0	0	0	2.17505
0	1.91418	0	0	0				1.92676	4.44427	0	1.81394	0				0	6.04612	0	0	0				0	2.36569	0	0	0	0			0	1.91418	0	0	0				0	0	0	0	0
0	1.79743	0	0	0				0	3.07502	0	0	0				0	6.9343	0	0	0				1.09963	3.27262	0	1.123	0	0			0	1.79743	0	0	0				0	0	0	0	0
1.1447	0	0	0	0				1.1447	4.09305	0	0	2.7801				3.83956	0	0	0	4.92329				0	6.34573	0	0	0	0			1.1447	0	0	0	0				0	1.72028	0	0	0
0	2.6081	0	0	0				1.92258	3.31049	0	0	0				0	4.1348	0	0	0				0	5.73468	0	0	0	0			0	2.26993	0	0	0				0	0	3.73335	0	0
0	1.56071	0	0	0				0	2.77589	0	0	0				0	4.05294	0	0	0				0	4.35734	0	0	0	0			0	2.29249	0	0	0				0	0	0	0	0
0	2.90304	0	0	0				0	3.80323	0	1.88908	0				0	3.80323	0	0	6.01331				0	3.80323	3.38819	0	4.07878	4.07878			0	4.96537	0	0	0				0	0	0	0	0
0	0	0	2.19503	0				0	2.13389	0	3.22497	0				0	4.25346	0	0	0				0	1.09085	0	2.19503	0	0			0	0	0	1.13291	0				0	0	0	1.13291	0
0	3.28244	1.6581	0	0				0	3.04876	1.6581	1.32826	0				0	5.27906	2.40898	0	0				0	3.28244	0	0	0	0			0	0	2.40898	0	0				0	1.96717	2.40898	0	4.7132
0	2.7866	0	0	0				0	3.57978	0	0.941106	0				0	6.68623	0	0	0				0	3.67796	0	0	0	0			0	1.81885	0	0	0				0	0.882056	0	0	0
0	3.56779	0	0	0				0	3.73758	0	0	0				0	5.82711	0	0	0				0	2.30685	0	0	0	0			0	2.15543	0	0	0				0	1.5724	0	0	0
0	2.33256	0	0	0				1.2461	2.33256	0	0	0				0	5.62778	0	0	0				1.2461	1.88401	0	0	0	0			0	0	0	0	0				0	0	0	0	0
0	1.95271	0	0	0				0	1.95271	0	0	0				0	3.94064	0	0	0				0	2.75318	0	0	0	0			0	2.4079	0	0	4.02804				0	4.18801	0	0	0
0	1.77484	0	0	0				0	3.57301	0	0	0				0	2.21226	0	3.07519	0				0	4.26063	0	0	0	0			0	3.14942	0	0	0				0	2.81885	0	0	0
0	2.4813	0	0	0				0	2.4813	0	0	0				0	0	0	0	0				0	0	0	0	0	0			0	0	0	0	3.41697				0	0	0	0	0
0	0	0	0	0				0	3.48078	0	1.22774	3.65088				0	4.65186	0	0	0				0	3.10819	0	2.12267	0	0			0	1.18269	0	0	0				0	3.10819	0	0	0
0	2.41549	0	0	0				0	0	0	0	0				0	6.22282	0	0	0				0	4.75531	0	0	0	0			0	0	0	0	0				0	0	0	0	0
0	0	0	0	0				0	2.9703	2.16479	0	0				0	1.71326	0	0	0				0	1.71326	0	0	0	0			0	1.71326	0	0	0				0	2.47457	0	0	0
0	1.54201	0	0	0				0	1.54201	0	0	0				2.04194	0	0	0	0				0	0	0	2.08032	0	0			0	5.5509	2.72028	0	0				0	0	0	0	0
0	2.43162	0	0	0				0	4.27143	0	0	5.31665				0	8.19966	0	0	3.42129				0	4.65375	0	0	0	0			0	0.792439	0	0	0				0	0	0	0	2.55016
0	0	0	0	0				0	4.91107	0	0	3.62422				0	5.88687	0	0	0				0	2.76914	0	0	3.62422	3.62422			0	0	0	0	0				0	0	0	0	0
0	1.52005	2.6597	0	0				0	5.32995	4.08381	0	0				0	4.54924	0	0	0				0	0	4.08381	0	0	0			0	2.72312	0	0	0				1.09559	2.24367	0	0	0
0	0	0	0	0				0	0	0	0	4.8125				0	7.6673	2.16221	0	0				0	0	0	0	3.86295	3.86295			0	0	0	0	0				0	3.76998	0	0	0
0	1.0115	1.30276	0	0				1.66266	3.26888	0	0	0				0	4.7229	0	0	0				0	3.77653	0	0	0	0			0	2.82741	0	0	0				0	2.47845	2.43296	0	0
0	2.99603	0	0	0				0	4.45516	0	0	3.25126				0	4.85365	0	0	0				0	0	0	0	0	0			0	0	0	0	0				0	0	0	0	0
0	0	0	0	0				0	5.46539	0	0	0				0	3.65833	0	0	0				0	2.1117	0	0	0	0			0	0	0	0	0				0	0	0	0	0
0	1.38626	0	0.842375	0				0	4.09904	0	3.95791	0				0	4.56023	0	4.67728	0				0	4.56023	0	1.21537	0	0			0	4.2289	0	0.337996	0				0	0	0	2.45786	0
0	2.49953	0	0	0				0	3.4708	3.08559	0	0				0	6.64842	0	0	0				0	0	0	0	0	0			0	0	0	0	0				0	2.28688	0	0	0
0	3.69365	0	0	0				0	3.88245	0	0	5.62688				0	6.83132	0	0	0				0	2.41711	0	0	0	0			0	3.16334	0	0	0				0	0.78576	0	0	0
0	3.07861	0	0	0				0	4.67689	0	1.17887	3.55065				0	6.26626	0	0	3.55065				0	3.60549	0	0	4.79675	4.79675			0	1.31615	0	0	0				0	1.31615	0	0	3.55065
0	0	0	1.44414	0				1.20789	1.53854	0	0.516015	0				0	7.67814	0	0	0				0	4.18134	0	2.28422	0	0			0	0	0	1.65581	3.90679				0	2.26604	0	0.516015	0
0	0	0	0	0				0	1.88596	4.56535	0	0				0	3.18396	0	0	0				0	1.88596	0	0	3.09694	3.09694			0	0	0	0	0				0	0	3.33199	0	0
0	3.60241	0	0	0				0	3.3099	0	0	0				0	4.05346	0	0	0				0	5.28155	0	0	0	0			0	3.84549	0	0	0				0	0	0	0	0
0	1.92865	1.92979	0	0				0	3.23603	0	0	0				0	0	0	0	0				0	3.08508	3.61341	0	3.26843	3.26843			0	1.52206	1.26604	0	0				0	0	0	0	0
0	0	2.9313	0	0				0	4.09288	0	0	0				0	5.2151	0	0	0				0	3.17505	2.9313	0	0	0			0	3.17505	2.43803	0	0				0	3.70576	0	0	0
0	4.50811	0	0	0				0	0	0	0	4.02804				0	8.1852	0	0	3.48659				0	4.50811	0	0	0	0			0	0	4.22327	0	0				0	0	2.78513	0	0
0	3.43883	1.97085	0	0				0	2.56608	0	1.31846	0				0	0	0	0	0				0	3.43883	0	0.80488	0	0			0	3.67954	0	1.69644	0				0	0	0	0	0
0	2.81352	0	0	0				0	4.87917	3.16382	0	0				0	7.38599	0	0	0				0	3.96763	0	0	0	0			0	1.4452	0	0	0				0	0	0	0	0
0	1.80529	0	0	0				3.48633	1.80529	1.69866	0	0				0	3.08491	0	0	0				0	0	0	0	0	0			0	2.58256	0	0	0				0	1.80529	0	0	0
0	0	0	0	0				0	4.22974	0	0	0				2.61046	0	0	0	0				0	0	0	2.70531	0	0			0	0	0	4.52901	0				0	0	1.83915	0	0
0	0	0	0	0				0	4.70531	0	0	0				0	7.33594	0	0	0				0	0	0	0	0	0			0	0	0	0	0				0	2.58928	0	0	0
0	1.6017	0	0	0				0	3.56718	0	0	0				0	0.746743	0	0	0				0	3.56718	0	0	0	0			0	4.74292	0	0	0				0	0	0	0	3.51172
0	0	2.60857	0	3.81127				0	0	0	0	0				0	6.40199	0	0	0				0	0	0	0	0	0			0	0	3.24762	0	0				0	3.89995	0	0	0
0	2.19251	0	0	0				1.21412	3.97563	0	0	0				0	5.99878	0	0	0				0	0	0	0	0	0			0	1.4782	0	0	0				2.92562	2.44996	0	0	0
0	0	0	0	0				0	0	0	0	0				0	5.20473	0	0	0				0	0	0	4.95392	0	0			0	0	0	4.64357	0				0	2.61495	4.48556	0	0
0	0	0	0	0				0	2.1551	0	0	0				0	0	0	0	0				0	3.50627	0	0	0	0			0	0	0	0	0				0	0	0	0	0
0	2.52281	0	0	0				0	4.43095	0	0	0				0	7.24142	0	0	0				0	5.59896	0	0	0	0			0	1.36849	0	0	0				0	0	0	0	0
0	3.2426	1.56949	0	0				2.73075	1.93433	0	0	4.41027				0	5.1235	0	0	5.37598				0	0	0	0	0	0			0	2.73183	1.56949	0	0				0	0	0	0	0
0	2.44943	0	0	0				1.70797	2.94355	0	0	0				0	6.08606	0	0	0				0	4.3978	0	0	0	0			0	1.69198	0	0	0				0	2.44943	0	0	0
0	2.42573	0	0	0				0	3.96135	4.33385	0	0				0	5.33482	0	0	3.72683				0	3.0512	0	0	0	0			0	2.7721	0	0	0				0	1.29748	0	0	0
0	1.55336	0	0	0				0	3.41643	0	0	0				0	5.08326	0	0	0				0	5.56831	0	0	0	0			0	3.41643	0	0	0				0	0	0	0	3.86483
0	2.05866	0	0	0				0	5.36096	0	0	0				0	5.39753	2.98641	0	0				0	2.87401	0	0	0	0			0	4.71831	0	0	0				0	2.87401	0	0	0
0	2.96532	0	0	0				0	3.86977	0	0	0				0	1.43403	0	0	3.51576				0	2.13914	0	0	0	0			0	3.24975	0	0	0				0	1.43403	0	0	0
0	1.5509	0	0					0.878921	2.76341	0	0					0	6.868	0	0					0	2.28096	0	0					0	0.974529	0	0					0	2.28096	0	0
0	3.76829	0	0					1.7137	4.59383	0	3.24352					0	0	0	5.86832					0	4.15664	0	3.38031					0	3.76829	0	0.9568					0	0	0	1.52757
0	2.6922	0	0					0	4.12019	0	0					0	5.07814	0	0					0	3.9606	0	0					0	3.33714	0	0					0	1.49621	0	0
0	1.22712	0	0					0	4.57253	0	0					0	8.39896	0	0.607863					0	5.16438	0	0					0	1.88049	0	0					0	0	0	2.05207
0	1.00863	0	0					1.48749	3.18555	0	0					0	6.73164	0	0					0	3.01543	0	0					0	4.26454	0	0					0	0	0	0
0	0	0	0					0	3.21816	1.64524	0					0	6.65346	0	0					0	2.36541	0	0					0	0	0	0					0	2.36541	0	0
0	2.74244	0	0					0	2.08814	0	0					0	6.89356	0	0					0	0.858379	0	0					0	0	0	0					0	5.5897	0	0
0	0	0	0					0	4.93135	1.51904	0					0	3.43803	1.51904	0					0	2.56535	0	0					0	0	0	0					0	3.43803	0	0
0	2.44334	0	0					1.40762	3.63413	0	0					0	2.99567	0	0					0	4.22936	0	0					0	0.708408	0	0					0	2.74588	0	0
0	2.87381	0	0					1.59694	2.38405	0	0					0	6.41627	0	0					0	5.43306	0	0					0	0	0	0					0	0	0	0
0	2.96662	0	0					1.54646	4.77684	0	0					0	6.2476	0	0					0	3.59419	0	0					0	5.16732	0	0					0	1.4351	0	0
0	3.32121	0						2.06178	3.76479	5.12193						0	7.82515	0						0	1.88714	3.61753						0	0	0						0	0	0
0	2.3147	0						0	5.6057	0						0	3.16173	0						0	3.16173	0						0	0	0						2.02396	0	0
0	2.80385	0						1.01293	4.69644	0						0	6.4305	0						0	3.24413	0						0	3.58111	0						0	1.99675	0
0	0	0						0	3.4822	0						0.80653	5.23381	3.11869						0	2.60597	0						0	2.82883	0						0	4.54751	0
0	0.649845	0						0	2.31673	2.46858						0	3.75649	0						0	2.14176	0						0	4.17521	0						1.13291	3.56169	0
0	2.07108	0						0	4.04238	0						0	1.04754	0						0	2.07108	0						0	4.58189	0						0	0	0
0	0	0						0	4.30721	0						0	6.83013	0						0	4.30721	0						0	0	0						0	0	2.45549
0	0	0						0	2.36737	3.54498						1.41034	6.19204	0						0	0	0						0	1.2552	0						0	1.91609	0
0	0	0						0	2.96144	0						0	2.96144	0						0	0	0						0	0	0						0	0	0
0	3.02945	0						0	4.37177	0						0	5.57198	0						0	3.93819	0						0	2.67197	0						0	0	0
0	2.38957	0						0	3.01185	0						0	0	1.31034						0	1.93584	0						0	3.91953	0						0	0	1.31034
0	0	0						0	2.63064	0						0	4.79847	3.24291						0	3.97379	1.93433						4.40613	0	0						0	2.98605	1.93433
0	3.27501	0						0	4.94664	0						0	6.37361	1.35671						0	3.86424	0						0	3.80941	0						0	0	0
0	2.21909	0						1.44731	4.70421	0						0	5.82987	0						0	1.0314	0						0	1.62714	0						0	0	0
0	0.968644	0						0	4.39951	0						0	5.1089	0						0	2.27202	0						0	1.95308	0						0	4.52482	0
0	0	0						0	3.66323	0						0	6.3947	0						0	3.48671	0						0	4.20969	0						0	0	0
0	2.8482	0						1.28983	4.08279	0						0	2.7566	0						0	6.64691	0						0	4.12002	0						0	0.529071	0
0	2.74438	0						1.61447	4.12019	0						0	1.94486	0						0	4.48401	0						0	1.64985	2.13356						0	0.776525	2.95884
0	2.54967	0						0	5.12858	0						0	4.87376	0						0	2.08304	0						0	0.855192	0						0	0.855192	0
0	0	0						0	1.90766	0						0	5.73563	2.76214						0	0	0						0	0	0						1.02928	0	0
0	3.4916	0						0	3.87421	0						0	6.18456	0						0	4.90857	0						0	2.96938	0						0	0	0
0	3.00809	1.80199						1.66084	0	0						0	7.14868	0						0	3.00809	0						0	0	0						0	0	0
0	0	0						0	4.82624	2.68796						0	3.49352	0						0	3.49352	0						0	0	0						0	6.43511	0
0	3.08661	0						0	4.07228	0						0	7.1764	0						0	4.65249	0						0	1.62387	0						0	1.80653	0
0	0	0						0	5.41102	0						0	4.60709	0						0	3.13586	0						0	0	0						0	3.13586	0
0	1.90304	0						0	5.7298	0						0	7.24532	0						0	6.59868	0						0	3.20492	0						0	0	0
0	0	0						0	2.69777	0						0	7.67295	0						0	2.69777	0						0	0	0						0	3.2068	0
0	1.73942	0						0	2.69109	0						0	4.74044	0						0	3.37253	0						0	2.50538	0						0	1.73942	0
0	3.30056	2.20727						1.10635	4.45457	2.20727						0	7.3467	0						0	1.38405	3.67333						0	3.70841	0						0	0	0
0	3.25338	0						1.68122	4.41095	0						0.795767	5.13521	0						0	4.41095	0						0	4.84509	0						0	0	0
0	0.647084	2.78743						0	0.647084	0						0	3.33099	0						0	0	0						0	0	0						0	1.09288	0
0	0	0						0	3.17201	0						0	6.92115	0						0	0	0						0	3.70255	0						0	0	0
0	2.26364	0						0	5.28625	0						0	5.85883	0						0	2.26364	0						1.07861	0	0						0	0	0
0	3.2552	0						1.15963	4.76628	2.67084						0	6.06833	0						0	2.47483	0						0	2.86176	0						0	0	0
0	0.833497	1.04124						1.27083	4.30582	2.06178						0	3.83804	0						0	4.97792	2.06178						0	3.57942	1.86631						0	0	0
0	2.03386	0						0	2.84619	0						0	4.77146	0						0	1.34937	0						0	4.59789	0						0	4.50259	0
0	2.63784	0						0	4.30166	0						0	5.58556	0						0	3.72137	0						0	2.63784	0						0	1.20539	0
0	0	0						1.36345	3.12615	0						0	5.30943	0						0	5.16144	0						0	0	0						0	3.12615	0
0	1.74157	0						1.56413	3.91275	0						0	6.63561	0						0	1.74157	0						0	0	0						0	0	0
0	0	0						0	2.77379	0						0	1.97085	0						0	2.77379	0						0	1.97085	0						0	0	0
0	2.62176	0						0	2.03316	0						0	5.74354	3.74147						0	1.02219	3.39493						0	4.5656	0						0	1.61447	0
0	3.57046	0						0	0	0						0	7.59065	0						0	3.39506	0						0	3.57046	0						0	2.68706	0
0	0	0						0	4.57234	0						0	4.9721	0						0	2.60051	0						0	3.10383	0						0	3.77199	0
0	0	0						0	3.02662	0						0	0	0						0	5.28133	0						0	1.28096	0						0	0	0
0	0.930548	0						0	3.86671	0						0	0	0						0	3.86671	0						0	3.04387	0						0	2.46702	1.61683
0	2.55729	0						0	1.15186	0						0	7.82263	0						0	1.78367	0						0	1.15186	0						0	0.687956	0
0	0	0						0	0	0						0	4.08967	0						0.843984	0	0						0	0	5.58673						0.843984	0	0
0	2.82985	0						1.87263	2.9771	0						0	0	0						0	4.02459	0						0	2.9771	1.01436						0	0	1.01436
0	0	0						1.00216	3.83683	0						0	2.93452	0						0	3.83683	0						0	0	0						0	0	0
0	3.61906	0						0	5.84381	0						0	6.44395	0						0	3.2426	0						0	2.38764	0						0	1.26963	0
0	0	0						0	3.10752	0						0	6.56394	0						0	3.81373	0						0	2.91284	0						0	2.91284	0
0	1.80818	0						0	4.21047	1.61306						0	7.0345	0						0	1.80818	0						0	0	0						0	0	0
0	2.15348	3.38819						0	1.72247	0						0	5.752	0						0	3.17776	0						0	1.10434	0						0	0	0
0	2.7721	0						1.40163	4.04876	3.39191						0	4.94505	0						0	3.4221	0						0	3.80302	0						0	0.720716	0
0	0	0						0	2.17281	0						0	6.31039	0						0	4.01837	0						0	1.1177	0						0	2.17281	0
0	0	2.31005						0	0	0						0	5.54742	0						0	0	0						0	0	0						0	0	0
0	0	2.71721						0	3.82528	0						0	2.92372	1.51551						0	0	0						0	4.37594	0						0	0	3.07622
0	0	0						3.21987	5.17836	0						0	0	0						0	3.91504	0						0	3.00755	0						0	0	0
0	2.34255	0						0	4.11162	2.45075						0	6.62527	0						0	0	0						0	3.19267	0						0	0	0
0	2.73682	0						0	3.53903	0						0	3.62433	0						0	4.22551	0						0	2.73682	0						0	1.64386	0
0	2.39122	0						0	3.93829	3.37462						0	0	0						0	1.64293	0						0	3.88743	0						0	1.37407	0
0	1.38957	2.26813						1.0895	4.35339	0						0	5.85057	0						0	5.65572	0						0	1.77821	0						0	2.73769	0
0	0	0						1.88166	4.78895	0						0	2.48388	0						0	2.70332	0						0	1.50487	1.82904						0	0	1.82904
0	0.960512	0						0	3.09879	0						0	4.87662	0						0	0	0						0	3.51159	0						0	0	0
0	2.00324	0						0	2.00324	1.74416						0	8.12578	0						0	1.32423	0						0	3.32582	3.00881						0	2.46284	0
0	0	0						1.10769	1.88401	0						0	3.71271	0						0	4.31034	0						0	2.95028	0						0	3.38128	0
0	3.02538	0						0	4.14282	0						0	7.06956	0						0	4.38128	0						0	2.31267	0						0	0	0
0	2.72181	0						0	5.21424	0						0	6.96741	0						0	3.7781	0						0	4.51583	0						0	1.01293	0
0	2.41846	0						1.09288	1.96236	0						0	0	0						0	3.16463	0						0	0	0						0	0	0
0	3.18666	0						0	4.23496	0						0	5.08572	0						0	5.13089	0						0	3.4939	0						1.02645	0	0
0	1.61589	0						1.7583	2.6234	0						0	4.29146	0						0	5.132	0						0	0	0						0	2.03457	0
0	0	0						0	0	0						0	6.36494	0						0	3.07073	0						0	0	0						0	0	0
0	0	0						0	3.23787	0						0	3.23787	0						0	2.72748	0						0	5.33482	0						0	0	0
0	0.859174	0						2.80674	0.859174	0						0	9.72416	0						0	0	0						0	0.859174	0						0	0	3.8088
0	3.82181	3.52757						0	5.74314	0						0	4.51734	0						1.8127	4.21109	0						0	2.42761	0						0	0	0
0	3.00988	1.94373						0	2.65329	0						0	4.63297	2.74308						0	0	0						0	0.912267	0						0	1.86631	1.94373
0	1.79119	0						0	3.32553	0						0	6.27236	0						0	2.35106	0						0	2.91896	3.39808						0	0.863938	0
0	0.751035	0						2.32654	3.30524	0						0	4.17688	5.25282						0	0	3.74157						0	0.751035	0						1.22589	4.28199	0
0	0	0						0	0	0						0	5.46803	0						0	2.84398	0						0	0	0						0	0	0
0	2.42277	1.02148						2.14045	4.4648	0						0	5.38232	0						0	4.68459	1.61353						0	1.96643	1.61353						0	1.29514	3.73985
0	2.44148	0						0	4.31012	0						0	6.80482	0						0	4.4262	0						0	5.0502	0						0	1.41251	0
0	1.09963	0						0	4.08789	0						0	6.14441	0						0	3.49685	0						0	3.17041	0						0	1.71633	0
0	2.2163	0						2.57313	2.55139	3.00917						0	6.5821	0						0	6.00466	0						0	0	0						0	0	0
0	2.2228	0						0	5.03532	0						0	5.71031	0						0	3.9703	0						0	1.78492	0						0	0	0
0	1.23327	0						0	4.31607	0						0	5.22828	0						0	0	0						0	1.88869	0						0	3.85937	0
0	1.60265	0						1.12433	4.1127	0						0	3.7252	0						0	0	0						0	0	0						0	0	0
0	1.96014	0						0	4.40871	0						0	7.38592	0						0	3.04072	0						0	0	0						0	0	0
0	3.90092	0						0	3.8501	2.16027						0	3.90092	0						0	2.6234	0						0	4.32912	0						0	0.60027	0
0	1.86076	2.36093						1.03351	3.82365	2.70399						0	5.64752	1.90997						0	4.06962	2.36093						3.22897	4.98659	0						0	1.86076	0
0	3.2944	0						0	6.15957	0						0	0	0						0	6.47745	0						0	0	0						0	0	0
0	2.94205	0						0	4.45227	0						0	8.44898	0						0	2.58832	0						0	0.876566	0						0	0	0
0	2.55016	0						2.66015	3.33728	0						0	0	0						0	3.24793	0						0	3.71622	0						0	0.68437	0
0	2.34227	0						0	2.82904	3.48194						0	7.24433	0						0	2.82904	0						0	1.6017	0						0	0	0
0	2.09322	0						3.72083	5.20719	0						0	5.07356	0						0	2.91361	0						0	0	0						0	3.19676	0
0	3.45681	0						0	3.45681	0						0	3.45681	0						0	3.45681	0						0	0	0						0	0	0
0	1.95047	0						0	4.02503	2.92695						0	4.58015	0						0	3.74578	0						0	3.63923	0						0	3.63923	0
0	0	0						0	3.1375	0						0	5.322	0						0	0	0						0	0	2.18998						0	0	0
0	0	0						1.06833	3.50131	2.94617						0	3.61612	0						0	0	0						0	0.955313	0						0	0	0
0	2.22959	0						0	3.89122	0						0	5.40983	0						0	4.53232	0						0	2.48877	0						1.28333	2.89879	0
0	0	0						0	3.57495	0						0	0	0						0	3.57495	0						0	0	0						0	0	0
0	0	0						0	2.01114	0						0	5.3365	0						0	3.33543	0						0	0	0						0	0	0
0	2.7126	0						0	3.59801	0						0	4.84664	0						0	3.35868	0						0	1.51197	0						0	1.51197	0
0	2.79888	0						0	4.82853	3.43095						0	7.59167	0						0	5.19995	0						0	2.52807	0						0	0	0
0	1.67536	0						0	4.52005	0						0	3.44294	0						0	3.93206	0						0	2.92277	4.79551						0	3.70808	0
0	3.15494	0						0	1.86235	0						0	2.6487	0						0	4.07159	0						0	1.86235	0						0	1.86235	0
0	3.29013	0						0	5.39177	0						0	7.48841	0						0	0	0						0	1.97343	0						0	0	0
0	1.16479	0						0	3.87411	0						0	7.89626	0						0	2.57725	0						0	2.24062	0						0	0	0
0	1.04754	0						3.59574	0	0						0	0	0						0	1.64754	0						0	1.64754	0						0	2.07039	0
0	0.827006	0						1.23082	2.84659	0						0	8.19778	0						0	4.40102	0						0	1.34937	0						0	0	0
0	1.9222	0						1.94935	2.9953	0						0	6.20036	0						0	4.03069	0						0	3.90198	0						0	0	0
0	2.10869	0						0	3.97012	2.168						0	9.81043	0						0	5.44619	0						0	4.0131	0						0	0.961253	0
0	2.92809	0						0	4.26153	0						0	5.28588	0						0	3.98868	0						0	0.868687	0						0	0	0
0	1.7761	0						0	4.57283	0						0	6.7249	0						0	2.42385	0						0	2.42385	0						0	0.570463	0
0	2.67084	0						0	3.75766	0						0	8.9904	0						0	0	0						0	3.02822	0						0	2.91858	0
0	0	2.12697						3.00845	4.86582	2.12697						0	0	0						0	3.70797	3.85529						0	3.17712	0						0	0	0
0	2.08168	0						0	2.08168	0						0	7.14608	0						0	4.6581	0						0	3.18317	0						0	2.08168	0
0	1.68167	1.64016						0	4.70144	0						0	6.89159	0						0	2.2262	0						0	2.2262	0						0	0	0
0	0	0						0	6.11516	1.91839						0	0	0						0	6.28275	0						0	4.17624	0						0	0	0
0	1.43616	0						0	2.6133	0						0	6.37349	0						0	2.14176	0						0	0	0						0	4.03192	0
0	2.42519	0						0	4.06471	0						0	4.45805	0						0	4.3385	0						0	1.45838	0						0	1.45838	0
0	1.53406	0						3.76469	3.5145	0						0	4.94776	0						0	3.38957	0						0	2.52105	0						0	4.21241	0
0	2.42519	0						1.2552	3.11253	0						0	8.90908	0						0	4.20821	0						0	1.67175	0						0	2.09694	0
0	1.3488	0						3.89288	3.97242	0						0	6.61012	0						0	3.24929	0						0	0	0						0	3.24929	0
0	3.31281	0						0	4.5196	0						0	7.76773	0						0	4.2384	0						0	0.857583	0						0	0	0
0	0	2.8534						0	0	0						0	4.78083	0						0	0	0						0	5.3482	0						0	0	0
0	1.44414	0						1.87224	3.70531	0						0	5.76389	0						0	4.64893	0						0	0	0						0	0	0
0	2.9514	0						2.78534	3.75574	3.38101						0	2.9514	0						0	2.27769	0						0	0.972325	0						1.30685	0.972325	0
0	0	1.93471						0	4.917	3.95578						0	6.3019	0						0	5.89295	3.99286						0	0	4.37573						0	3.42452	0
0	0	3.12466						1.07929	0	0						0	1.53207	0						0	0	0						0	0	0						0	3.20132	0
0	0.887525	0						2.28244	1.43349	0						0	5.99844	0						0	3.95019	0						0	3.68997	0						0	3.37226	0
0	2.41143	0						1.04893	2.41143	0						0	5.78125	0						0	3.80312	0						0	0	0						0	0	0
0	0	0						0	5.09183	0						0	4.55888	0						0	5.09183	0						0	2.4631	0						0	2.00324	0
0	2.5724	0						0	4.48794	0						1.89142	0	0						0	3.37086	0						0	2.10367	0						3.56548	0	0
0	3.14258	0						0	2.63715	0						0	6.82327	0						1.49006	4.89302	0						0	3.8126	0						0	0	0
0	3.16688	0						0	4.96933	0						0	5.35417	0						0	2.06764	0						0	2.53331	0						0	0	0
0	2.56389	0						0	3.85898	0						0	6.46274	0						0	3.06506	0						0	2.22805	0						0	1.15575	0
0	4.20617	4.86765						0	3.52042	0						0	0	0						0	4.47684	0						0	2.81373	0						0	0.397255	1.74416
0	0	0						0	5.04872	0						0	6.78317	0						0	0	3.10417						0	1.65076	0						0	0	0
0	3.35304	3.24975						0	4.98768	0						0	1.83228	0						0	2.93697	2.8844						0	5.01078	0						0	0	0
0	1.44626	0						0	3.70885	0						0	0.897628	0						0	5.76768	0						0	0	0						0	0	0
0	0.598365	3.14551						2.09457	3.20508	0						0	0	0						0	3.12234	0						0	4.28533	0						2.42277	1.83552	0
0	2.63807	0						0	3.05572	0						0	5.38395	0						0	4.7616	0						0	2.63807	0						0	0	0
0	2.56389	0						0	4.11911	0						0	4.67615	0						0	3.81783	0						0	3.19991	0						0	0	0
0	0	0						2.54646	2.40381	0						0	4.74152	0						0	3.55213	0						0	1.65352	0						0	0	0
0	2.88908	0						0	4.19006	2.8508						0	0.578214	0						0	4.26596	0						0	2.30568	0						0	0	0
0	1.49723	0						0	2.69354	0						0	5.54161	0						0	2.21599	0						0	2.21599	0						0	2.21599	3.23097
0	1.51096	0						0	0	0						0	0	0						0	0	0						0	1.51096	4.15664						0	0	0
0	2.32682	0						1.75061	4.30356	0						0	7.13197	0						0	3.70609	0						0	1.87892	0						0	0	0
0	0							4.74255	3.335							0	5.38919							0	3.87145							0	4.26168							0	0
0	2.22805							0	3.0654							0	4.41068							0	0							0	2.22805							0	0
0	1.17377							1.28983	2.86394							0	6.86479							0	1.17377							0	0							0	0
0	1.39232							0	2.74114							0	0							0	0							0	1.78115							0	2.55434
0	0							2.7253	4.28296							0	3.3553							1.0861	3.3553							0	0							0	4.84303
0	0							2.39424	2.36933							0	4.70044							0	3.22234							0	0							0	0
0	1.66767							0	1.80199							0	7.6371							0	0.390668							0	3.02715							0	2.24215
0	1.95121							0	0							0	5.36258							0	0							0	2.75168							0	1.28333
0	3.51627							1.21475	4.23366							0	6.17499							0	2.02538							0	5.1456							0	0.690641
0	2.10969							0	3.29924							0	5.86997							0	0							0	3.1273							0	0
0	2.39397							1.33171	3.7264							0	0							0	4.12862							0	5.27694							0	1.37629
0	0							3.35248	3.35769							0	4.99259							0	0							0	4.49729							0	0
0	0							0	2.68818							0	5.1306							0	2.96458							0	1.89647							0	1.2394
0	1.13027							0	3.81558							0	6.1768							0	1.13027							0	1.75617							0	0
0	0							2.84398	3.55912							0	7.00329							0	2.90149							0	0							0	2.90149
0	1.97966							0	1.30568							0	5.86819							0	3.06368							0	0							0	1.97966
0	1.58928							0	0							0	3.70631							0	0							0	0							0	0
0	2.9013							1.97563	3.42048							0	0							0	5.48162							0	4.98818							0	0
0	2.05936							0	3.5955							0	5.03038							0	2.52406							0	2.05936							0	1.36961
0	1.37072							0	1.37072							0	6.04501							0	1.37072							0	2.52557							0	2.52557
0	1.1846							0	4.50131							0	5.92719							0	4.13373							0	3.63935							0	1.8266
0	0.981122							0	1.97122							0	4.82074							0	0.981122							0	2.29101							0	3.54967
0	1.36177							0	4.31041							0	6.81349							0	3.01167							0	1.74631							0	2.51349
0	2.53705							1.56023	5.24142							0	7.73586							0	3.03668							0	3.70155							0.981853	0.848798
0	1.01863							0.918386	1.01863							0	2.02822							0	1.01863							0	2.02822							0	0
0	0							0	1.50995							0	5.44288							0	0.944109							0	0							0	6.03718
0	2.55851							0	4.36212							0	6.11844							0	2.83066							0	1.15251							0	2.83066
0	1.70664							0	0							0	6.71621							0	1.70664							0	0							0	0
0	1.88049							0	1.22712							0	3.97755							0	1.88049							0	2.67016							0	5.45674
0	1.37518							0	2.53157							0	5.00374							0	2.88284							0	0.84559							0	0
0	0							0	2.15251							0	5.28188							0	0							0	0							0	0
0	3.35205							0	4.5867							0	6.59694							0	5.20653							0	2.89685							0	0
0	1.95568							1.27202	2.7566							0	7.59915							0	2.53556							0	0.970854							0	0
0	2.514							0	3.91982							0	8.1954							0	4.06229							0	2.04998							0	0
0	3.17712							0	3.17712							0	8.10083							0	4.09508							0	4.09508							0	0
0	1.80281							0	3.74889							0	5.16362							0	1.80281							0	0							0	0
0	0							0	2.68122							0	7.03276							0	4.10794							0	0							0	1.488
0	1.67129							0	5.04653							0	4.68734							0	3.74233							0	1.67129							0	0.789103
0	0							0	4.10056							0	3.55704							0	0							0	0							0	0
0	1.74674							3.89054	3.80281							0	6.50947							0	1.74674							0	1.123							0	3.29778
0	0							0	2.88792							0	5.51772							0	2.88792							0	0							0	0
0	2.176							0	5.03003							1.59264	6.91474							0	3.7352							0	1.46467							0	3.00702
0	0							1.9486	4.50468							0	5.47259							0	3.80952							0	0							0	0
0	0							0	5.31687							0	4.49755							0	3.8025							0	0							0	0
0	1.59216							0	3.71006							0	6.16003							0	1.59216							0	3.17919							0	0
0	2.93112							0	3.45154							0	6.60125							0	2.10869							0	1.4098							0	1.4098
0	0							0	3.6255							0	0							0	0							0	0							0	0
0	0.978196							0	4.04553							0	6.69729							0	2.96107							0	3.28185							0	0.978196
0								0								0								0								0								0
0								0								1.13947								0								0								0
0								0								0								0								0								0
0								0								0								0								0								0
0								0								0								0								0								0
0								1.56413								0								0								0								0
0								0								0								0								0								0
0								2.09187								0								0								0								0
0								0								0								0								0								0
0								0								0								0								0								0
0								3.68605								0								0								0								0
0								1.77905								0								0								0								0
0								2.13291								0								0								0								0
0								0								0								0								0								0
0								0								0								0								0								0
0								0								0								0								0								0
0								2.94879								0								0								0								3.71127
0								0								0								0								0								0
0								1.28629								0								0								0								0
0								1.78952								0								0								0								0
0								0								0								0								0								0
0								1.75018								0								0								0								0
0								0								0								0								0								0
0								2.40926								0								0								0								0
0								0								0								0								0								0
0								0								0								0								0								0
0								0								0								0								0								0
0								1.06212								0								0								0								0
0								0								0								0								0								0
0								2.71348								0								0								0								0
0								0								0								0								0								0
0								0								0								0								0								0
0								3.51311								0								0								0								0
0								0								0								0								0								0
0								0								0								0								0								0
0								0								0								0								0								0
0								0								0								0								0								0
0								0								0								0								1.34993								0
0								0								0								0								1.38184								0
0								0								0								0								0								0
0								0								0								0								0								0
0								0								0								0								0								0
0								0								0								0								0								0
0								0								0								0								0								0
0								0								0								0								0								2.16736

## Sheet: Fig. 5H
SPP1			S100A8			CCL4			CCL5			CXCL9
CNTRL	sSC		CNTRL	sSC		CNTRL	sSC		CNTRL	sSC		CNTRL	sSC
0	0		0	0		0	0		0	0		0	0
0	0		0	0		3.19724	0		0	0		0	0
0	0		0	0		3.19818	0		0	0		0	0
0	0		0	0		0	0		0	0		0	0
0	0		0	0		0	0		0	1.7761		0	0
0	0		0	0		0	0		0	0		0	0
0	0		0	0		0	0		0	0		0	0
0	0		0	0		0	0		0	0		0	0
0	0		0	0		4.7741	0		0	0		0	0
0	0		4.68868	0		2.57483	0		0	0		0	0
0	0		0	3.74157		0	0		0	0		0	0
0	0		0	0		8.35875	3.96846		0	0		0	0
7.49714	0		0	0		7.26249	0		0	0		0	0
0	0		0	0		0	3.7649		0	0		0	0
0	0		0	0		0	0		0	0		0	0
0	0		0	0		0	0		0	0		0	0
0	0		0	0		0	0		0	0		0	0
0	0		0	0		0	0		0	0		0	0
0	0		0	0		3.53007	0		0	0		0	0
0	0		0	0		0	0		0	0		0	0
0	0		0	0		0	2.28481		0	0		0	0
0	0		0	0		0	0		0	0		0	0
0	0		0	0		0	3.73031		0	0		0	0
0	0		0	0		0	0		0	0		0	0
0	0		0	0		5.99659	0		0	0		0	0
0	0		0	0		0	0		0	0		0	0
0	0		0	0		7.42742	0		0	0		0	0
0	0		0	0		1.38791	2.41684		0	0		0	0
0	0		0	0		1.39012	0		0	0		0	0
0	0		0	0		3.10215	0		0	0		0	0
0	0		0	0		5.66656	0		2.36429	0		0	0
0	0		0	0		3.68986	4.11378		0	0		0	0
0	0		0	0		3.46205	0		0	0		0	0
0	0		0	0		3.83238	3.03685		0	0		0	0
0	0		0	0		0	4.44559		0	0		0	0
0	0		0	0		3.74028	0		0	0		0	0
0	0		0	0		3.04684	0		0	0		0	0
0	0		0	0		0	3.8513		0	0		0	0
0	0		5.40722	0		6.39013	0		2.98295	0		0	0
0	0		0	0		0	0		0	0		0	0
0	0		0	0		3.18523	0		0	0		0	0
0	0		0	0		2.32884	4.34639		0	0		0	0
0	0		0	0		7.22508	3.21039		0	0		0	0
0	0		0	0		7.14321	0		0	0		0	0
0	0		0	0		0	3.47392		0	0		0	0
0	0		0	0		0	0		0	0		0	0
0	0		0	0		0	0		0	0		0	0
0	0		0	0		0	2.51425		0	0		0	0
0	0		0	0		0	0		0	0		0	0
0	0		0	0		0	0		0	0		0	0
0	0		0	0		2.9594	0		0	0		0	0
0	0		0	0		1.70885	0		0	0		0	0
0	0		0	0		0	0		0	0		0	0
0	0		0	0		0	0		0	0		0	0
0	0		0	0		2.80571	1.50843		0	0		0	0
0	0		0	0		4.93069	0		0	0		0	0
0	0		0	0		5.76755	0		0	0		4.79379	0
0	0		0	0		7.03751	0		0	0		0	0
0	0		0	0		3.48967	3.74986		0	0		0	0
0	0		0	0		6.24946	4.30721		0	0		0	0
0	0		0	0		3.92258	0		0	0		0	0
0	0		0	0		0	0		0	0		0	0
0	0		0	0		0	0		0	0		0	0
0	0		0	0		0	0		0	0		0	0
0	0		2.7	0		5.30316	0		0	0		0	0
0	0		2.93489	0		7.44141	0		0	0		0	0
0	0		0	0		4.35776	0		0	0		0	0
0	0		4.04963	0		0	0		0	0		0	0
0	0		0	0		5.82553	0		0	0		0	0
0	0		0	0		6.96874	0		0	0		0	0
0	0		0	0		6.64829	0		0	0		0	0
0	0		0	0		0	0		0	0		0	0
0	0		0	0		5.2521	0		0	0		0	0
0	0		0	0		5.03769	0		0	0		0	0
0	0		0	0		0	0		0	1.56608		0	0
0	0		0	0		0	3.06471		0	0		0	0
0	0		0	0		0	1.81967		0	0		0	0
0	0		0	0		0	3.70642		0	0		0	0
0	0		0	0		0	2.7685		0	0		0	0
0	0		0	0		4.78083	0		0	0		0	0
0	0		0	0		0	0		0	0		0	0
0	0		0	0		0	0		0	0		0	1.42169
0	0		0	0		0	6.58176		0	0		0	0
0	0		0	0		0	0		0	4.34639		0	0
0	0		0	0		0	0		0	0		0	0
0	0		0	0		0	0		0	0		0	0
0	0		0	0		0	6.61322		0	0		0	0
0	0		0	0		0	0		0	3.82528		0	0
0	0		0	0		0	0		0	0		0	0
0	0		0	0		0	5.81178		0	0		0	0
0	0		0	0		0	3.80343		0	3.56084		0	0
0	0		0	0		0	0		0	0		0	0
0	0		0	0		0	0		0	0		0	0
0	0		0	0		6.56605	0		0	0		0	0
0	0		0	0		5.00688	0		0	0		0	0
0	0		0	0		0	2.29484		0	0		0	0
0	0		0	0		5.98573	0		0	0		0	0
0	0		0	4.28274		0	5.99496		0	0		0	0
0	0		0	0		2.72923	0		0	0		0	0
0	0		0	0		0	5.24986		0	0		0	0
0	0		0	0		0	2.6227		0	0		0	0
0	0		0	0		0	0		0	0		0	0
0	3.06798		0	0		2.33457	0		0	0		0	0
0	0		0	0		2.35473	0		0	0		0	0
0	0		0	0		0	4.36604		0	0		0	0
0	0		0	0		5.38024	0		0	0		0	0
0	0		0	0		0	0		0	0		0	0
0	0		0	0		0	0		0	0		0	0
0	1.31034		0	0		0	4.33907		0	0		0	0
0	0		0	0		0	1.6526		0	0		0	0
0	0		0	0		0	0		0	0		0	0
0	0		0	0		0	0		0	0		0	0
0	0		0	0		4.80126	0		0	0		0	0
0	0		0	0		0	0		0	0		0	0
0	0		0	0		0	0		0	0		0	0
0	0		0	0		3.44943	3.18444		0	0		0	0
0	0		0	0		0	0		0	0		0	0
0	0		0	0		0	1.37907		0	0		0	0
0	0		0	0		0	0		0	0		0	0
0	0		0	0		6.26403	0		2.87204	0		0	0
0	0		0	0		0	0		0	0		0	0
0	0		0	0		2.59741	0		0	0		0	0
0	0		0	0		0	0		0	0		0	0
0	0		0	0		0	0		0	0		0	0
0	0		0	0		0	0		0	0		0	0
0	0		0	0		6.3042	0		0	0		0	0
0	0		1.43029	2.10199		4.02272	0		0	0		0	0
0	0		0	0		5.09744	0		0	0		0	0
0	0		0	0		5.32214	0		0	0		0	0
0	0		0	0		0	0		0	0		0	0
0	0		0	0		0	4.46793		0	0		0	0
0	0		0	0		0	0		0	0		0	0
0	0		0	0		0	0		3.08066	0		2.24184	0
0	0		0	0		0	0		0	0		0	0
0	0		0	0		0	0		0	0		0	0
0	0		0	0		0	0		0	3.81476		0	0
0	0		0	0		0	0		0	0		0	0
0	0		0	0		0	0		0	0		0	0
0	0		0	0		0	0		0	3.87941		0	0
0	0		0	0		0	0		0	0		0	0
0	0		0	0		4.86032	3.22774		0	0		0	0
0	0		0	0		4.8475	0		0	0		0	0
0	0		0	0		0	0		0	0		0	0
0	0		0	0		2.96791	0		0	0		0	0
0	0		0	0		3.61271	0		0	0		0	0
0	0		0	0		4.73471	0		0	0		0	0
0	0		0	0		0	2.0993		0	0		0	0
0	0		0	0		0	0		0	0		0	0
0	0		0	0		7.78122	0		0	3.87765		0	0
0	0		2.80261	0		0	0		0	0		0	0
0	0		0	0		7.21267	6.41873		0	0		0	0
0	0		0	0		0	6.80765		0	0		0	0
0	0		0	0		0	5.28529		0	0		0	0
0	0		0	0		0	2.09221		0	0		0	0
0	0		0	0		0	2.23113		0	0		0	0
0	0		0	0		0	0		0	0		0	0
0	0		0	0		0	0		0	3.89054		0	0
0	0		0	0		4.57477	0		0	0		0	0
0	0		0	0		5.54096	0		0	0		0	0
0	0		0	0		0	0		0	0		0	0
0	0		0	0		0	0		1.54003	0		0	0
0	0		0	0		0	0		1.54052	0		0	0
0	0		0	0		5.14568	0		0	0		0	0
0	0		0	0		0	0		0	3.72683		0	0
0	0		0	0		0	0		0	0		0	0
0	0		0	0		0	0		0	0		0	0
0	0		0	0		6.46967	0		0	0		0	0
0	0		0	0		4.33771	0		0	0		0	0
0	0		0	0		0	4.44559		0	0		0	0
0	0		0	0		0	0		0	0		0	0
0	0		0	0		0	0		0	0		0	0
0	0		0	0		0	0		0	0		0	0
0	0		0	0		0	2.66038		0	0		0	0
0	0		0	0		0	0		0	0		0	0
0	0		0	0		0	0		0	0		0	0
0	0		0	2.31673		0	0		0	0		0	0
0	0		0	0		0	0		0	0		0	0
0	0		0	2.07279		0	2.07279		0	0		0	0
0	0		0	0		0	4.36331		0	0		0	0
0	0		0	0		0	0		0	0		0	0
0	0		0	0		0	0		0	0		0	0
0	0		0	0		0	4.05736		0	0		0	0
0	0		0	0		0	0		0	0		0	0
0	0		0	0		0	0		0	0		0	0
0	0		0	0		0	0		0	0		0	0
0	0		0	0		0	0		0	0		4.60265	0
0	0		0	0		0	0		0	0		0	0
0	0		0	0		2.94355	0		0	0		0	0
0	0		5.58673	0		6.57165	0		0	0		0	0
0	0		0	0		0	0		0	0		0	0
0	0		0	0		5.43873	4.63198		0	0		0	0
0	0		0	0		7.46859	0		0	0		0	0
0	0		0	0		0	0		0	0		0	0
0	0		0	0		8.44683	0		0	0		0	0
1.86116	0		0	0		4.28029	3.90929		0	0		0	0
0	0		0	0		0	5.18082		0	0		0	0
0	0		0	0		7.74286	0		0	0		0	0
0	0		0	4.27836		0	4.27836		0	0		0	0
0	0		0	0		0	0		0	0		0	0
0	0		0	0		3.716	0		0	0		0	0
0	0		2.49953	0		6.3245	0		0	0		2.49953	0
0	0		0	0		6.62331	3.58604		0	0		0	0
0	0		0	0		1.70576	5.47197		0	0		0	0
0	0		0	0		0	7.77599		0	0		0	1.20101
2.70332	0		0	0		0	0		0	0		5.58069	0
0	0		0	0		0	0		0	0		0	0
0	0		0	0		6.19767	0		0	0		0	0
0	0		0	0		0	0		0	0		0	0
0	0		3.75734	0		5.48646	0		0	0		0	0
0	0		0	0		5.94174	0		0	0		0	0
0	0		0	0		5.83155	0		0	0		0	0
0	0		0	0		4.96486	0		0	0		0	0
0	0		0	0		4.86225	5.73633		0	0		0	0
0	0		0	0		0	0		0	0		0	0
0	0		0	0		0	0		0	0		0	0
0	0		0	0		0	0		0	0		0	0
0	0.52507		0	0		6.16533	0		0	0		0	0
0	0		0	0		4.36779	0		0	0		0	0
0	0		0	0		8.55772	0		0	0		0	0
0	0		0	0		8.79792	0		0	0		0	0
0	0		0	0		0	0		0	0		0	0
0	0		0	0		0	0		0	0		0	0
0	0		0	0		0	0		0	0		0	0
0	0		0	0		0	0		0	0		0	0
0	0		0	0		0	0		0	0		0	0
0	0		0	0		0	0		0	0		0	0
0	0		0	0		0	3.18745		0	0		0	0
0	0		0	0		0	0		0	0		0	0
0	0		0	0		0	3.73498		0	0		0	0
0	0		0	0		0	0		0	0		0	0
0	0		0	0		0	0		0	0		0	0
0	0		0	0		0	1.74717		0	0		0	0
0	0		0	0		0	0		0	0		0	0
0	0		0	0		0	0		0	0		0	0
0	0		0	0		4.05736	0		0	0		0	0
0	0		0	0		0	0		0	0		0	0
0	0		0	0		5.09921	0		0	0		0	0
0	0		0	0		4.96933	0		0	0		0	0
0	0		0	0		0	1.06419		0	0		0	0
0	0		0	0		0	1.67039		0	0		0	0
0	0		0	6.14956		0	3.28525		0	0		0	0
0	0		0	0		0	0		0	0		0	0
0	0		0	0		0	0		0	0		0	0
0	0		0	0		0	6.28248		0	0		0	0
0	0		2.74996	0		0	4.77347		0	0		0	0
0	0		0	0		0	0		0	0		0	0
0	0		3.42075	0		0	0		0	0		0	0
0	0		0	0		0	0		0	0		0	0
0	0		0	0		7.33901	1.78115		0	0		0	0
0	0		0	0		7.32964	0		0	0		0	0
0	0		0	0		0	0		0	0		0	0
0	0		0	0		0	0		0	0		0	0
0	0		0	0		4.86898	2.64247		0	0		0	0
0	0		0	0		6.51291	2.92334		0	0		0	0
0	0		0	0		0	0		0	0		0	0
0	0		0	0		2.56779	0		0	0		0	0
0	0		0	0		1.79369	0		0	0		0	0
0	0		0	0		0	0		0	0		0	0
0	0		0	0		0	0		0	0		0	0
0	0		0	0		0	4.80761		0	0		0	0
0	0		0	0		0	3.88313		0	0		0	0
0	0		0	0		0	3.2107		0	3.2107		0	0
0	0		0	0		0	0		0	0		0	0
0	0		0	0		7.10403	2.14241		0	0		0	0
0	0		0	0		5.72282	0		0	0		0	0
0	0		0	0		0	0		0	0		0	0
0	0		0	0		0	0		0	0		0	0
0	0		0	0		5.68308	1.72683		0	0		0	0
0	3.25172		4.15056	0		0	0		0	0		0	0
0	0		2.96144	0		0	0		0	0		0	0
5.33077	0		0	0		4.61753	0		0	0		0	0
0	0		0	0		0	2.67469		0	0		0	0
0	0		0	0		0	0		0	0		0	0
0	0		0	0		0	0		0	0		0	0
0	0		0	0		0	0		0	0		0	0
0	0		0	0		4.86245	0		0	0		0	0
0	0		0	0		0	0		0	0		0	0
0	0		0	0		4.27917	0		0	5.18828		0	0
0	0		0	0		5.36887	1.61212		0	0		0	0
0	0		0	0		0	5.48581		0	0		0	0
0	0		0	0		0	3.15316		0	0		0	0
0	0		0	0		0	2.26544		0	0		0	0
0	0		0	0		1.33285	0		0	0		0	0
0	0		0	0		1.35163	0		0	0		0	0
0	0		0	3.06884		0	3.06884		0	0		0	0
0	0		0	0		0	0		0	0		0	0
0	0		0	0		0	0		0	0		0	0
0	0		0	0		0	0		0	0		0	0
0	0		0	0		0	0		0	0		0	0
0	0		0	0		0	0		0	0		0	0
0	0		0	0		0	0		0	0		0	0
0	0		0	0		0	0		0	0		0	0
0	0		0	0		0	0		0	0		0	0
0	0		0	0		5.63749	0		0	0		0	0
0	0		0	0		0	0		0	0		0	0
0	0		0	0		0	0		0	0		0	0
0	0		0	0		0	0		0	0		0	0
0	0		1.7062	0		2.4665	2.08406		4.2561	0		0	0
0	0		0	0		0	0		0	0		0	0
0	0		0	0		0	0		0	0		0	0
0	0		0	0		0	5.34745		0	0		0	0
0	0		0	3.02095		7.41716	3.02095		0	0		0	0
0	0		0	0		0	0		0	0		0	0
0	0		0	0		0	0		0	0		0	0
0	0		0	0		6.91315	0		0	0		0	0
0	0		0	0		0	0		0	0		0	0
0	0		0	0		0	4.05528		0	0		0	0
0	0		0	0		0	0		0	0		0	0
0	0		0	0		0	0		0	0		0	0
0	0		0	0		6.60048	0		0	0		0	0
0	0		0	0		4.47794	6.75519		0	0		0	0
0	0		0	0		4.30896	0		0	0		0	0
0	1.40599		0	0		0	0		0	0		0	0
0	0		0	0		0	0		0	0		0	0
0	0		0	0		0	0		0	0		0	0
0	0		0	0		0	0		0	0		0	0
0	0		0	0		0	0		0	0		0	0
0	0		0	0		0	1.57289		0	0		0	0
0	0		0	0		0	0		0	0		0	0
0	0		0	0		0	0		0	0		0	0
0	0		0	0		0	0		0	0		0	0
0	0		0	0		0	0		0	0		0	0
0	0		0	0		0	0		0	0		0	0
0	0		0	0		0	0		0	0		0	0
0	0		0	0		0	0		0	0		0	0
0	0		0	0		0	0		0	0		0	0
0	0		0	0		0	4.51223		0	0		0	0
0	0		0	0		0	2.59168		0	0		0	0
0	0		0	0		3.2762	0		0	0		0	0
0	0		0	0		0	0		0	0		0	0
0	0		0	0		0	0		0	3.06039		0	0
0	0		0	0		0	0		0	0		0	0
0	0		0	0		0	0		0	0		0	0
0	0		0	0		0	5.0784		0	0		0	0
0	0		0	0		0	0		0	0		0	0
0	0		0	0		0	0		0	0		0	0
0	0		0	0		0	0		0	0		0	0
0	0		0	4.09178		0	0		0	0		0	0
0	0		0	0		0	0		0	0		0	0
0	0		0	0		8.45543	0		0	0		0	0
0	0		2.36401	0		2.36401	0		0	0		0	0
0	0		0	0		0	2.13225		0	0		0	0
0	0		0	0		0	0		0	0		0	0
0	0.97233		0	0		0	5.96791		0	2.76001		0	0
0	0		0	0		6.8513	0		0	0		0	0
0	0		0	0		6.724	0		0	0		0	0
0	0		0	0		0	3.07262		0	3.07262		0	0
0	0		0	0		0	3.53556		0	0		0	0
0	0		0	0		0	2.94935		0	0		0	0
0	0		0	0		0	0		0	0		0	0
0	0		0	0		0	2.58856		0	0		0	0
0	0		0	0		0	0		0	0		0	0
0	0		0	0		4.2322	2.67446		0	0		0	0
0	0		0	1.88557		0	0		0	0		0	0
0	0		0	0		0	0		0	0		0	0
0	0		0	0		0	0		0	0		0	0
0	0		0	0		0	0		0	0		0	0
0	0		0	0		0	0		0	0		0	0
0	0		0	0		0	0		0	0		0	0
0	0		0	0		0	2.52832		0	0		0	0
0	0		0	0		0	0		0	0		0	0
0	0		0	0		0	0		0	0		0	0
0	0		0	0		0	0		0	0		0	0
0	0		0	2.28214		0	2.28214		0	0		0	0
0	0		0	0		0	2.26153		0	0		0	0
0	0		0	0		0	0		0	0		0	0
0	0		0	0		4.62094	1.78241		0	0		0	0
0	0		0	0		0	0		0	0		0	0
0	0		0	0		5.95877	0		0	0		0	0
0	0		0	0		6.03672	0		0	0		0	0
0	0		0	0		0	7.06967		0	0		0	1.41522
0	0		5.21975	2.0072		6.77866	5.62422		0	0		0	0
0	0		0	0		2.74157	2.04054		0	0		0	0
0	0		0	0		0	3.58964		0	0		0	0
0	0		0	6.03263		0	0		0	0		0	0
0	2.34426		0	0		0	0		0	0		0	0
2.80859	0		0	0		0	3.09677		0	0		0	0
0	0		0	2.93697		0	0		0	0		0	0
0	0		0	0		5.77133	0		0	0		0	0
0	0		0	0		0	0		0	0		0	0
0	0		0	0		0	4.08525		0	0		0	0
0	0		0	0		0	0		0	0		0	0
0	0		0	0		0	0		0	0		0	0
0	0		0	0		0	0		0	0		0	0
0	0		0	0		0	0		0	0		0	0
0	0		0	0		0	0		0	0		0	0
0	0		0	0		0	0		0	0		0	0
0	0		0	0		2.82985	0		0	0		0	0
0	0		0	0		3.4844	0		0	0		0	0
0	0		0	0		4.99386	0		0	0		0	0
0	0		0	0		0	0		0	0		0	0
0	0		0	0		0	0		0	0		0	0
0	0		0	0		0	0		0	0		0	0
0	0		0	0		5.63981	0		0	0		0	0
0	2.44784		3.77852	0		6.68343	2.44784		0	0		0	0
0	0		0	0		0	1.10836		0	0		0	0
0	0		0	0		0	0		0	0		0	0
0	0		0	0		8.19473	0		0	0		0	0
0	0		0	0		6.06867	0		2.65306	0		4.0763	0
0	0		0	0		0	0		0	0		0	0
0	0		0	0		0	1.85718		0	0		0	0
0	0		0	0		0	0		0	0		0	0
0	0		0	0		0	0		0	0		0	0
0	0		0	0		4.78639	0		0	0		0	0
0	0		0	0		0	0		0	0		0	0
0	0		0	0		0	0		0	0		0	0
0	0		0	0		0	0		0	0		0	0
0	0		0	0		0	0		0	0		0	0
0	0		0	0		3.49531	0		0	0		0	0
0	0		0	0		0	0		0	0		0	0
0	0		0	0		0	4.04474		0	0		0	0
0	0		0	0		4.45424	1.55876		0	0		0	0
0	0		0	0		0	0		0	0		0	0
0	0		0	0		0	2.8266		0	0		0	0
0	0		0	0		0	1.18903		0	0		0	0
0	0		4.40796	0		6.57596	0		0	0		0	0
0	0		0	0		0	0		0	0		5.77038	0
0	0		0	0		0	3.73227		0	0		0	0
0	0		0	0		0	0		0	0		0	0
0	0		0	0		0	0		0	0		0	0
0	0		0	0		0	0		0	0		0	0
0	0		0	0		6.22832	0		0	0		0	0
0	0		0	0		0	0		0	0		0	0
0	0		0	0		0	0		0	0		0	0
0	0		0	0		0	0		0	0		0	0
0	0		0	0		0	0		0	0		0	0
0	0		0	2.45838		0	0		0	0		0	0
0	0		0	0		4.46871	0		0	0		0	0
0	0		0	0		0	0		0	0		0	0
0	0		0	1.83996		5.07463	3.79701		0	0		0	0
0	0		0	0		2.13521	0		0	0		0	0
0	0		0	0		0	0		0	0		0	0
0	0		0	0		0	1.78367		0	0		0	0
0	0		5.42938	0		4.95726	0		0	0		0	0
0	0		0	0		6.41913	0		0	0		0	0
0	0		0	0		0	0		0	0		0	0
0	0		0	0		0	0		0	0		0	0
0	0		0	0		0	0		0	0		0	0
0	0		0	0		0	0		0	4.12491		0	0
0	0		0	0		0	0		0	0		0	0
0	0		0	0		0	0		0	0		0	0
0	0		0	0		4.60027	0		0	0		0	0
0	0		0	0		0	0		0	0		0	0
0	0		0	0		0	0		1.90072	0		0	0
0	0		0	0		0	0		0	0		0	0
0	0		0	0		0	0		0	0		0	0
0	0		0	0		0	0		0	0		0	0
0	1.94186		0	0		6.20932	0		0	0		0	0
0	0		0	0		6.42724	0		0	0		0	0
0	0		0	0		0	0		0	0		0	0
0	0		0	0		0	0		0	0		0	0
0	0		0	0		0	0		0	0		0	0
0	0		0	0		0	0		0	0		0	0
0	0		0	0		3.07159	0		0	0		0	0
0	0		0	0		2.03245	0		0	0		0	0
0	0		0	0		0	0		0	0		0	0
0	0		0	0		0	0		0	0		0	0
0	0		0	0		0	3.86295		0	0		0	3.86295
0	0		0	0		6.46858	0		0	0		0	0
0	0		0	2.89433		0	0		0	0		0	0
0	0		0	0		0	5.65572		0	0		0	0
0	0		0	0		0	3.12251		0	0		0	0
4.01587	0		0	0		0	0		0	0		0	0
4.50919	0		0	0		0	0		0	0		0	0
0	0		0	2.54547		0	6.29291		0	0		0	0
0	0		0	0		0	0		0	0		0	0
3.72356	0		0	0		0	0		0	0		0	0
0	0		0	0		0	0		0	0		0	0
0	0		0	3.87765		0	5.9691		0	0		0	0
0	0		0	0		0	0		0	0		0	0
0	0		0	0		0	0		0	0		0	0
0	0		0	0		1.11902	0		0	0		0	0
0	0		0	0		5.20218	0		0	0		0	0
0	0		0	0		5.75692	0		0	0		0	0
0	0		0	0		0	0		0	0		0	0
0	0		0	0		0	0		0	0		0	0
0	0		0	0		0	0		0	0		0	0
0	0		0	0		0	0		0	0		0	0
0	0		0	0		0	2.62644		0	0		0	0
0	0		0	0		0	0		0	0		0	0
0	0		0	0		0	0		0	0		0	0
0	0		0	0		0	5.6983		0	0		0	0
0	0		0	0		0	6.41282		0	0		0	0
0	0		0	3.40313		2.21723	0		0	0		0	0
0	0		0	0		0	7.35119		0	0		0	0
0	0		0	0		7.14043	0		0	0		0	0
0	0		0	0		0	0		0	0		0	0
0	0		0	0		0	0		0	0		0	0
0	0		0	0		0	0		0	0		0	0
0	0		0	0		0	3.20539		0	0		0	0
0	0		0	0		5.66035	2.07108		0	0		0	0
0	0		0	0		4.70393	0		0	0		0	0
0	0		0	0		4.53934	0		0	0		0	0
0	0		0	0		0	0		0	0		0	0
0	0		0	0		0	0		0	0		0	0
0	0		0	0		0	5.24933		0	0		0	0
0	0		0	0		0	0		0	0		0	0
0	0		0	0		0	0		0	0		0	0
0	0		0	0		0	0		0	0		0	0
0	0		0	0		2.07142	6.17987		0	2.08746		0	0
0	0		0	0		1.37351	0		0	0		0	0
0	0		0	0		5.63546	0		0	0		0	0
0	0		0	0		0	3.6663		0	0		0	0
0	0		0	4.06807		0	0		0	0		0	0
0	0		0	0		4.24435	0		0	0		0	0
0	0		0	0		4.24929	0		0	0		0	0
0	0		0	0		6.53517	6.16874		0	0		0	0
0	0		0	0		0	3.05762		0	0		0	0
0	0		0	0		0	0		0	0		0	0
0	0		0	6.03787		0	7.10425		0	0		0	0
0	0		0	0		0	0		0	0		0	0
0	0		0	0		0	0		0	0		0	0
0	0		0	0		0	0		0	0		0	0
0	0		0	0		0	6.78516		0	0		0	0
0	0		0	0		0	0		0	0		0	0
0	0		0	0		0	0		0	0		0	0
0	0		0	0		0	0		0	0		0	0
0	0		0	0		0	2.17281		0	0		0	0
0	0		0	3.23787		0	1.93017		0	0		0	0
0	0		0	0		0	0		0	0		0	0
0	0		0	0		0	0		0	0		0	0
0	0		0	0		0	0		0	0		0	0
0	0		0	0		0	7.10104		0	0		0	0
0	0		0	0		5.10873	0		0	0		0	0
0	0		0	0		5.57459	0		0	0		0	0
0	0		0	0		0	0		0	0		0	0
0	0		0	0		0	0		0	0		0	0
0	0		0	0		7.86158	0		0	0		0	0
0	0		0	0		2.97783	0		0	0		0	0
0	0		0	0		0	0		0	0		0	0
0	0		0	0		1.59503	0		0	0		0	0
0	0		0	0		2.33999	0		1.59979	0		0	0
0	0		0	0		0	0		0	0		0	0
0	0		0	0		3.56487	0		0	0		0	0
0	0		0	0		4.44559	0		0	0		0	0
0	0		0	0		0	4.0343		0	0		0	0
0	0		0	0		0	0		0	0		0	0
0	0		0	0		0	5.90542		0	0		0	0
0	0		0	0		0	0		0	0		0	0
0	0		0	0		0	1.42707		0	0		0	0
0	0		0	0		0	6.86112		0	0		0	0
0	0		0	0		1.74631	0		0	0		0	0
0	0		0	0		2.45418	0		0	0		0	0
0	0		0	0		2.48877	3.48194		0	0		0	0
0	0		0	0		0	0		0	0		0	0
0	0		3.59825	0		6.29972	0		0	0		0	0
0	0		0	0		0	0		0	0		0	0
0	0		0	0		0	0		0	0		0	0
0	0		0	0		0	0.957543		0	0		0	0
0	0		0	0		0	0		0	0		0	0
0	0		2.35248	0		0	0		0	0		0	0
0	0		0	0		0	0		0	0		0	0
0	0		0	0		0	0		0	0		0	0
0	0		0	0		0	0		0	0		0	0
0	0		0	0		4.73666	2.96569		0	0		0	0
0	0		0	0		4.43456	0		0	0		0	0
0	0		0	0		0	0		0	0		0	0
0	0		0	0		0	0		0	0		0	0
0	0		0	0		1.97526	0		0	0		0	0
0	0		0	0		7.53617	0		0	0		0	0
0	0		0	2.45154		0	0		0	0		0	0
0	0		0	0		0	2.36233		0	0		0	0
0	0		0	0		0	0		0	0		0	0
0	0		0	0		0	0		0	0		0	0
0	0		0	0		0	0		0	0		0	0
0	0		0	0		6.40352	0		0	0		0	0
0	0		0	0		0	0		0	0		0	0
0	0		0	0		0	4.96009		0	0		0	0
0	0		0	0		0	1.848		0	0		0	0
0	0		0	0		5.81114	5.65487		0	0		0	0
0	0		0	0		5.39177	0		0	0		0	0
0	0		0	0		4.78083	0		0	0		0	0
0	0		0	0		0	0		0	0		0	0
0	0		0	0		0	0		0	0		0	0
0	0		0	0		4.22728	0		0	0		0	0
0	0		0	0		3.33971	0		0	0		0	0
0	0		0	0		0	0		0	0		0	0
0	0		0	0		0	0		0	0		0	0
0	0		0	0		0	1.74803		0	0		0	0
0	2.10367		0	0		0	4.12854		0	0		0	0
0	0		0	0		0	0		0	0		0	0
0	0		0	0		0	1.30393		1.774	0		0	0
0	0		0	0		0	0		0	0		0	0
0	0		0	0		0	0		0	0		0	0
0	0		0	0		0	2.72159		0	0		0	0
0	0		3.25942	0		0	4.15437		0	0		0	0
0	0		0	4.29954		0	5.2624		0	0		0	0
0	0		0	0		0	0		0	0		0	0
0	0		0	0		0	0		0	0		0	0
0	0		0	0		0	0		0	0		0	0
0	0		1.89103	0		0	0		0	0		0	0
0	0		1.88596	0		0	0		0	0		0	0
0	0		0	0		0	0		0	0		0	0
0	0		0	3.5373		0	0		0	0		0	0
0	0		0	0		0	0		0	0		0	0
0	0		0	0		0	0		0	0		0	0
0	0		0	0		3.59825	5.78388		0	0		0	0
0	0		0	0		0	0		0	0		0	0
0	0		0	0		6.78338	0		0	0		0	0
0	0		0	1.87617		1.77779	0		0	0		0	0
0	0		0	0		1.77568	5.49665		0	0		0	0
0	0		0	0		0	0		0	0		0	0
0	0		0	0		4.2225	0		0	0		0	0
0	0		0	0		4.27917	3.95159		0	0		0	0
0	0		0	0		0	0		0	0		0	0
0	0		0	0		0	0		0	0		0	0
0	0		0	0		1.73812	0		0	0		0	0
0	0		0	0		0	0		0	0		0	0
0	0		0	0		0	0		0	0		0	0
0	0		0	0		6.35567	0		0	0		0	0
0	0		0	0		6.32034	0		0	0		0	0
0	0		0	0		5.97781	2.49031		0	0		0	0
0	0		0	0		0	0		0	0		0	0
0	0		0	0		0	0		0	0		0	0
0	0		0	4.87622		0	0		0	0		0	0
0	0		0	0		0	0		0	0		0	0
0	0		0	0		0	0		0	0		0	0
0	0		0	0		0	0		0	0		0	0
0	0		0	0		6.3263	0		0	0		0	0
0	0		0	0		6.55127	0		0	0		0	0
0	0		0	0		0	0		0	0		0	0
0	0		0	0		0	0		0	0		0	0
0	0		0	2.59837		0	2.59837		0	0		0	0
0	0		0	0		0	0		0	0		0	0
0	0		0	0		5.86282	0		0	0		0	0
0	0		0	0		0	0		0	0		0	0
0	0		0	0		0	3.50576		0	0		0	0
0	0		0	0		0	0		0	0		0	0
0	0		2.72225	0		6.31083	6.32632		0	0		0	0
0	0		0	0		0	0		0	0		0	0
0	0		0	0		4.41319	0		0	0		0	0
0	0		0	0		4.00207	1.49108		0	0		0	0
0	0		0	0		0	0		0	0		0	0
0	0		0	0		1.93734	4.39232		0	0		0	0
0	0		0	3.77547		5.72282	5.82914		0	0		0	0
0	0		0	0		0	2.62106		0	0		0	0
0	0		0	2.67987		0	0		0	0		0	0
0	0		0	0		1.79743	0		0	0		0	0
0	0		0	0		0	0		0	4.07451		0	0
0	0		0	0		0	0		0	0		0	0
0	0		0	0		9.8893	0		0	0		0	0
0	0		0	0		10.0727	0		0	0		0	0
0	0		0	0		0	8.20213		0	0		0	0
0	0		0	0		0	3.69889		0	0		0	0
0	0		0	0		0	0		0	0		0	0
0	0		0	0		0	0		0	0		0	0
0	0		0	0		0	0		0	0		0	0
0	0		0	0		0	2.83269		0	0		0	0
0	0		0	0		0	6.03281		0	0		0	0
0	0		0	0		0	0		0	0		0	0
0	0		0	0		2.16318	0		0	0		0	0
0	0		0	0		0	4.88328		0	0		0	0
0	0		0	0		4.02184	0		0	0		0	0
0	0		0	0		0	1.95568		0	0		0	0
0	0		0	0		0	0		0	0		0	0
0	0		0	0		0	0		0	0		0	0
0	0		0	0		0	1.87578		0	0		0	0
0	0		0	0		0	0		0	0		0	0
0	0		0	0		0	0		0	0		0	0
0	0		0	0		0	0		0	0		0	0
0	0		0	0		0	0		0	0		0	0
0	0		0	0		5.56416	0		0	0		0	0
0	0		0	0		0	0		0	0		0	0
0	0		0	0		4.15032	0		0	0		0	0
0	0		0	0		4.53848	8.14458		0	0		0	0
0	0		0	0		2.34993	0		0	0		0	0
0	0		0	0		2.3553	2.49953		0	0		0	0
0	0		0	0		0	0		0	0		0	0
0	0		0	0		5.37719	0		0	0		0	0
0	0		0	2.35473		0	0		0	0		0	0
1.78952	0		0	0		0	0		0	3.53107		0	0
0	0		0	0		0	3.54955		0	1.65168		0	0
0	0		0	0		0	0		0	0		0	0
0	0		0	0		0	0		0	0		0	0
0	0		0	0		0	0		0	0		0	0
0	0		0	0		0	0		0	0		0	0
0	0		0	0		0	0		0	0		0	0
0	0		0	0		0	4.43796		0	0		0	0
0	0		0	0		0	0		0	0		0	0
0	0		0	0		0	0		0	0		0	0
0	3.97324		0	0		7.24199	0		0	0		0	0
0	0		0	0		0	0		0	0		0	0
0	0		0	0		0	0		0	0		0	0
0	0		0	0		0	0		0	0		0	0
0	0		0	0		0	0		0	0		0	0
0	0		0	0		0	0		0	0		0	0
0	0		0	0		0	4.43136		0	0		0	0
0	0		0	0		0	4.21288		0	0		0	0
0	0		0	0		0	2.76235		0	0		0	0
0	0		0	0		0	0		0	0		0	0
0	0		0	0		3.8747	0		0	0		0	0
0	0		0	0		0	0		0	0		0	0
0	0		0	0		0	0		0	0		0	0
0	0		0	0		5.61542	0		0	0		0	0
0	0		0	0		0	0		0	0		0	0
0	0		0	0		1.56657	4.60508		0	0		0	0
0	0		0	0		2.3115	0		0	0		0	0
0	0		0	0		4.46748	4.26018		0	0		0	0
0	0		0	0		6.21012	2.93603		0	0		0	0
0	0		0	0		0	0		0	0		3.71864	2.76022
0	0		0	0		0	4.07236		0	0		4.63941	0
0	0		0	0		3.81404	0		0	0		4.26986	0
0	0		0	0		0	0		0	0		0	0
0	0		0	0		0	5.1364		0	0		0	0
0	0		0	0		0	3.78879		0	0		0	0
0	0		0	0		0	0		0	0		0	0
0	0		0	0		0	5.19204		0	0		0	0
0	0		0	0		0	0		0	0		0	0
0	0		0	0		0	0		0	0		4.79114	0
0	0		0	0		0	0		5.7616	0		4.3233	0
0	0		0	0		0	0		0	0		0	0
0	0		0	1.848		0	1.848		0	0		0	0
0	0		0	0		0	0		0	0		0	0
0	0		0	0		0	0		0	0		0	0
0	0		0	0		0	0		0	0		0	0
0	0		1.543	0		0	2.45497		0	0		0	0
0	0		0	0		0	0		0	0		0	0
0	0		0	3.3029		6.07198	5.63749		0	0		0	0
0	0		0	0		0	0		0	0		0	0
0	0		0	0		0	0		0	0		0	0
0	0		0	0		6.77101	0		0	0		0	0
0	0		0	0		0	0		0	0		0	0
0	0		0	0		4.82385	9.30631		0	0		0	0
0	0		0	0		0	0		0	0		0	0
0	0		0	0		0	1.56169		0	0		0	0
0	0		0	0		0	0		0	0		0	0
0	0		0	0		0	0		0	0		0	0
0	0		0	3.24138		0	0		0	0		0	0
0	0		0	2.168		0	0		0	0		0	0
0	0		0	0		1.6397	0		0	0		0	0
0	0		0	0		2.39012	3.4522		0	0		0	0
0	0		0	0		0	0		0	0		0	0
0	0		0	0		0	0		0	0		0	0
0	0		0	0		0	4.01364		0	0		0	0
0	0		0	0		0	0		0	0		0	0
0	0		0	0		3.68032	0		0	0		0	0
0	0		0	2.62667		1.35332	4.43989		0	2.62667		0	0
0	0		0	0		1.3488	0		0	0		0	0
0	0		0	0		0	2.43242		0	0		0	0
0	0		0	0		0	0		0	0		0	0
0	0		0	0		3.66004	0		0	0		0	0
0	0		0	0		0	0		0	0		0	0
0	0		0	0		0	0		0	0		0	0
0	0		0	0		0	0		0	0		0	0
0	0		0	0		4.29954	0		0	0		0	0
0	0		0	5.70099		0	0		0	0		0	0
0	0		0	0		3.94673	0		0	0		0	0
0	0		0	0		8.31824	0		0	0		0	0
0	0		0	0		0	0		0	0		0	0
0	0		0	0		0	3.62807		0	0		0	0
0	0		0	0		5.17836	0		0	0		0	0
0	0		0	0		1.57628	3.90872		0	0		0	0
0	0		0	0		1.57821	0		0	0		0	0
0	0		0	0		3.38031	0		0	0		0	0
0	0		0	0		0	0		0	0		0	0
0	0		0	2.28036		8.59186	0		0	0		0	0
0	0		0	0		8.72946	1.52857		0	0		0	0
0	0		0	0		3.5282	0		0	0		0	0
0	0		0	0		0	1.72159		0	0		0	0
0	0		0	0		5.55772	6.01105		0	0		0	0
0	0		0	0		5.91612	5.96814		0	1.24428		0	0
0	0		0	0		0	0		0	0		0	0
0	0		0	0		0	4.66255		0	0		0	0
0	0		0	0		0	0		0	0		0	0
0	0		0	0		0	0		0	0		0	0
0	0		0	0		0	0		0	0		0	0
0	0		0	0		0	4.2322		0	0		0	0
0	0		0	0		0	3.57568		0	0		0	0
0	0		0	0		0	0.60502		0	0		0	0
0	0		0	0		0	0		0	0		0	0
0	0		0	0		0	0		0	0		0	0
0	0		0	0		0	0		0	0		0	0
0	0		0	0		5.07078	0		0	0		0	0
0	0		0	0		3.97755	0		0	0		0	0
0	0		0	0		4.19314	0		0	0		0	0
0	0		2.13159	0		2.13159	0		0	0		0	0
0	0		0	0		0	0		0	0		0	0
0	0		0	0		0	0		0	0		0	0
0	0		0	0		0	0		0	0		0	0
0	0		0	0		0	2.64363		0	0		0	0
0	0		0	0		0	2.33342		0	0		0	0
0	0		1.63506	0		0	2.62457		0	0		0	0
0	0		0	0		7.53409	0		0	0		0	0
0	0		0	0		5.50453	0		0	0		0	0
0	0		0	0		5.21905	0		0	0		0	0
0	0		0	0		0	0		0	0		0	0
0	0		0	0		1.70752	0		0	0		0	0
0	0		0	0		0	0		0	0		0	0
0	0		0	0		0	0		0	0		0	0
0	0		0	0		0	0		0	0		0	0
0	0		0	0		0	3.93319		0	0		0	0
0	0		0	0		0	5.85345		0	0		0	0
0	0		0	0		0	0		0	0		0	0
0	0		0	0		0	4.67384		0	0		0	0
0	0		0	0		0	0		0	0		0	0
0	0		0	0		0	0		0	0		0	0
0	0		0	0		3.40803	0		0	0		0	0
0	0		0	0		4.01569	0		0	0		0	0
0	0		0	0		4.05528	0		0	0		0	0
0	0		0	0		0	0		0	0		0	0
0	0		0	0		0	4.97035		0	0		0	0
0	0		0	3.06747		0	4.53282		0	0		0	0
0	0		0	0		0	0		0	0		0	0
0	0		0	0		0	0		0	0		0	0
0	0		0	3.6311		4.8039	0		0	0		0	0
0	0		0	6.11532		0	5.63819		0	0		0	0
0	0		0	0		0	0		0	0		0	0
0	0		0	0		0	0		0	0		0	0
0	0		0	0		0	0		0	0		0	0
0	0		0	0		0	4.39951		0	0		0	0
0	0		0	0		0	0		0	0		0	0
0	0		0	0		4.33056	5.17588		0	0		0	0
0	0		0	0		0	0		0	5.42092		0	0
0	0		0	0		0	0		0	0		0	0
0	0		0	0		0	0		0	0		0	0
1.75617	0		0	0		7.30304	1.89647		0	0		0	0
0	0		0	0		0	0		0	0		0	0
0	0		0	0		3.91667	8.36243		0	0		0	0
0	0		0	0		3.89724	3.09542		0	0		0	0
0	0		0	0		0	0		0	0		0	0
0	0		0	0		0	0		0	0		0	0
0	0		0	0		0	0		0	0		0	0
0	0		0	0		0	0		0	0		0	0
0	0		0	0		6.49007	0		0	0		0	0
0	0		0	0		0	0		0	0		0	0
0	0		0	0		0	2.97948		0	0		0	0
0	0		0	0		0	0		0	0		0	0
0	0		0	0		3.24793	0		0	0		0	0
0	0		0	0		7.35793	0		0	0		0	0
0	0		0	0		0	0		0	0		0	0
0	0		0	0		0	0		0	0		0	0
0	0		0	0		7.56482	0		0	0		0	0
0	0		0	0		7.76203	0		0	0		0	0
0	0		0	0		7.76552	0		0	0		0	0
0	0		0	0		7.07097	0		0	0		0	0
0	0		0	0		0	0		0	0		0	0
0	0		0	0		0	0		0	0		0	0
0	0		0	3.0291		0	3.0291		0	0		0	0
0	0		0	0		7.36034	0		0	0		0	0
0	0		0	0		0	0		0	0		0	0
0	0		0	0		0	0		0	0		0	0
0	0		0	0		0	0		0	0		0	0
0	0		0	3.57204		7.52056	3.57204		0	0		0	0
0	0		0	0		0	0		0	0		0	0
0	0		0	0		0	0		0	0		0	0
0	0		0	0		0	0		0	0		0	0
0	0		0	0		0	0		0	0		0	0
0	0		0	0		4.37594	0		0	0		0	0
0	0		0	0		0	0		0	0		0	0
0	0		0	0		2.62597	0		0	0		0	0
0	0		0	2.30276		6.84317	0		2.30012	0		0	0
0	0		0	4.05667		4.67982	5.0127		0	0		0	0
0	0		0	0		0	0		0	0		0	0
0	0		0	0		0	0		0	0		0	0
0	2.26724		0	0		0	5.54742		0	0		0	0
0	0		3.50627	0		2.1551	0		0	0		0	0
0	0		0	0		0	0		0	0		0	0
0	0		0	0		0	0		0	0		0	0
0	0		0	3.05398		0	0		0	0		0	0
0	0		0	0		0	4.49774		0	1.88714		0	0
0	0		0	0		0	3.48027		0	0		0	0
0	0		0	0		0	0		0	0		0	0
0	0		0	0		0	0		0	0		0	0
0	0		0	0		0	0		0	0		0	0
0	0		0	0		0	6.39763		0	0		0	0
0	0		0	0		0	0		0	0		0	0
0	0		0	0		0	0		0	0		0	0
0	0		0	0		0	0		0	0		0	0
0	0		0	0		0	0		0	0		0	0
0	0		0	0		0	0		0	0		0	0
0	0		0	0		0	0		0	0		0	0
0	0		0	0		0	0		0	0		0	0
0	0		0	0		0	2.16157		0	0		0	0
0	0		0	0		4.61506	0		0	0		0	0
0	0		0	0		4.42291	0		0	0		0	0
0	0		0	0		0	0		0	0		0	0
0	0		0	0		0	0		0	0		0	0
0	0		0	0		0	0		0	0		0	0
0	0		0	0		0	1.74157		0	0		0	0
0	0		0	0		0	0		0	0		0	0
0	0		0	0		4.60585	0		0	0		0	0
0	0		0	0		4.445	3.64628		0	0		0	0
0	0		0	0		0	0		0	0		0	0
0	0		0	0		0	0		0	0		0	0
0	0		0	0		1.45786	0		0	0		0	0
0	0		0	0		5.36887	0		0	0		0	0
0	0		0	0		0	0		0	0		0	0
0	0		0	0		0	4.51311		0	0		0	0
0	0		0	0		0	0		0	0		0	0
0	0		0	0		0	3.27858		0	0		0	0
0	0		0	0		6.24295	0		0	0		0	0
0	0		0	0		6.51351	0		0	0		0	0
0	0		0	0		0	0		0	0		0	0
0	0		0	0		0	2.39342		0	0		0	0
0	0		0	0		0	0		0	0		0	0
0	0		0	0		0	3.10802		0	0		0	0
0	0		0	0		0	3.0365		0	0		0	0
0	0		0	0		0	0		0	0		0	0
0	0		0	0		0	0		0	0		0	0
0	0		0	0		0	0		0	0		0	0
0	0		0	0		0	0		0	0		0	0
0	0		0	0		1.92029	0		0	0		0	0
0	0		0	0		6.45459	4.44274		0	0		0	0
0	0		0	0		2.48774	0		0	0		0	0
0	0		0	0		4.64668	0		0	0		0	0
0	0		0	0		4.35769	0		0	0		0	0
0	0		0	0		0	0		0	0		0	0
0	0		0	0		0	0		0	0		0	0
0	0		2.976	0		7.54257	0		0	0		0	0
0	0		0	0		0	0		0	0		0	0
0	0		0	0		0	0		0	0		0	0
0	0		0	0		0	0		0	0		0	0
0	0		0	0		0	0		0	0		0	0
0	0		0	0		0	3.71381		0	0		0	0
0	0		0	0		0	0		0	0		0	0
5.56038	0		0	0		0	2.38791		0	0		0	0
0	0		0	0		0	0		0	0		0	0
0	0		0	0		5.79701	0		0	0		0	0
0	0		0	0		0.993493	0		0	0		0	0
0	0		0	0		0.987685	0		0	0		0	0
0	0		0	0		0	0		0	0		0	0
0	0		0	0		0	0		0	0		0	0
0	0		0	0		6.96412	0		0	0		0	0
0	0		0	0		0	0		0	0		0	0
0	0		0	0		4.88611	6.1188		0	0		0	0
0	0		0	0		0	0		0	0		0	0
0	0		0	0		7.04249	3.30757		0	0		0	0
0	0		0	0		0	0		0	0		0	0
0	0		0	0		0	2.30889		0	0		0	0
0	0		0	0		0	0		0	0		0	0
0	0		0	0		0	0		0	0		0	0
0	0		0	0		6.51014	0		0	0		0	0
0	0		0	0		0	1.67446		0	0		0	0
0	0		0	0		0	0		0	0		0	0
0	0		0	0		0	0		0	0		0	0
1.81885	0		0	0		0	0		0	0		0	0
1.84197	0		0	0		0	0		0	0		0	0
0	0		0	0		0	0		0	0		0	0
0	0		0	3.48864		0	0		0	0		0	0
0	0		0	0		3.92552	0		0	0		0	0
0	0		0	0		4.05901	0		0	0		0	0
0	0		0	0		0	0		0	0		0	0
0	0		0	0		0	0		0	0		0	0
0	0		0	4.43229		4.74991	0		0	0		0	0
0	0		0	0		0	0		0	0		0	0
0	0		0	0		0	2.21723		0	0		0	0
0	0		0	0		0	0		0	0		0	0
0	0		0	0		2.51299	0		0	0		0	0
0	0		0	0		0	4.48214		0	0		0	0
0	0		0	0		0	4.04264		0	0		0	0
0	0		0	0		0	0		0	0		0	0
0	0		0	0		0	1.23573		0	0		0	0
0	0		0	0		0	0		0	0		0	0
0	0		0	0		0	0		0	0		0	0
0	0		0	0		4.28932	4.1589		0	0		0	0
0	0		0	0		0	0		0	0		0	0
0	0		0	0		0	3.99729		0	0		0	0
0	0		0	0		0	0		0	0		0	0
0	0		0	0		0	0		0	0		0	0
0	0		0	0		0	0		0	0		0	0
0	0		0	0		6.90605	0		0	0		0	0
0	0		0	0		0	0		0	0		0	0
0	0		0	0		2.01792	4.98773		0	0		0	0
0	0		0	0		0	0		0	0		0	0
0	0		0	0		0	0		0	0		0	0
0	0		0	0		0	0		0	0		0	0
0	0		0	0		6.18775	3.54646		0	0		0	0
0	0		0	0		3.17505	0		0	0		0	0
2.6133	0		0	0		0	0		0	0		0	0
0	0		0	0		0	0		0	0		0	0
0	0		0	0		0	6.21669		0	0		0	0
0	0		0	0		0	0		0	0		0	0
0	0		0	0		0	0		0	0		0	0
0	0		0	0		0	0		0	0		0	0
0	0		0	0		0	0		0	0		0	0
0	0		0	0		0	6.42841		0	0		0	0
0	0		0	0		2.71853	0		0	0		0	0
0	0		0	0		7.11941	0		0	0		0	0
0	0		0	0		0	0		0	0		0	0
0	0		0	0		0	0		0	0		0	0
0	0		0	0		0	0		0	0		0	0
0	0		0	0		0	0		0	0		0	0
0	0		0	0		0	0		0	0		0	0
0.04866	0		0.101268	0		1.49131	0		0.0352247	0		0.0521948	0
	0			0			3.9428			0			0
	0			3.43349			0			0			0
	0			0			5.40919			0			0
	0			0			0			0			0
	0			0			1.918			0			0
	0			0			0			0			0
	0			0			0			0			0
	0			0			5.71416			0			0
	0			3.83238			0			0			0
	0			0			7.2282			0			0
	0			0			0			0			0
	0			0			2.42089			0			0
	0			0			0			0			0
	0			0			0			0			0
	0			0			0			0			0
	0			0			0			0			0
	0			0			0			0			0
	0			0			0			0			0
	0			0			0			0			0
	0			0			0			0			0
	0			0			4.1635			0			0
	0			0			3.28525			0			0
	0			0			0			0			0
	0			0			0			0			0
	0			0			0			0			0
	0			0			0			0			0
	0			0			4.19503			0			0
	0			0			0			0			0
	0			0			0			0			0
	1.32539			0			6.53689			0			0
	0			0			0			0			0
	0			0			4.92248			0			0
	0			0			0			0			0
	0			0			0			0			0
	0			0			0			0			0
	0			0			0			0			0
	0			0			0			0			0
	0			0			0			0			0
	0			0			4.12945			0			0
	0			0			0			0			0
	0			0			0			0			0
	0			0			3.76945			0			0
	0			0			0			0			0
	0			0			0			0			0
	0			0			0			3.88684			0
	0			0			0			0			0
	0			0			0			0			0
	0			0			0			0			1.83107
	0			0			2.52306			0			0
	0			0			5.25051			0			0
	0			0			0			0			0
	0			0			2.65329			0			0
	0			0			0			0			0
	0			0			5.63578			2.01614			0
	0			0			0			0			0
	0			0			0			0			0
	0			0			0			0			0
	0			0			0			0			0
	0			0			0			1.28629			0
	0			0			0			0			0
	0			0			0			0			0
	0			0			0			0			0
	0			0			0			0			0
	0			0			0			0			0
	0			0			0			0			0
	0			0			0			0			0
	0			0			5.15648			0			0
	0			0			0			0			0
	0			0			0			0			0
	0			0			0			0			0
	0			0			0			0			0
	0			0			0			0			0
	0			0			0			0			0
	0			0			0			0			0
	0			0			0			0			0
	0			0			0			0			0
	0			0			0			0			0
	0			0			0			0			0
	0			0			0			0			0
	0			0			0			0			0
	0			0			0			0			0
	0			0			0			0			0
	0			0			0			0			0
	0			1.05936			3.27441			1.05936			0
	0			0			0			0			0
	0			0			5.40044			0			0
	0			0			0			0			0
	0			0			0			0			0
	0			0			0			0			0
	0			0			0			0			0
	0			0			0			0			0
	0			0			0			0			0
	0			0			0			0			0
	0			0			2.39616			0			0
	0			0			0			0			0
	0			0			1.06143			0			0
	0			0			0			0			0
	0			0			0			0			0
	0			0			7.32928			0			0
	0			0			6.55761			0			0
	0			0			3.15153			0			0
	0			0			0			0			0
	0			0			0			0			0
	0			0			0			0			0
	0			0			0			0			0
	0			0			2.48311			0			0
	0			0			0			0			0
	0			0			0			0			0
	0			3.65798			0			0			0
	0			0			0			0			0
	0			0			0			0			0
	0			0			0			0			0
	0			0			3.28377			0			0
	0			0			0			0			0
	0			0			0			0			0
	0			0			0			0			0
	0			0			0			4.12714			0
	0			0			0			0			0
	0			0			0			0			0
	0			0			0			0			0
	0			0			0			0			0
	0			0			0			0			0
	0			0			0			0			0
	0			0			3.68986			0			0
	0			0			0			0			0
	0			0			0			0			0
	0			0			0			0			0
	0			0			4.16583			0			0
	0			0			0			0			0
	0			0			5.78278			0			0
	0			0			0			0			0
	0			0			0			0			0
	0			0			5.98646			0			0
	0			0			0			0			0
	0			0			2.94054			0			0
	0			0			0			0			0
	0			0			0			0			0
	0			0			0			0			0
	0			0			0			0			0
	3.09407			0			0			0			0
	2.13553			0			0			0			0
	0			3.62129			7.79093			0			0
	0			0			0			0			0
	0			0			0			0			0
	0			0			0			0			0
	0			0			0			0			0
	0			0			0			0			0
	0			0			0			0			0
	0			0			0			0			0
	0			0			0			0			0
	0			0			0			0			0
	0			2.55016			0			0			0
	0			0			3.01382			0			0
	0			0			0			0			0
	0			0			0			0			0
	0			0			0			0			0
	2.33285			0			0			0			0
	0			0			0			0			0
	0			0			0			0			0
	0			0			0			0			0
	0			0			0			0			0
	0			0			0			0			0
	0			0			0			0			0
	0			0			0			0			0
	0			0			0			0			0
	0			0			1.70841			0			0
	0			5.37455			4.40892			0			0
	0			0			0			0			0
	0			0			0			0			0
	0			0			0			0			0
	0			0			0			0			0
	0			0			3.0697			0			0
	0			0			1.53406			0			0
	0			0			0			0			0
	0			0			0			0			0
	0			0			0			0			0
	0			0			0			0			0
	0			0			0			0			0
	0			0			0			0			0
	0			0			0			0			0
	0			2.34568			8.18445			0			0
	0			0			1.43563			0			0
	0			5.43873			5.43873			0			0
	0			0			4.34802			0			0
	0			0			0			0			0
	0			0			0			0			0
	0			0			5.794			0			0
	0			0			0			0			0
	0			0			0			0			0
	0			0			4.1521			0			0
	0			0			3.76246			0			0
	0			0			0			0			0
	0			0			0			0			0
	0			0			1.97673			0			0
	0			0			0			0			0
	0			0			0			0			0
	0			0			0			0			0
	0			0			0			0			0
	0			0			5.13406			0			0
	0			0			0			0			0
	0			0			0			0			0
	0			0			0			3.37337			0
	0			0			1.65031			0			0
	0			0			0			0			0
	0			0			0			0			0
	0			0			4.88611			0			0
	0			0			3.34625			0			0
	0			0			0			0			0
	0			0			0			0			0
	0			0			0			0			0
	0			0			0			0			0
	0			2.64178			6.11132			0			0
	0			0			0			0			0
	0			0			0			0			0
	0			0			0			0			0
	0			0			4.9339			0			0
	0			3.41562			6.61046			0			0
	0			0			0			0			0
	0			0			1.49365			0			0
	0			0			0			0			0
	0			0			2.05346			0			0
	0			0			0			0			0
	0			0			0			0			0
	0			0			2.82171			0			0
	0			0			0			0			0
	0			0			0			0			0
	0			0			0			0			0
	0			0			0			0			0
	0			0			0			0			0
	0			4.71523			3.76914			0			0
	0			0			0			0			0
	0			0			0			0			0
	0			0			4.01855			0			0
	0			0			0			0			0
	0			0			0			0			0
	0			0			0			0			0
	0			0			0			0			0
	0			0			0			0			0
	0			0			2.94692			0			0
	0			0			6.13574			0			0
	0			0			0			0			0
	2.65627			0			0			0			0
	0			0			0			0			0
	0			0			0			0			0
	0			0			0			0			0
	0			0			0			0			0
	0			0			0			0			0
	0			0			0			0			0
	0			0			0			0			0
	0			0			0			0			0
	0			0			0			0			0
	0			1.89879			4.32948			0			0
	0			0			1.42975			0			0
	0			0			0			0			0
	0			0			0			0			0
	0			0			3.94092			0			0
	0			0			3.33256			0			0
	0			0			0			0			0
	0			0			0			0			0
	0			0			3.50995			0			0
	0			0			0			0			0
	0			0			0			0			0
	2.43803			0			0			0			0
	0			0			0			0			0
	0			0			0			0			0
	0			0			4.3978			0			0
	0			0			0			0			0
	0			0			0			0			0
	0			0			0			0			0
	0			0			0			0			0
	0			0			0			0			0
	0			0			0			0			0
	0			0			0			0			0
	0			0			0			0			0
	0			0			0			0			0
	0			0			0			0			0
	0			0			3.35459			0			0
	0			0			0			0			0
	0			0			0			0			0
	0			0			0			0			0
	0			0			4.7551			0			0
	0			0			0			0			0
	0			0			0			0			0
	0			0			4.80312			0			0
	0			0			0			0			0
	0			0			3.76075			0			0
	0			0			3.31861			0			0
	0			0			3.1398			0			0
	0			0			0			0			0
	0			0			0			0			0
	0			0			0			0			0
	0			0			0			0			0
	0			0			0			0			0
	0			0			5.15145			0			0
	0			0			0			0			0
	0			0			0			0			0
	0			0			0			0			0
	0			0			0			0			0
	0			0			4.23013			0			0
	0			0			0			0			0
	0			0			0			0			0
	0			0			0			0			0
	0			0			0			0			0
	0			0			0			0			0
	0			0			0			0			0
	0			0			0			0			0
	0			0			0			0			0
	0			0			3.1933			0			0
	0			0			0			0			0
	0			0			5.1886			0			0
	0			0			0			0			0
	0			0			4.71556			0			0
	0			0			0			0			0
	0			0			3.1177			0			0
	0			0			3.27516			0			0
	0			0			0			0			0
	0			0			0			0			0
	0			0			0			0			0
	0			0			0			0			0
	0			0			0			0			0
	0			0			3.83279			0			0
	0			0			3.62012			0			0
	0			0			5.14507			0			0
	0			0			0			0			0
	0			0			3.86888			0			0
	0			0			0			0			0
	0			0			0			0			0
	0			0			4.35706			0			0
	0			0			0			0			0
	0			0			0			0			0
	0			0			0			0			0
	0			0			0			0			0
	0			0			0			0			0
	0			0			0			0			0
	0			0			0			0			0
	0			4.51916			0			0			0
	0			0			0			0			0
	0			0			0			0			0
	0			0			2.78639			0			0
	0			0			3.08066			0			0
	0			0			0			0			0
	0			0			0			0			0
	0			0			1.10299			0			0
	0			0			0			0			0
	0			0			7.21818			0			0
	0			0			0			0			0
	0			0			0			0			0
	0			0			0			0			0
	0			0			0			0			0
	0			0			2.72094			0			0
	0			0			0			0			0
	0			0			0			0			0
	0			0			0			0			0
	0			0			0			0			0
	0			0			0			0			0
	0			0			0			0			0
	0			0			3.83865			0			0
	0			0			0			0			0
	0			0			0			0			0
	0			0			3.78356			0			0
	0			0			0			0			0
	0			0			3.95634			0			0
	0			0			0			0			0
	0			0			0			0			0
	0			0			2.66948			0			0
	0			0			1.73249			0			0
	0			0			0			0			0
	0			0			0			0			0
	0			0			5.02883			0			0
	0			0			5.21847			0			0
	0			0			0			0			0
	0			0			3.83137			0			0
	0			0			0			0			0
	0			0			3.13603			0			0
	0			0			0			4.4117			0
	0			0			0			0			0
	0			0			0			0			0
	0			0			1.4782			0			0
	0			0			0			0			0
	0			0			0			0			0
	0			0			0			0			0
	0			0			0			0			0
	0			0			2.39177			0			0
	0			0			0			0			0
	0			0			4.25671			0			0
	0			0			0			0			0
	0			0			5.19184			0			0
	0			0			0			0			0
	0			0			0			0			0
	0			0			0			0			1.58448
	0			0			4.07878			0			0
	0			0			0			0			0
	0			0			0			0			0
	0			0			0			0			0
	0			0			0			0			0
	1.65398			0			3.55299			0			0
	0			0			3.14551			0			0
	0			0			0			0			0
	0			0			0			0			0
	0			0			0			0			0
	0			0			0			0			0
	0			0			0			0			0
	0			0			6.32787			0			0
	0			0			0			0			0
	0			0			0			0			0
	0			0			0			0			0
	0			0			0			0			0
	0			0			3.43736			0			0
	0			0			0			0			0
	0			0			1.81762			0			0
	0			0			0			0			0
	0			0			0			0			0
	0			0			0			0			0
	0			0			2.51425			0			0
	0			6.38522			3.88411			0			0
	0			0			1.89879			0			0
	0			0			1.39561			0			0
	0			0			0			0			0
	0			0			1.11303			0			0
	0			0			0			0			0
	0			0			0			0			0
	0			0			0			0			0
	0			0			2.89763			0			0
	0			0			0			0			0
	0			0			0			0			0
	0			0			0			0			0
	0			0			4.00342			0			0
	0			0			0			0			0
	0			0			5.29591			0			0
	0			0			3.03756			0			0
	0			0			0			0			0
	0			0			0			0			0
	0			0			0			0			0
	3.27739			3.27739			0			0			0
	0			0			0			0			0
	0			0			5.0881			0			0
	0			0			0			0			0
	0			0			2.74308			0			0
	0			0			0			0			0
	0			0			0			0			0
	0			0			4.70565			0			3.7599
	0			0			0			0			0
	0			0			0			0			0
	0			0			0			0			0
	0			0			0			0			0
	0			0			0			0			0
	0			0			4.65208			0			0
	0			0			0			0			0
	0			0			0			0			0
	0			0			6.14832			0			0
	0			0			0			0			0
	0			0			0			0			0
	0			0			0			0			0
	0			0			0			0			0
	0			0			0			0			0
	0			0			3.6792			0			0
	0			0			0			0			0
	0			0			0			0			0
	0			0			0			0			0
	0			0			0			0			0
	0			0			0			0			0
	0			0			0			0			0
	0			0			0			0			0
	0			0			0			0			0
	0			0			1.19535			0			0
	0			0			0			0			0
	0			0			0			0			0
	0			0			0			0			0
	0			0			3.53941			0			0
	0			0			0			0			0
	0			0			0			0			0
	0			0			0			0			0
	0			0			1.6318			0			0
	0			0			0			0			0
	0			0			0			0			0
	0			0			0			0			0
	0			0			0			0			3.62807
	0			2.97691			2.97691			0			0
	0			0			0			0			0
	0			0			0			0			0
	0			0			0			0			0
	0			4.31796			5.37834			0			0
	0			0			4.24846			0			0
	0			0			2.4444			0			0
	0			0			0			0			0
	1.64386			0			3.24793			0			0
	0			0			0			0			0
	0			0			0			0			0
	0			0			0			0			0
	0			0			0			0			0
	0			0			0			0			0
	0			0			5.79187			0			0
	0			0			0			0			0
	0			0			0			0			0
	0			0			1.66676			0			0
	0			0			0			0			0
	0			0			0			0			0
	0			0			0			0			0
	0			0			5.24477			0			0
	0			0			0			0			0
	0			0			3.79421			0			0
	0			2.11703			0			0			0
	0			0			2.55998			0			0
	0			0			0			0			0
	0			0			0			0			0
	0			0			4.08168			0			0
	0			0			0			0			0
	0			0			0			0			0
	0			0			0			0			0
	0			0			0			0			0
	0			0			0			0			0
	0			0			3.60975			0			0
	0			0			0			0			0
	0			0			0			0			0
	0			0			0			0			0
	0			0			0			0			0
	0			0			0			0			0
	0			0			0			0			0
	0			0			0			0			0
	0			1.68257			0			0			0
	0			0			0			0			0
	0			0			0			0			0
	0			0			0			0			0
	0			0			0			0			0
	0			0			0			0			0
	0			0			0			0			0
	0			0			0			0			0
	0			0			5.97838			0			0
	0			0			0			0			0
	0			0			0			0			0
	0			0			0			0			0
	0			0			0			0			0
	0			0			0			0			0
	0			0			0			0			0
	0			0			0			0			0
	0			0			6.65733			0			0
	0			0			0			0			0
	0			0			0			0			0
	0			0			0			0			0
	0			0			5.80563			0			0
	0			0			0			0			0
	0			0			0			0			0
	0			0			0			0			0
	0			0			0			0			0
	0			0			4.18682			0			0
	0			0			0			0			0
	2.81352			0			0			0			0
	0			0			0			0			0
	0			0			0			0			0
	0			0			0			0			0
	0			0			2.98623			0			0
	0			0			0			0			0
	0			0			0			0			0
	0			0			0			0			0
	0			0			0			0			0
	0			0			0			0			0
	0			0			0			0			0
	0			4.32315			6.43593			0			0
	0			2.17919			0			0			0
	0			0			0			0			0
	0			0			0			0			0
	0			0			0			0			0
	0			0			0			0			0
	0			0			5.52776			0			0
	0			0			0			0			0
	0			0			0			0			0
	0			0			0			0			0
	0			0			0			0			0
	0			0			0			0			0
	0			0			6.99713			0			0
	0			0			0			0			0
	0			0			0			0			0
	0			0			0			0			0
	0			0			0			0			0
	0			1.83552			5.39571			0			0
	0			0			0			0			0
	0			0			0			0			0
	0			0			3.91581			0			0
	0			0			0			0			0
	0			0			0			0			0
	0			0			4.22728			0			0
	0			0			4.22728			0			0
	0			0			0			0			0
	0			3.02963			4.89064			0			0
	0			0			0			0			0
	0			0			5.0853			0			0
	0			0			0			0			0
	0			0			0			0			0
	0			0			4.08967			0			0
	0			0			0			0			0
	0			0			0			0			0
	0			0			0			0			0
	0			0			0			0			0
	0			0			0			0			0
	0			0			4.52913			0			0
	0			0			0			0			0
	0			0			0			0			0
	0			0			0			0			0
	0			0			0			0			0
	0			0			1.88792			0			0
	0			0			0			0			0
	0			0			0			0			0
	0			0			3.53107			0			0
	0			0			0			0			0
	0			0			0			0			0
	0			0			0			0			0
	0			0			0			0			0
	0			0			0			0			0
	0			0			0			0			0
	0			0			0			0			0
	0			0			0			0			0
	0			0			0			0			0
	0			0			3.13898			0			0
	0			0			0			0			0
	0			0			0			0			0
	0			0			0			0			0
	0			0			0			0			0
	0			0			0			0			0
	0			0			0			0			0
	0			0			2.54374			0			0
	0			0			0			0			0
	0			0			1.72378			0			0
	0			0			0			0			0
	0			0			0			0			0
	0			0			5.13023			0			0
	0			0			5.13656			0			0
	0			0			6.31567			0			0
	0			0			0			0			0
	1.96975			0			0			0			0
	0			0			7.51243			0			0
	0			0			0			0			0
	0			0			0			0			0
	0			0			0			0			0
	0			0			0			0			0
	0			0			0			0			0
	0			0			1.55729			0			0
	0			0			0			0			0
	0			0			3.41562			0			0
	0			0			5.30005			0			0
	0			0			0			0			0
	0			0			0			0			0
	0			0			4.34639			0			0
	0			0			0			0			0
	0			0			0			0			0
	0			0			0			0			0
	0			0			0			0			0
	0			0			0			0			0
	0			0			0			0			0
	0			0			0			0			0
	0			0			0			0			0
	0			2.07553			0			0			0
	0			0			0			0			0
	0			0			1.76977			0			0
	0			0			0			0			0
	0			0			4.95977			0			0
	0			0			0			0			0
	0			0			0			0			0
	0			0			0			0			0
	0			0			0			0			0
	0			0			0			0			0
	0			0			0			0			0
	0			0			0			0			0
	0			0			0			0			0
	0			0			0			0			0
	0			0			1.87814			0			0
	0			0			0			0			0
	0			0			4.19779			0			0
	0			0			0			0			0
	0			0			0			0			0
	0			4.10383			0			0			0
	0			0			0			0			0
	0			0			5.74634			0			0
	0			0			0			0			0
	0			0			0			0			0
	0			0			0			0			0
	0			0			0			0			0
	0			0			1.88323			0			0
	0			0			0			0			1.7277
	0			0			0			0			0
	0			0			6.21278			0			0
	0			0			0			0			0
	0			0			0			0			0
	0			0			0			0			0
	0			0			0			0			0
	0			0			5.93927			0			0
	0			0			3.37518			0			0
	0			0			0			0			0
	0			0			0			0			0
	0			0			3.75221			0			0
	0			0			4.99675			0			0
	0			0			0			0			0
	0			0			0			0			0
	0			0			0			0			0
	3.62199			0			4.56218			0			0
	0			0			0			0			0
	0			0			0			0			0
	0			0			0			0			0
	0			0			5.98425			0			0
	0			0			1.8679			0			0
	0			0			3.84348			0			0
	0			0			0			0			0
	0			0			4.91227			2.21381			0
	0			0			0			0			0
	0			0			0			0			0
	0			0			4.25482			0			0
	0			0			4.26085			0			0
	0			0			0			0			0
	0			0			3.05485			0			0
	0			0			4.0181			0			0
	0			0			0			0			0
	0			0			2.94916			0			0
	0			0			0			0			0
	0			0			3.42707			0			0
	0			0			2.97856			0			0
	0			0			5.86243			0			0
	0			0			1.92486			0			0
	0			0			5.78615			0			0
	0			0			0			0			0
	0			3.61565			0			0			0
	0			0			0			0			0
	0			0			7.97554			0			0
	0			0			0			0			0
	0			0			0			0			0
	0			0			0			0			0
	0			0			1.67356			0			0
	0			0			0			0			0
	0			0			0			0			0
	0			0			0			0			0
	0			0			0			0			0
	0			0			3.47392			0			0
	0			0			0			0			0
	0			0			0			0			0
	0			0			0			0			0
	0			0			0			0			0
	0			0			0			0			0
	0			0			0			0			0
	0			0			0			0			0
	0			0			4.45332			0			0
	0			0			0			0			0
	0			2.47067			4.26108			0			0
	0			0			0			0			0
	0			0			0			0			0
	0			0			0			0			0
	0			0			5.05372			0			0
	0			0			1.8339			0			0
	0			0			0			0			0
	0			0			4.85594			0			0
	0			0			0			0			0
	0			0			0			0			0
	0			0			4.86438			0			0
	0			0			0			0			0
	0			0			2.09356			0			0
	0			0			3.50932			0			0
	0			0			0			0			0
	0			0			5.33246			0			0
	0			0			0			0			0
	0			0			0			0			0
	0			0			0			0			0
	0			0			5.60161			0			0
	0			0			0			0			0
	0			0			0			0			0
	0			0			0			0			0
	0			0			0			0			0
	0			0			0			0			0
	0			0			0			0			0
	0			0			7.47566			0			0
	0			0			0			0			0
	0			0			0			0			0
	0			0			0			0			0
	0			0			0			0			0
	0			0			0			0			0
	0			0			0			0			0
	0			0			1.54498			0			0
	0			0			2.97636			0			0
	0			0			0			0			0
	0			0			0			0			0
	0			0			0			0			0
	0			0			0			0			0
	0			0			0			0			0
	0			0			3.54288			0			0
	3.32639			0			0			0			0
	0			0			0			0			0
	0			0			0			0			0
	0			0			0			0			0
	0			0			0			0			0
	0			0			0			0			0
	0			0			0			0			0
	0			0			0			0			0
	0			0			2.91169			0			0
	0			0			0			0			0
	0			0			0			0			0
	0			0			0			0			0
	0			0			5.47619			0			0
	0			0			0			0			0
	0			0			0			0			0
	0			0			0			0			0
	0			0			0			0			0
	0			0			0			0			0
	0			0			0			0			0
	0			0			0			0			0
	0			0			1.91035			1.91035			0
	0			0			0			0			0
	0			0			2.41197			0			0
	0			0			0			0			0
	0			0			0			0			0
	0			0			0			0			0
	0			0			2.59407			0			0
	0			0			1.774			0			0
	0			0			0			0			0
	0			0			0			0			0
	0			0			2.06385			0			0
	0			0			1.05381			0			0
	0			5.65137			0			0			0
	0			0			4.19093			0			0
	0			0			0			0			0
	0			0			0			0			0
	0			0			3.95382			0			0
	0			0			1.44996			0			0
	0			0			0			0			0
	0			0			4.52218			0			0
	0			0			0			0			0
	0			0			0			0			0
	0			0			0			0			0
	0			0			0			0			0
	0			0			6.06624			0			3.77547
	0			0			0			0			0
	0			0			1.55238			0			0
	0			0			0			0			0
	0			0			0			0			0
	0			0			0			0			0
	0			0			0			0			0
	0			0			0			0			0
	0			0			0			0			0
	0			0			0			0			0
	0			4.03219			5.20328			0			0
	0			4.93753			7.31382			0			0
	0			0			0			0			0
	0			0			0			0			0
	0			0			0			0			0
	0			1.146			0			0			0
	0			0			0			0			0
	0			0			0			3.31049			0
	0			0			0			0			0
	0			2.34568			0			0			0
	0			0			0			0			0
	0			0			0			0			0
	0			0			0			0			0
	0			0			0			0			0
	0			0			6.7099			0			0
	0			0			0			0			0
	0			0			0			0			0
	0			0			0			0			0
	0			0			0			0			0
	0			0			4.63366			0			0
	0			0			0			5.8656			0
	0			0			0			0			0
	0			0			0			0			0
	0			0			0			0			0
	0			0			0			0			0
	0			0			2.89336			0			0
	0			0			0			0			0
	0			0			0			0			0
	0			0			0			0			0
	0			0			0			0			0
	0			0			0			0			0
	0			0			0			0			0
	0			0			0			0			0
	0			3.61058			0			0			0
	0			0			1.70044			0			0
	0			0			0			0			0
	0			0			0			0			0
	0			0			0			0			0
	0			0			1.23205			0			0
	0			0			0			0			0
	0			0			4.26918			0			0
	0			0			0			0			0
	0			0			0			0			0
	0			0			0			0			0
	0			0			3.5399			0			0
	0			0			4.11553			2.21101			0
	0			0			0			0			0
	0.0310459			0.151001			1.00195			0.0610598			0.0144599

## Sheet: Fig. 6E
CCL5			GZMK			IL32			PRF1			NKG7			OX40
V1	V2		V1	V2		V1	V2		V1	V2		V1	V2		V1	V2
1	2.87755		1	0		1	6.14651		1	0		1	0		1	0
1	0		1	0		1	5.1336		1	0		1	0		1	0
1	4.77653		1	3.29322		1	3.29322		1	0		1	4.77653		1	0
1	0		1	0		1	0		1	0		1	0		1	4.56639
1	5.3002		1	0		1	0		1	0		1	0		1	0
1	4.08823		1	3.54498		1	2.66357		1	0		1	0		1	0
1	0		1	0		1	5.12507		1	0		1	0		1	0
1	0		1	0		1	3.74739		1	0		1	0		1	2.851
1	5.06165		1	0		1	0		1	0		1	0		1	0
1	2.91303		1	2.91303		1	5.54603		1	0		1	3.81383		1	0
1	0		1	0		1	4.87426		1	0		1	0		1	2.51627
1	2.5741		1	0		1	5.51093		1	0		1	2.5741		1	0
1	0		1	0		1	0		1	0		1	0		1	0
1	0		1	0		1	2.6487		1	0		1	0		1	5.34113
1	0		1	0		1	4.69438		1	0		1	0		1	2.8526
1	0		1	0		1	0		1	0		1	0		1	0
1	0		1	0		1	0		1	0		1	0		1	0
1	5.43426		1	4.46721		1	5.03029		1	0		1	3.53107		1	0
1	0		1	5.35007		1	3.83421		1	0		1	0		1	0
1	4.81178		1	0		1	2.6819		1	0		1	0		1	0
1	3.04247		1	0		1	3.04247		1	2.20758		1	0		1	0
1	0		1	0		1	0		1	0		1	0		1	0
1	0		1	0		1	0		1	0		1	0		1	0
1	0		1	0		1	0		1	3.80777		1	0		1	0
1	0		1	4.34113		1	5.3051		1	0		1	0		1	0
1	0		1	0		1	3.60122		1	0		1	0		1	2.71545
1	0		1	0		1	2.904		1	2.904		1	0		1	0
1	3.54498		1	0		1	0		1	0		1	0		1	0
1	2.83329		1	0		1	0		1	0		1	0		1	3.72846
1	0		1	0		1	0		1	0		1	0		1	0
1	0		1	0		1	0		1	0		1	0		1	0
1	0		1	0		1	0		1	0		1	0		1	0
1	0		1	0		1	5.05202		1	0		1	0		1	0
1	4.1384		1	0		1	4.1384		1	0		1	0		1	0
1	0		1	0		1	4.84559		1	0		1	0		1	0
1	0		1	0		1	4.38135		1	0		1	0		1	0
1	0		1	0		1	0		1	0		1	0		1	0
1	0		1	0		1	4.06169		1	0		1	0		1	0
1	0		1	0		1	0		1	0		1	0		1	0
1	0		1	0		1	3.73422		1	0		1	0		1	0
1	2.63413		1	0		1	4.05528		1	0		1	0		1	0
1	6.29376		1	3.26394		1	0		1	0		1	5.46038		1	0
1	0		1	0		1	4.61188		1	0		1	0		1	0
1	0		1	0		1	2.08338		1	0		1	0		1	0
1	0		1	0		1	3.89995		1	0		1	0		1	0
1	5.8717		1	3.94373		1	3.94373		1	0		1	0		1	0
1	5.75112		1	3.94636		1	2.5373		1	0		1	2.5373		1	0
1	0		1	0		1	5.37292		1	0		1	0		1	3.65008
1	0		1	4.43563		1	3.5008		1	0		1	0		1	0
1	0		1	0		1	3.86661		1	0		1	0		1	0
1	4.42854		1	4.42854		1	4.73698		1	0		1	0		1	0
1	0		1	0		1	4.95977		1	0		1	0		1	0
1	4.28296		1	0		1	0		1	0		1	0		1	0
1	0		1	0		1	5.64097		1	0		1	0		1	0
1	0		1	0		1	3.3529		1	0		1	0		1	0
1	0		1	0		1	0		1	0		1	0		1	0
1	3.79566		1	0		1	0		1	0		1	0		1	0
1	0		1	0		1	0		1	0		1	0		1	3.79909
1	3.56352		1	0		1	0		1	0		1	0		1	0
1	0		1	0		1	0		1	0		1	0		1	0
1	0		1	0		1	0		1	0		1	0		1	0
1	0		1	0		1	0		1	0		1	0		1	0
1	0		1	0		1	4.32797		1	0		1	0		1	0
1	0		1	0		1	3.62656		1	0		1	0		1	0
1	0		1	0		1	4.66454		1	0		1	0		1	0
1	1.23082		1	0		1	0		1	0		1	0		1	3.38239
1	0		1	3.9953		1	4.54979		1	0		1	0		1	0
1	0		1	0		1	0		1	0		1	0		1	0
1	0		1	0		1	4.38191		1	0		1	0		1	2.31325
1	0		1	0		1	0		1	0		1	0		1	0
1	3.79046		1	0		1	0		1	0		1	0		1	0
1	0		1	0		1	0		1	0		1	0		1	0
1	3.57058		1	0		1	3.57058		1	0		1	0		1	0
1	0		1	0		1	4.51387		1	0		1	0		1	0
1	0		1	0		1	0		1	0		1	0		1	0
1	0		1	0		1	0		1	0		1	0		1	0
1	5.85407		1	0		1	4.51494		1	0		1	0		1	0
1	0		1	0		1	0		1	0		1	0		1	0
1	0		1	0		1	4.32539		1	2.15801		1	1.44996		1	2.15801
1	0		1	0		1	4.52155		1	0		1	0		1	4.98896
1	0		1	0		1	4.11303		1	0		1	0		1	0
1	0		1	0		1	0		1	0		1	0		1	2.55483
1	0		1	3.30655		1	1.98732		1	0		1	0		1	0
1	0		1	0		1	3.28066		1	0		1	0		1	5.47871
1	0		1	0		1	0		1	0		1	0		1	3.87941
1	2.23848		1	0		1	4.54306		1	0		1	0		1	0
1	4.19621		1	0		1	2.41495		1	0		1	0		1	2.41495
1	0		1	0		1	5.62123		1	0		1	0		1	0
1	0		1	0		1	0		1	0		1	0		1	0
1	0		1	0		1	0		1	0		1	0		1	0
1	0		1	0		1	0		1	0		1	0		1	0
1	4.28865		1	4.59574		1	0		1	0		1	0		1	0
1	0		1	0		1	5.35709		1	0		1	0		1	2.9381
1	0		1	0		1	3.13455		1	0		1	0		1	0
1	3.70421		1	0		1	3.70421		1	0		1	0		1	0
1	0		1	3.75318		1	0		1	0		1	0		1	0
1	4.08202		1	6.0167		1	5.03883		1	0		1	0		1	0
1	0		1	0		1	0		1	0		1	0		1	0
1	0		1	0		1	4.91227		1	0		1	0		1	0
1	2.34426		1	0		1	3.72629		1	0		1	0		1	0
1	2.87598		1	0		1	2.87598		1	0		1	0		1	0
1	0		1	0		1	5.76503		1	0		1	0		1	0
1	6.37187		1	3.335		1	5.53776		1	0		1	3.335		1	0
1	4.97778		1	0		1	0		1	3.10903		1	0		1	0
1	0		1	3.97526		1	8.0558		1	0		1	0		1	0
1	0		1	0		1	0		1	0		1	0		1	0
1	0		1	0		1	2.41954		1	0		1	0		1	2.41954
1	0		1	0		1	4.0804		1	0		1	0		1	0
1	0		1	0		1	4.83436		1	0		1	0		1	0
1	0		1	0		1	3.92067		1	0		1	0		1	0
1	0		1	0		1	2.56949		1	0		1	0		1	0
1	0		1	0		1	4.08746		1	0		1	0		1	0
1	0		1	3.7433		1	0		1	0		1	0		1	0
1	2.1944		1	2.1944		1	3.02733		1	0		1	0		1	0
1	3.73335		1	3.73335		1	0		1	0		1	0		1	4.67807
1	0		1	0		1	0		1	0		1	0		1	0
1	0		1	0		1	5.99535		1	0		1	0		1	0
1	2.54844		1	0		1	2.54844		1	2.54844		1	0		1	2.54844
1	0		1	0		1	4.70598		1	0		1	3.46467		1	0
1	0		1	0		1	0		1	0		1	0		1	0
1	5.87919		1	3.41183		1	3.41183		1	0		1	0		1	0
1	4.34312		1	2.54201		1	0		1	0		1	0		1	0
1	0		1	0		1	3.23863		1	0		1	0		1	0
1	0		1	0		1	0		1	0		1	0		1	0
1	3.35643		1	0		1	0		1	0		1	0		1	2.49083
1	0		1	3.01382		1	3.01382		1	0		1	0		1	0
1	0		1	0		1	4.53593		1	0		1	0		1	0
1	5.26371		1	0		1	0		1	0		1	4.30078		1	0
1	0		1	0		1	3.94767		1	0		1	0		1	0
1	0		1	0		1	4.8713		1	0		1	0		1	5.18333
1	4.25709		1	3.7094		1	2.81558		1	0		1	0		1	0
1	0		1	0		1	5.10622		1	0		1	0		1	0
1	0		1	0		1	4.56218		1	0		1	0		1	2.73466
1	3.04736		1	0		1	0		1	0		1	0		1	3.04736
1	3.10601		1	0		1	3.10601		1	0		1	0		1	0
1	0		1	0		1	3.76107		1	0		1	0		1	2.37462
1	0		1	0		1	0		1	0		1	0		1	0
1	0		1	0		1	0		1	0		1	0		1	0
1	0		1	0		1	3.26168		1	0		1	0		1	4.18444
1	0		1	0		1	0		1	0		1	0		1	5.18333
1	0		1	0		1	5.47502		1	0		1	0		1	3.27739
1	0		1	0		1	5.01185		1	0		1	0		1	0
1	0		1	0		1	0		1	0		1	0		1	0
1	3.46009		1	4.00072		1	4.70116		1	0		1	0		1	0
1	0		1	0		1	0		1	0		1	0		1	0
1	4.10492		1	4.10492		1	0		1	0		1	3.1865		1	0
1	2.17632		1	0		1	0		1	0		1	0		1	3.0072
1	3.18126		1	0		1	3.71227		1	0		1	0		1	0
1	0		1	0		1	5.81296		1	0		1	0		1	2.70531
1	5.68843		1	0		1	0		1	0		1	0		1	0
1	3.37948		1	0		1	4.30852		1	0		1	0		1	0
1	4.74809		1	3.80085		1	3.80085		1	0		1	0		1	0
1	0		1	0		1	2.71875		1	0		1	0		1	0
1	4.63697		1	4.24108		1	4.24108		1	0		1	0		1	0
1	3.78701		1	0		1	3.78701		1	0		1	0		1	0
1	0		1	0		1	2.88636		1	0		1	0		1	0
1	0		1	0		1	0		1	0		1	0		1	0
1	0		1	0		1	4.76315		1	0		1	0		1	0
1	0		1	0		1	0		1	0		1	0		1	0
1	0		1	0		1	3.49134		1	0		1	0		1	0
1	0		1	0		1	3.85569		1	0		1	0		1	0
1	0		1	0		1	3.88869		1	0		1	0		1	0
1	2.24215		1	0		1	3.6081		1	0		1	0		1	2.24215
1	0		1	0		1	5.46891		1	0		1	0		1	0
1	0		1	0		1	0		1	0		1	0		1	0
1	0		1	0		1	4.20571		1	0		1	0		1	0
1	0		1	0		1	0		1	0		1	0		1	0
1	6.38085		1	5.52074		1	3.08491		1	0		1	0		1	0
1	0		1	0		1	4.88748		1	0		1	0		1	3.39684
1	0		1	0		1	5.23603		1	0		1	0		1	2.64178
1	0		1	0		1	0		1	0		1	0		1	0
1	0		1	0		1	0		1	0		1	0		1	0
1	0		1	0		1	2.83714		1	0		1	0		1	0
1	3.01739		1	0		1	3.01739		1	0		1	0		1	0
1	3.86661		1	3.86661		1	5.38408		1	0		1	0		1	0
1	0		1	0		1	3.08117		1	3.08117		1	0		1	0
1	0		1	0		1	3.37337		1	0		1	0		1	0
1	5.14584		1	4.58111		1	0		1	0		1	0		1	0
1	0		1	0		1	5.05788		1	0		1	0		1	0
1	3.86027		1	2.95624		1	4.4117		1	0		1	0		1	0
1	0		1	0		1	6.85853		1	0		1	0		1	5.49978
1	0		1	0		1	0		1	0		1	0		1	4.02388
1	0		1	0		1	4.20688		1	0		1	0		1	2.42412
1	0		1	0		1	5.22273		1	0		1	0		1	0
1	0		1	0		1	0		1	0		1	0		1	0
1	3.94317		1	3.40436		1	4.3345		1	0		1	0		1	0
1	0		1	0		1	2.65581		1	0		1	0		1	0
1	0		1	0		1	0		1	0		1	0		1	0
1	0		1	0		1	3.56133		1	0		1	0		1	0
1	2.9138		1	3.81476		1	5.3297		1	0		1	0		1	0
1	0		1	0		1	4.2225		1	0		1	0		1	0
1	2.88714		1	2.88714		1	0		1	0		1	3.78618		1	0
1	0		1	0		1	4.09128		1	0		1	0		1	0
1	4.71578		1	2.59837		1	4.71578		1	0		1	0		1	2.59837
1	0		1	0		1	4.28385		1	0		1	0		1	0
1	0		1	0		1	0		1	0		1	0		1	0
1	0		1	0		1	5.23898		1	0		1	0		1	0
1	0		1	0		1	0		1	0		1	0		1	0
1	0		1	0		1	2.96051		1	2.96051		1	0		1	0
1	0		1	0		1	5.25716		1	0		1	0		1	4.2944
1	0		1	0		1	0		1	0		1	0		1	0
1	0		1	0		1	5.22866		1	0		1	0		1	3.45339
1	0		1	0		1	0		1	0		1	0		1	0
1	4.16511		1	4.16511		1	2.7327		1	2.7327		1	4.16511		1	0
1	3.21816		1	0		1	3.21816		1	0		1	0		1	0
1	0		1	0		1	4.42432		1	0		1	0		1	4.98668
1	5.53518		1	4.2592		1	4.2592		1	0		1	0		1	0
1	2.7801		1	0		1	0		1	0		1	0		1	0
1	0		1	0		1	0		1	0		1	0		1	0
1	0		1	0		1	2.68257		1	0		1	0		1	0
1	0		1	0		1	2.15413		1	0		1	0		1	0
1	0		1	0		1	5.01672		1	0		1	0		1	0
1	0		1	0		1	3.45641		1	0		1	0		1	2.11303
1	0		1	0		1	0		1	0		1	0		1	0
1	3.58123		1	3.58123		1	2.21909		1	0		1	0		1	0
1	0		1	3.7252		1	4.66959		1	0		1	0		1	0
1	0		1	0		1	5.75812		1	0		1	0		1	3.83592
1	4.2944		1	0		1	5.82949		1	0		1	0		1	0
1	0		1	0		1	4.80395		1	0		1	0		1	4.67163
1	0		1	0		1	0		1	0		1	0		1	6.78255
1	3.72846		1	2.83329		1	0		1	0		1	2.83329		1	0
1	0		1	0		1	3.81383		1	0		1	0		1	3.81383
1	1.62621		1	0		1	5.26915		1	0		1	0		1	1.62621
1	0		1	0		1	3.43483		1	0		1	0		1	0
1	0		1	0		1	0		1	0		1	0		1	0
1	0		1	0		1	0		1	0		1	0		1	0
1	0		1	0		1	0		1	0		1	0		1	3.1306
1	0		1	0		1	0		1	0		1	0		1	0
1	0		1	0		1	4.27165		1	0		1	0		1	0
1	0		1	0		1	0		1	0		1	0		1	0
1	0		1	0		1	5.08036		1	0		1	0		1	0
1	2.58207		1	0		1	3.99666		1	0		1	0		1	0
1	2.42653		1	0		1	3.28585		1	0		1	0		1	0
1	4.91839		1	0		1	5.23074		1	0		1	0		1	0
1	0		1	4.72022		1	3.24077		1	0		1	0		1	0
1	4.72405		1	4.32711		1	5.03501		1	0		1	0		1	0
1	0		1	0		1	4.50811		1	0		1	0		1	2.20977
1	1.98659		1	0		1	2.79202		1	0		1	0		1	0
1	4.11678		1	0		1	4.51084		1	0		1	0		1	0
1	0		1	0		1	3.90429		1	0		1	0		1	3.90429
1	0		1	0		1	0		1	0		1	0		1	0
1	3.29543		1	0		1	5.4948		1	0		1	3.29543		1	0
1	2.75296		1	0		1	2.75296		1	0		1	0		1	0
1	0		1	0		1	6.02547		1	0		1	0		1	4.91433
1	0		1	0		1	0		1	0		1	0		1	0
1	0		1	0		1	4.04684		1	0		1	0		1	3.13159
1	4.42008		1	2.60928		1	4.02733		1	2.60928		1	0		1	0
1	0		1	0		1	0		1	0		1	0		1	2.90149
1	3.01739		1	0		1	0		1	0		1	0		1	0
1	0		1	0		1	0		1	0		1	0		1	0
1	0		1	0		1	5.10039		1	0		1	0		1	0
1	4.9953		1	0		1	4.9953		1	0		1	0		1	0
1	0		1	0		1	2.44943		1	0		1	0		1	2.44943
1	0		1	0		1	2.94035		1	0		1	0		1	4.39417
1	0		1	0		1	5.2384		1	0		1	0		1	0
1	5.46891		1	3.03826		1	5.21237		1	0		1	0		1	0
1	0		1	0		1	0		1	0		1	0		1	0
1	0		1	0		1	0		1	0		1	0		1	0
1	0		1	0		1	4.68319		1	0		1	3.73834		1	0
1	0		1	0		1	3.94373		1	0		1	0		1	0
1	5.3297		1	0		1	5.3297		1	0		1	0		1	0
1	0		1	0		1	5.55225		1	0		1	0		1	0
1	0		1	0		1	2.63738		1	0		1	0		1	0
1	4.32539		1	0		1	5.03325		1	0		1	0		1	0
1	3.82089		1	0		1	5.33614		1	0		1	0		1	0
1	0		1	0		1	0		1	0		1	0		1	0
1	2.60312		1	4.41312		1	5.19113		1	0		1	0		1	0
1	0		1	0		1	4.17281		1	0		1	0		1	0
1	0		1	0		1	6.81561		1	0		1	0		1	0
1	0		1	4.44844		1	4.84689		1	0		1	0		1	0
1	0		1	4.27419		1	0		1	0		1	0		1	0
1	4.43136		1	5.97104		1	4.99386		1	0		1	0		1	0
1	0		1	0		1	3.1177		1	0		1	0		1	0
1	0		1	4.86438		1	3.91313		1	0		1	0		1	0
1	0		1	0		1	3.86572		1	0		1	0		1	0
1	0		1	0		1	5.38191		1	0		1	0		1	0
1	0		1	0		1	0		1	0		1	0		1	0
1	4.2604		1	0		1	0		1	0		1	2.47015		1	0
1	0		1	0		1	4.40245		1	0		1	0		1	0
1	0		1	0		1	3.63564		1	0		1	0		1	0
1	0		1	0		1	5.92579		1	0		1	0		1	4.6956
1	0		1	0		1	0		1	0		1	0		1	0
1	0		1	0		1	0		1	0		1	0		1	2.95884
1	0		1	0		1	0		1	0		1	0		1	0
1	0		1	0		1	0		1	0		1	0		1	0
1	0		1	0		1	4.74448		1	0		1	0		1	0
1	0		1	0		1	2.9631		1	0		1	0		1	0
1	2.80261		1	2.80261		1	2.80261		1	0		1	0		1	0
1	4.57162		1	0		1	0		1	0		1	0		1	0
1	0		1	0		1	5.05637		1	2.67333		1	0		1	0
1	0		1	0		1	4.45562		1	0		1	0		1	0
1	2.08746		1	0		1	2.90689		1	0		1	0		1	0
1	0		1	0		1	2.81537		1	0		1	0		1	2.81537
1	0		1	0		1	3.22296		1	0		1	0		1	2.36961
1	3.12466		1	0		1	3.12466		1	0		1	0		1	3.12466
1	5.70022		1	0		1	4.16968		1	0		1	0		1	0
1	0		1	0		1	4.14339		1	0		1	0		1	0
1	0		1	0		1	0		1	0		1	0		1	0
1	0		1	0		1	5.27396		1	1.9631		1	0		1	0
1	0		1	0		1	2.92029		1	0		1	0		1	0
1	0		1	0		1	4.54726		1	0		1	0		1	4.2407
1	0		1	3.09255		1	3.09255		1	0		1	0		1	0
1	0		1	0		1	0		1	0		1	0		1	0
1	0		1	2.70995		1	0		1	0		1	0		1	0
1	0		1	0		1	3.79473		1	0		1	0		1	0
1	4.16816		1	0		1	0		1	0		1	0		1	0
1	0		1	0		1	0		1	0		1	0		1	0
1	2.78869		1	0		1	0		1	0		1	0		1	0
1	0		1	0		1	5.21051		1	0		1	0		1	2.61988
1	0		1	0		1	5.11562		1	3.23542		1	0		1	3.23542
1	4.36919		1	0		1	0		1	0		1	0		1	0
1	0		1	0		1	3.54856		1	0		1	0		1	0
1	3.23419		1	0		1	0		1	0		1	0		1	0
1	0		1	0		1	3.40803		1	0		1	0		1	0
1	4.62626		1	0		1	0		1	0		1	0		1	0
1	2.77779		1	6.03212		1	0		1	0		1	0		1	0
1	0		1	0		1	2.98987		1	0		1	0		1	0
1	0		1	0		1	4.88152		1	0		1	0		1	0
1	2.8518		1	0		1	4.29697		1	0		1	0		1	0
1	3.8476		1	2.94448		1	4.7966		1	0		1	0		1	0
1	4.22203		1	2.18015		1	3.53568		1	0		1	2.18015		1	0
1	0		1	0		1	0		1	0		1	0		1	4.04264
1	0		1	0		1	0		1	0		1	0		1	0
1	0		1	0		1	0		1	0		1	0		1	0
1	6.0892		1	0		1	3.40368		1	0		1	0		1	0
1	0		1	0		1	6.78556		1	0		1	0		1	0
1	0		1	0		1	3.33443		1	2.47067		1	0		1	0
1	4.59383		1	0		1	3.65237		1	5.15874		1	3.65237		1	0
1	0		1	0		1	5.02552		1	0		1	0		1	0
1	0		1	0		1	4.60401		1	0		1	0		1	0
1	0		1	0		1	6.21047		1	0		1	0		1	0
1	5.22358		1	0		1	0		1	0		1	0		1	0
1	0		1	0		1	0		1	0		1	0		1	0
1	0		1	0		1	0		1	0		1	0		1	0
1	0		1	3.0229		1	3.0229		1	0		1	0		1	0
1	0		1	0		1	6.14335		1	0		1	0		1	0
1	0		1	0		1	0		1	0		1	0		1	0
1	0		1	0		1	0		1	0		1	0		1	0
1	4.37455		1	0		1	3.98258		1	0		1	2.56949		1	0
1	5.97324		1	4.04054		1	4.04054		1	0		1	0		1	0
1	0		1	5.80496		1	3.88039		1	0		1	0		1	0
1	0		1	0		1	0		1	0		1	0		1	0
1	0		1	0		1	3.3147		1	0		1	0		1	0
1	3.72683		1	0		1	0		1	0		1	0		1	0
1	0		1	0		1	5.0225		1	0		1	0		1	2.45943
1	0		1	0		1	3.52895		1	0		1	0		1	2.6487
1	3.28924		1	0		1	3.28924		1	0		1	0		1	2.42975
1	0		1	0		1	3.83329		1	0		1	0		1	0
1	0		1	0		1	0		1	0		1	3.85569		1	0
1	0		1	0		1	3.64777		1	0		1	0		1	0
1	3.29895		1	0		1	0		1	0		1	0		1	0
1	3.56206		1	0		1	4.49965		1	0		1	0		1	0
1	0		1	0		1	0		1	0		1	0		1	4.2944
1	0		1	0		1	2.49851		1	0		1	0		1	0
1	0		1	5.63851		1	0		1	0		1	0		1	0
1	0		1	0		1	6.06798		1	0		1	0		1	2.35924
1	2.09424		1	0		1	3.43429		1	2.09424		1	0		1	0
1	0		1	0		1	4.05736		1	0		1	0		1	0
1	3.39438		1	0		1	3.39438		1	0		1	0		1	0
1	4.4745		1	3.92163		1	3.92163		1	0		1	0		1	0
1	0		1	0		1	5.62378		1	0		1	0		1	0
1	0		1	4.2817		1	3.35403		1	0		1	0		1	0
1	4.77716		1	4.37955		1	2.92695		1	0		1	0		1	2.92695
1	0		1	0		1	5.52966		1	0		1	0		1	0
1	0		1	0		1	0		1	0		1	0		1	0
1	0		1	0		1	0		1	0		1	0		1	0
1	0		1	0		1	0		1	0		1	0		1	0
1	5.8079		1	0		1	0		1	0		1	3.88313		1	0
1	6.24348		1	4.29954		1	0		1	0		1	4.29954		1	0
1	4.71144		1	0		1	3.23266		1	2.37851		1	0		1	0
1	0		1	0		1	0		1	0		1	0		1	0
1	3.21444		1	0		1	5.0928		1	0		1	0		1	2.36205
1	0		1	0		1	4.33585		1	0		1	0		1	3.11736
1	0		1	0		1	0		1	0		1	0		1	2.3799
1	0		1	0		1	0		1	0		1	0		1	3.30582
1	0		1	0		1	3.51033		1	0		1	0		1	0
1	0		1	0		1	3.21925		1	0		1	0		1	0
1	0		1	0		1	3.32797		1	0		1	0		1	0
1	0		1	0		1	0		1	0		1	0		1	0
1	3.36611		1	0		1	2.49953		1	0		1	0		1	0
1	0		1	0		1	5.9131		1	0		1	0		1	0
1	3.73173		1	0		1	4.28007		1	0		1	0		1	0
1	0		1	0		1	3.13652		1	0		1	0		1	0
1	3.70099		1	5.35811		1	3.70099		1	0		1	0		1	0
1	0		1	0		1	2.52607		1	0		1	0		1	0
1	0		1	0		1	0		1	0		1	0		1	0
1	4.36919		1	2.56462		1	0		1	0		1	0		1	2.56462
1	0		1	0		1	4.63174		1	0		1	0		1	0
1	5.2247		1	0		1	3.7149		1	2.33457		1	0		1	0
1	4.79504		1	4.79504		1	3.31049		1	0		1	0		1	0
1	0		1	0		1	5.95017		1	0		1	0		1	0
1	0		1	0		1	5.16664		1	0		1	0		1	1.88206
1	0		1	0		1	0		1	0		1	0		1	0
1	0		1	0		1	4.92932		1	0		1	0		1	0
1	0		1	0		1	0		1	0		1	0		1	0
1	0		1	2.6526		1	3.53306		1	0		1	0		1	0
1	3.8503		1	0		1	0		1	0		1	0		1	0
1	3.78136		1	0		1	6.56221		1	0		1	0		1	3.24793
1	0		1	0		1	6.14088		1	0		1	0		1	0
1	2.82497		1	0		1	4.66369		1	0		1	0		1	0
1	4.96717		1	4.01257		1	5.27984		1	0		1	0		1	0
1	0		1	0		1	3.61011		1	0		1	0		1	0
1	0		1	0		1	5.48014		1	0		1	0		1	0
1	0		1	0		1	0		1	0		1	0		1	3.46467
1	0		1	0		1	3.81301		1	0		1	0		1	0
1	0		1	0		1	6.0201		1	0		1	0		1	0
1	0		1	0		1	4.68577		1	0		1	0		1	3.74082
1	0		1	0		1	0		1	0		1	0		1	0
1	3.69142		1	3.69142		1	4.63448		1	0		1	0		1	0
1	0		1	0		1	5.70664		1	0		1	0		1	0
1	5.7039		1	0		1	3.48864		1	0		1	0		1	0
1	0		1	0		1	0		1	0		1	0		1	0
1	4.45227		1	0		1	0		1	0		1	0		1	0
1	0		1	4.19267		1	3.26948		1	3.26948		1	0		1	0
1	0		1	5.20328		1	3.02998		1	0		1	0		1	0
1	0		1	0		1	3.75071		1	0		1	0		1	0
1	0		1	0		1	2.97508		1	0		1	0		1	0
1	0		1	0		1	0		1	0		1	0		1	3.84669
1	0		1	0		1	2.78869		1	0		1	0		1	4.22728
1	4.03633		1	0		1	4.03633		1	0		1	0		1	0
1	0		1	0		1	3.52406		1	0		1	0		1	3.15023
1	2.73963		1	4.17281		1	6.76677		1	0		1	0		1	2.73963
1	0		1	0		1	0		1	0		1	0		1	0
1	5.06074		1	3.716		1	3.18492		1	0		1	0		1	0
1	4.45707		1	0		1	0		1	0		1	0		1	0
1	0		1	0		1	0		1	3.11387		1	0		1	0
1	0		1	0		1	0		1	0		1	0		1	0
1	0		1	0		1	3.18333		1	0		1	0		1	0
1	4.30012		1	0		1	2.50462		1	0		1	0		1	0
1	0		1	0		1	0		1	0		1	0		1	0
1	0		1	0		1	3.67095		1	0		1	0		1	0
1	0		1	0		1	0		1	0		1	0		1	0
1	4.39506		1	0		1	0		1	0		1	0		1	0
1	0		1	2.96662		1	0		1	0		1	0		1	0
1	0		1	0		1	4.82767		1	0		1	0		1	0
1	0		1	0		1	0		1	0		1	0		1	0
1	3.77167		1	0		1	0		1	0		1	0		1	0
1	0		1	0		1	4.52826		1	0		1	0		1	3.58952
1	0		1	0		1	3.9201		1	0		1	0		1	0
1	0		1	0		1	0		1	0		1	0		1	0
1	0		1	0		1	3.52895		1	0		1	0		1	2.6487
1	3.06143		1	0		1	4.52626		1	0		1	0		1	0
1	0		1	0		1	3.79732		1	0		1	0		1	0
1	0		1	0		1	0		1	0		1	0		1	0
1	0		1	0		1	4.81378		1	0		1	0		1	0
1	0		1	0		1	0		1	0		1	0		1	0
1	3.81824		1	0		1	0		1	0		1	0		1	0
1	0		1	0		1	0		1	0		1	0		1	0
1	4.92248		1	3.42962		1	0		1	0		1	0		1	0
1	0		1	0		1	4.36695		1	0		1	0		1	0
1	3.11387		1	0		1	0		1	0		1	0		1	0
1	2.80488		1	0		1	4.64108		1	0		1	0		1	0
1	0		1	0		1	4.38135		1	0		1	0		1	0
1	0		1	0		1	3.14649		1	0		1	0		1	0
1	4.75232		1	0		1	4.19385		1	0		1	0		1	0
1	0		1	0		1	0		1	0		1	0		1	0
1	0		1	0		1	0		1	0		1	0		1	0
1	0		1	0		1	3.57131		1	0		1	0		1	0
1	0		1	0		1	3.28865		1	0		1	0		1	0
1	0		1	0		1	0		1	0		1	0		1	0
1	0		1	0		1	0		1	0		1	0		1	0
1	0		1	0		1	0		1	0		1	0		1	0
1	0		1	0		1	0		1	0		1	0		1	0
1	0		1	0		1	3.66323		1	0		1	0		1	0
1	5.0156		1	3.8515		1	3.8515		1	0		1	0		1	0
1	0		1	0		1	3.83238		1	0		1	0		1	0
1	0		1	0		1	5.31871		1	0		1	0		1	0
1	0		1	0		1	3.56986		1	0		1	0		1	0
1	0		1	0		1	5.57773		1	0		1	0		1	0
1	0		1	0		1	0		1	0		1	3.28407		1	0
1	2.88147		1	0		1	3.78021		1	0		1	0		1	2.88147
1	0		1	0		1	0		1	4.32012		1	0		1	0
1	4.28592		1	0		1	2.84177		1	0		1	0		1	0
1	0		1	0		1	5.44271		1	0		1	0		1	4.87426
1	0		1	0		1	4.18587		1	0		1	0		1	0
1	3.73173		1	0		1	0		1	0		1	0		1	0
1	0		1	3.58075		1	2.69644		1	0		1	0		1	0
1	0		1	4.52143		1	3.58292		1	0		1	0		1	0
1	3.335		1	0		1	0		1	0		1	0		1	0
1	0		1	0		1	3.34085		1	0		1	0		1	3.34085
1	0		1	0		1	0		1	0		1	0		1	2.848
1	2.50462		1	3.90929		1	4.30012		1	0		1	0		1	0
1	2.97049		1	0		1	3.87529		1	0		1	0		1	0
1	0		1	0		1	0		1	0		1	0		1	0
1	3.7301		1	0		1	0		1	0		1	0		1	0
1	1.73205		1	2.99367		1	4.7301		1	0		1	0		1	2.49672
1	0		1	0		1	3.83066		1	0		1	0		1	0
1	4.14975		1	0		1	0		1	0		1	0		1	0
1	3.87765		1	0		1	2.97251		1	2.97251		1	0		1	0
1	5.03549		1	0		1	5.6057		1	0		1	0		1	0
1	0		1	0		1	0		1	0		1	0		1	0
1	0		1	0		1	0		1	0		1	0		1	0
1	2.33085		1	0		1	3.17967		1	0		1	0		1	2.33085
1	0		1	0		1	3.8521		1	0		1	0		1	0
1	4.39321		1	0		1	4.79098		1	0		1	0		1	0
1	3.13603		1	0		1	4.60727		1	0		1	0		1	0
1	0		1	0		1	0		1	0		1	0		1	0
1	0		1	0		1	0		1	0		1	0		1	0
1	0		1	0		1	3.00324		1	3.00324		1	0		1	0
1	2.91705		1	0		1	0		1	0		1	0		1	2.91705
1	0		1	0		1	4.02184		1	0		1	0		1	0
1	0		1	3.92742		1	4.87917		1	0		1	0		1	0
1	0		1	0		1	0		1	0		1	0		1	0
1	0		1	0		1	3.2561		1	0		1	0		1	0
1	0		1	0		1	5.34355		1	0		1	0		1	0
1	2.13258		1	0		1	3.86205		1	0		1	0		1	0
1	2.61542		1	0		1	5.20543		1	0		1	0		1	2.61542
1	0		1	0		1	5.2561		1	0		1	0		1	0
1	3.28983		1	0		1	4.77289		1	0		1	0		1	0
1	3.62656		1	4.56688		1	6.1107		1	0		1	5.85185		1	0
1	0		1	0		1	0		1	0		1	0		1	0
1	0		1	0		1	0		1	0		1	0		1	0
1	5.4662		1	1.76553		1	4.3365		1	0		1	3.0358		1	1.76553
1	0		1	0		1	5.78469		1	0		1	0		1	4.25111
1	3.83532		1	5.35131		1	3.30012		1	0		1	2.43962		1	0
1	0		1	0		1	0		1	0		1	0		1	0
1	0		1	0		1	2.65512		1	0		1	0		1	0
1	5.54204		1	0		1	0		1	0		1	0		1	0
1	0		1	0		1	3.21444		1	0		1	0		1	0
1	0		1	0		1	2.14437		1	0		1	0		1	2.14437
1	0		1	0		1	3.93697		1	0		1	0		1	3.02822
1	3.33614		1	0		1	0		1	0		1	0		1	0
1	0		1	0		1	0		1	0		1	0		1	0
1	0		1	0		1	5.10308		1	0		1	0		1	4.23251
1	0		1	0		1	4.68094		1	0		1	0		1	0
1	4.92348		1	0		1	3.05953		1	0		1	0		1	0
1	2.42948		1	2.42948		1	5.48765		1	0		1	0		1	4.51948
1	0		1	0		1	0		1	0		1	0		1	0
1	3.69622		1	0		1	2.80343		1	0		1	0		1	0
1	0		1	0		1	5.10622		1	0		1	0		1	0
1	0		1	0		1	0		1	0		1	0		1	0
1	0		1	0		1	3.31976		1	0		1	0		1	0
1	0		1	0		1	0		1	0		1	0		1	0
1	0		1	0		1	3.27008		1	0		1	0		1	3.27008
1	0		1	0		1	3.938		1	0		1	0		1	0
1	0		1	0		1	3.03104		1	0		1	0		1	4.4932
1	4.97389		1	4.4117		1	5.69237		1	0		1	0		1	0
1	0		1	0		1	5.11324		1	0		1	0		1	0
1	0		1	0		1	5.02587		1	0		1	0		1	3.52682
1	4.57477		1	3.34085		1	3.87765		1	0		1	0		1	0
1	0		1	0		1	2.848		1	0		1	0		1	0
1	0		1	0		1	4.40334		1	0		1	0		1	0
1	0		1	0		1	2.56779		1	0		1	0		1	0
1	0		1	0		1	5.02441		1	0		1	0		1	0
1	0		1	3.70576		1	0		1	0		1	0		1	0
1	0		1	3.86908		1	3.86908		1	0		1	0		1	0
1	3.44903		1	2.57531		1	4.68941		1	0		1	0		1	0
1	1.96975		1	0		1	5.04828		1	0		1	0		1	0
1	0		1	0		1	3.54646		1	0		1	0		1	0
1	0		1	4.5451		1	5.10936		1	0		1	3.60561		1	0
1	0		1	0		1	0		1	0		1	0		1	0
1	0		1	0		1	5.50681		1	0		1	0		1	0
1	0		1	0		1	0		1	0		1	0		1	0
1	3.95252		1	0		1	3.04282		1	0		1	0		1	0
1	0		1	0		1	3.0993		1	0		1	0		1	0
1	5.00036		1	4.60027		1	2.2857		1	0		1	0		1	0
1	0		1	0		1	3.27962		1	0		1	0		1	0
1	0		1	0		1	6.12234		1	0		1	0		1	2.85639
1	0		1	0		1	5.2407		1	0		1	0		1	0
1	0		1	0		1	0		1	0		1	0		1	0
1	0		1	0		1	4.54257		1	0		1	0		1	0
1	3.58796		1	0		1	0		1	0		1	0		1	0
1	0		1	0		1	5.58643		1	0		1	0		1	4.17863
1	0		1	0		1	4.11378		1	0		1	0		1	0
1	0		1	5.07929		1	2.91877		1	0		1	0		1	0
1	3.77768		1	0		1	0		1	0		1	0		1	0
1	0		1	0		1	0		1	0		1	0		1	3.80426
1	0		1	0		1	3.96929		1	0		1	0		1	0
1	0		1	0		1	4.77167		1	0		1	0		1	0
1	3.39849		1	2.06419		1	0		1	0		1	0		1	0
1	0		1	0		1	3.68986		1	0		1	0		1	0
1	4.26828		1	0		1	2.82579		1	0		1	0		1	0
1	2.62924		1	0		1	5.0054		1	0		1	0		1	0
1	0		1	0		1	4.51614		1	0		1	0		1	0
1	0		1	0		1	2.14241		1	0		1	0		1	3.87391
1	0		1	0		1	0		1	0		1	0		1	0
1	0		1	0		1	5.55425		1	0		1	0		1	3.488
1	3.31165		1	0		1	0		1	0		1	3.31165		1	0
1	0		1	0		1	0		1	0		1	0		1	0
1	1.87578		1	1.87578		1	4.79192		1	0		1	0		1	1.87578
1	0		1	0		1	4.06376		1	0		1	0		1	0
1	0		1	0		1	0		1	0		1	0		1	0
1	5.24001		1	4.52826		1	4.52826		1	0		1	0		1	0
1	0		1	0		1	4.10274		1	0		1	0		1	4.10274
1	2.72988		1	0		1	4.16197		1	0		1	0		1	0
1	0		1	0		1	5.29429		1	0		1	0		1	0
1	0		1	0		1	4.30166		1	2.04264		1	0		1	2.04264
1	0		1	0		1	0		1	0		1	0		1	0
1	0		1	0		1	4.06592		1	0		1	4.06592		1	0
1	0		1	0		1	3.19172		1	0		1	0		1	0
1	0		1	0		1	0		1	0		1	0		1	0
1	0		1	3.22018		1	4.69811		1	0		1	0		1	0
1	0		1	0		1	4.92932		1	0		1	0		1	0
1	0		1	2.88069		1	2.88069		1	0		1	0		1	0
1	0		1	4.73558		1	0		1	0		1	0		1	0
1	0		1	0		1	0		1	0		1	0		1	0
1	0		1	0		1	0		1	0		1	0		1	0
1	2.31788		1	0		1	0		1	0		1	0		1	0
1	3.88127		1	0		1	3.88127		1	0		1	0		1	2.48001
1	0		1	0		1	4.13389		1	0		1	0		1	0
1	0		1	0		1	4.39691		1	0		1	0		1	0
1	4.36779		1	0		1	0		1	0		1	0		1	0
1	3.85479		1	2.95121		1	2.95121		1	0		1	0		1	2.95121
1	0		1	0		1	6.4928		1	0		1	0		1	2.06385
1	3.7666		1	3.7666		1	2.86888		1	0		1	0		1	0
1	4.04824		1	0		1	3.50627		1	0		1	0		1	0
1	3.46597		1	4.39924		1	4.39924		1	0		1	0		1	0
1	0		1	0		1	0		1	0		1	0		1	0
1	3.28021		1	0		1	3.28021		1	0		1	0		1	0
1	0		1	0		1	0		1	0		1	0		1	5.28891
1	0		1	0		1	0		1	0		1	0		1	0
1	0		1	3.76956		1	3.38943		1	0		1	0		1	0
1	0		1	0		1	0		1	0		1	0		1	0
1	0		1	0		1	4.32711		1	0		1	0		1	2.87912
1	0		1	0		1	2.38294		1	0		1	0		1	0
1	0		1	0		1	4.57265		1	0		1	0		1	0
1	5.07198		1	0		1	4.36331		1	0		1	0		1	0
1	4.8772		1	3.01739		1	4.47845		1	0		1	0		1	0
1	0		1	0		1	0		1	0		1	0		1	6.92892
1	3.10601		1	0		1	4.57477		1	0		1	0		1	0
1	0		1	0		1	2.98732		1	0		1	0		1	4.44559
1	4.69265		1	0		1	0		1	0		1	0		1	2.851
1	0		1	0		1	3.3553		1	0		1	0		1	0
1	0		1	0		1	0		1	0		1	0		1	0
1	0		1	0		1	0		1	0		1	0		1	0
1	0		1	0		1	0		1	0		1	0		1	0
1	0		1	0		1	3.5145		1	0		1	0		1	4.44989
1	0		1	0		1	0		1	0		1	0		1	0
1	0		1	0		1	0		1	0		1	0		1	0
1	0		1	0		1	0		1	0		1	0		1	0
1	0		1	0		1	0		1	0		1	0		1	0
1	5.63599		1	3.56413		1	0		1	0		1	0		1	0
1	0		1	0		1	0		1	0		1	0		1	0
1	4.87426		1	0		1	3.92258		1	0		1	0		1	0
1	2.25731		1	0		1	4.77952		1	0		1	0		1	4.77952
1	0		1	0		1	5.73183		1	0		1	0		1	4.59544
1	0		1	0		1	4.20014		1	0		1	0		1	1.96236
1	0		1	0		1	3.86483		1	0		1	0		1	0
1	0		1	0		1	3.38405		1	0		1	0		1	0
1	0		1	0		1	4.82579		1	0		1	0		1	0
1	0		1	0		1	0		1	0		1	0		1	0
1	0		1	0		1	5.70642		1	0		1	0		1	0
1	0		1	0		1	0		1	0		1	0		1	0
1	2.88225		1	2.88225		1	3.78104		1	0		1	0		1	0
1	0		1	0		1	0		1	0		1	0		1	2.50309
1	0		1	0		1	0		1	0		1	0		1	0
1	0		1	0		1	4.09288		1	3.17505		1	0		1	0
1	4.00387		1	2.25126		1	0		1	0		1	0		1	0
1	2.42304		1	0		1	3.28185		1	0		1	0		1	0
1	4.62164		1	0		1	3.38502		1	0		1	0		1	0
1	0		1	0		1	0		1	0		1	0		1	0
1	4.24846		1	3.70099		1	2.80777		1	0		1	0		1	0
1	4.67073		1	0		1	4.11378		1	2.34426		1	3.72629		1	0
1	0		1	0		1	0		1	0		1	0		1	0
1	0		1	0		1	0		1	0		1	0		1	0
1	1.41143		1	2.11103		1	4.26754		1	0		1	0		1	1.41143
1	0		1	2.76277		1	2.76277		1	0		1	0		1	0
1	0		1	0		1	5.269		1	0		1	0		1	0
1	0		1	2.92941		1	0		1	0		1	0		1	0
1	0		1	0		1	5.28947		1	0		1	0		1	0
1	0		1	0		1	0		1	0		1	0		1	0
1	0		1	0		1	2.95884		1	0		1	0		1	0
1	0		1	0		1	2.5477		1	0		1	0		1	0
1	0		1	0		1	5.00468		1	0		1	0		1	4.04893
1	0		1	0		1	0		1	0		1	0		1	0
1	0		1	0		1	0		1	0		1	0		1	0
1	3.08678		1	0		1	4.55391		1	0		1	0		1	0
1	0		1	0		1	5.63958		1	0		1	0		1	3.42895
1	0		1	0		1	4.41846		1	0		1	0		1	4.41846
1	0		1	0		1	4.18094		1	0		1	0		1	0
1	0		1	0		1	0		1	0		1	0		1	0
1	0		1	0		1	4.18911		1	0		1	0		1	0
1	0		1	0		1	0		1	0		1	0		1	3.05953
1	3.47392		1	0		1	0		1	0		1	0		1	3.47392
1	0		1	0		1	4.87819		1	0		1	0		1	0
1	0		1	0		1	0		1	0		1	0		1	0
1	0		1	0		1	2.90574		1	0		1	0		1	0
1	0		1	0		1	0		1	0		1	0		1	0
1	0		1	0		1	0		1	0		1	0		1	0
1	0		1	5.33106		1	4.92794		1	0		1	0		1	0
1	0		1	0		1	0		1	0		1	0		1	0
1	3.37156		1	0		1	0		1	0		1	0		1	0
1	0		1	0		1	0		1	0		1	0		1	0
1	0		1	0		1	5.83671		1	0		1	0		1	3.48659
1	0		1	0		1	0		1	0		1	0		1	0
1	0		1	0		1	4.30078		1	0		1	0		1	0
1	0		1	0		1	0		1	0		1	0		1	0
1	0		1	0		1	0		1	0		1	0		1	0
1	0		1	0		1	4.19621		1	0		1	0		1	0
1	5.32416		1	4.35973		1	5.8971		1	0		1	0		1	0
1	0		1	0		1	0		1	0		1	0		1	3.84489
1	2.97856		1	0		1	3.88411		1	0		1	0		1	0
1	0		1	0		1	2.8476		1	0		1	0		1	2.03527
1	0		1	0		1	3.21599		1	0		1	0		1	0
1	0		1	2.73747		1	2.73747		1	0		1	0		1	0
1	0		1	0		1	0		1	0		1	0		1	0
1	0		1	0		1	0		1	0		1	0		1	3.11869
1	0		1	0		1	5.68868		1	0		1	0		1	0
1	2.98823		1	5.41309		1	4.44652		1	0		1	0		1	0
1	0		1	0		1	4.7535		1	0		1	0		1	0
1	0		1	0		1	5.50672		1	0		1	0		1	0
1	0		1	0		1	3.53306		1	0		1	0		1	0
1	0		1	3.56779		1	3.56779		1	0		1	0		1	0
1	3.18539		1	0		1	6.20699		1	0		1	0		1	0
1	3.62352		1	0		1	0		1	0		1	3.62352		1	0
1	0		1	0		1	0		1	0		1	0		1	3.2496
1	0		1	0		1	0		1	0		1	0		1	3.51992
1	0		1	0		1	3.6311		1	0		1	0		1	0
1	2.82273		1	3.33814		1	3.7171		1	0		1	0		1	0
1	0		1	0		1	4.54566		1	0		1	0		1	0
1	0		1	0		1	4.36156		1	0		1	0		1	0
1	0		1	0		1	3.44969		1	0		1	0		1	4.38204
1	4.04054		1	2.28214		1	3.12565		1	0		1	0		1	0
1	5.87782		1	5.3051		1	0		1	0		1	4.34113		1	0
1	0		1	0		1	0		1	0		1	0		1	0
1	0		1	0		1	4.91025		1	0		1	0		1	0
1	0		1	0		1	5.269		1	0		1	0		1	3.37712
1	0		1	0		1	5.61868		1	0		1	0		1	0
1	0		1	0		1	0		1	0		1	0		1	0
1	0		1	0		1	5.59673		1	0		1	0		1	0
1	0		1	0		1	0		1	0		1	0		1	0
1	3.47392		1	0		1	0		1	0		1	0		1	0
1	5.05111		1	0		1	0		1	0		1	0		1	0
1	0		1	0		1	4.35262		1	0		1	0		1	0
1	0		1	0		1	4.09508		1	0		1	0		1	0
1	0		1	0		1	3.54646		1	0		1	0		1	0
1	0		1	0		1	0		1	0		1	0		1	0
1	0		1	0		1	4.67706		1	0		1	0		1	2.56462
1	2.57119		1	0		1	3.9845		1	0		1	0		1	0
1	0		1	0		1	4.27225		1	0		1	0		1	0
1	0		1	0		1	3.70421		1	0		1	0		1	3.70421
1	0		1	0		1	5.06742		1	0		1	0		1	0
1	0		1	0		1	0		1	0		1	0		1	0
1	0		1	0		1	0		1	0		1	0		1	0
1	2.65237		1	3.82955		1	3.53282		1	2.65237		1	0		1	0
1	0		1	0		1	3.88313		1	0		1	0		1	2.97783
1	5.06471		1	4.10719		1	0		1	0		1	0		1	0
1	0		1	0		1	2.47949		1	0		1	0		1	0
1	0		1	3.87027		1	0		1	0		1	0		1	0
1	0		1	0		1	3.06039		1	0		1	0		1	0
1	3.31976		1	5.52118		1	4.24557		1	0		1	0		1	0
1	0		1	0		1	3.70984		1	0		1	0		1	0
1	0		1	0		1	5.90982		1	0		1	0		1	0
1	0		1	0		1	5.14906		1	0		1	0		1	0
1	2.96662		1	0		1	0		1	0		1	0		1	0
1	4.66534		1	0		1	2.8266		1	0		1	0		1	0
1	0		1	0		1	4.65277		1	0		1	0		1	2.81537
1	0		1	5.35755		1	3.84127		1	0		1	0		1	0
1	4.44751		1	0		1	2.98914		1	0		1	0		1	2.98914
1	0		1	0		1	0		1	0		1	0		1	0
1	4.37051		1	0		1	0		1	0		1	0		1	0
1	0		1	0		1	2.73118		1	0		1	0		1	0
1	0		1	0		1	0		1	0		1	4.37594		1	0
1	0		1	0		1	0		1	0		1	0		1	0
1	2.05866		1	0		1	2.87401		1	0		1	4.32142		1	4.71831
1	0		1	0		1	0		1	0		1	0		1	0
1	0		1	0		1	0		1	0		1	0		1	0
1	0		1	0		1	3.74491		1	0		1	0		1	0
1	3.77505		1	0		1	0		1	0		1	3.77505		1	0
1	0		1	0		1	2.81455		1	0		1	0		1	0
1	2.61495		1	2.61495		1	4.4264		1	0		1	0		1	0
1	0		1	0		1	0		1	0		1	0		1	3.79909
1	5.10488		1	3.39876		1	3.39876		1	0		1	0		1	0
1	0		1	0		1	4.81552		1	0		1	0		1	2.68527
1	0		1	0		1	2.9692		1	0		1	0		1	0
1	0		1	0		1	0		1	0		1	0		1	0
1	4.88811		1	0		1	0		1	0		1	0		1	0
1	4.56846		1	0		1	5.13303		1	0		1	0		1	0
1	0		1	0		1	0		1	0		1	0		1	0
1	4.91227		1	0		1	3.04928		1	0		1	0		1	0
1	0		1	0		1	4.36849		1	0		1	0		1	2.56413
1	0		1	0		1	3.58292		1	0		1	0		1	0
1	0		1	0		1	3.89676		1	0		1	0		1	0
1	4.84222		1	0		1	5.31325		1	0		1	0		1	0
1	3.81476		1	0		1	0		1	0		1	0		1	0
1	0		1	0		1	3.77505		1	0		1	0		1	3.77505
1	3.65855		1	0		1	4.60027		1	0		1	0		1	0
1	0		1	0		1	3.9594		1	0		1	0		1	0
1	0		1	0		1	3.13455		1	0		1	0		1	0
1	0		1	0		1	0		1	0		1	0		1	0
1	0		1	0		1	0		1	0		1	0		1	0
1	3.19692		1	0		1	4.11603		1	0		1	0		1	3.19692
1	0		1	4.749		1	3.80168		1	0		1	0		1	0
1	0		1	0		1	3.36121		1	0		1	0		1	3.36121
1	2.46806		1	0		1	4.25792		1	0		1	0		1	0
1	0		1	0		1	4.59018		1	0		1	0		1	5.74873
1	0		1	0		1	5.49854		1	0		1	0		1	0
1	0		1	2.51475		1	4.87229		1	0		1	0		1	0
1	0		1	0		1	4.32905		1	0		1	0		1	2.26903
1	0		1	0		1	0		1	0		1	0		1	0
1	0		1	0		1	5.13225		1	0		1	0		1	0
1	0		1	0		1	3.3505		1	0		1	0		1	0
1	5.91025		1	3.55496		1	0		1	2.67265		1	3.55496		1	0
1	0		1	5.65051		1	2.83875		1	0		1	0		1	2.83875
1	0		1	3.62199		1	4.87189		1	0		1	0		1	2.73466
1	2.03316		1	0		1	3.74114		1	0		1	0		1	0
1	0		1	0		1	0		1	0		1	0		1	0
1	0		1	0		1	2.68325		1	0		1	0		1	0
1	4.2093		1	0		1	4.2093		1	0		1	0		1	0
1	0		1	0		1	0		1	0		1	0		1	0
1	4.21288		1	0		1	2.77568		1	0		1	3.6663		1	0
1	2.8542		1	0		1	3.75071		1	0		1	0		1	2.8542
1	4.36961		1	2.09727		1	2.09727		1	2.09727		1	0		1	0
1	0		1	0		1	3.46937		1	0		1	0		1	0
1	0		1	0		1	0		1	3.7599		1	0		1	3.7599
1	4.20813		1	0		1	0		1	0		1	0		1	0
1	0		1	0		1	2.69577		1	0		1	0		1	0
1	0		1	0		1	4.75473		1	0		1	0		1	2.41495
1	1.54893		1	0		1	6.1365		1	0		1	0		1	1.54893
1	0		1	0		1	0		1	0		1	0		1	0
1	3.87765		1	0		1	2.47664		1	0		1	0		1	2.47664
1	3.83774		1	0		1	3.83774		1	0		1	0		1	5.35382
1	3.83774		1	0		1	2.93527		1	0		1	0		1	0
1	0		1	0		1	0		1	0		1	0		1	0
1	3.17824		1	4.40115		1	5.5009		1	0		1	0		1	0
1	0		1	0		1	4.04527		1	0		1	0		1	0
1	0		1	0		1	4.03007		1	0		1	0		1	2.61164
1	0		1	0		1	3.46336		1	0		1	0		1	3.46336
1	4.89113		1	3.93894		1	4.89113		1	0		1	0		1	0
1	6.12075		1	0		1	0		1	0		1	0		1	0
1	0		1	0		1	0		1	0		1	0		1	3.03826
1	0		1	0		1	6.02784		1	2.07451		1	0		1	2.89239
1	0		1	0		1	4.62404		1	0		1	0		1	0
1	4.1635		1	0		1	0		1	0		1	0		1	0
1	5.17221		1	3.28747		1	0		1	0		1	4.21164		1	0
1	0		1	0		1	3.5793		1	0		1	0		1	0
1	0		1	0		1	0		1	0		1	0		1	0
1	0		1	0		1	0		1	0		1	0		1	0
1	4.75713		1	3.51311		1	2.63413		1	0		1	0		1	0
1	3.26003		1	0		1	4.18269		1	0		1	0		1	2.40327
1	0		1	4.25671		1	3.33027		1	0		1	0		1	0
1	0		1	0		1	3.75243		1	0		1	0		1	0
1	6.14062		1	4.04054		1	3.12565		1	0		1	0		1	0
1	3.82711		1	0		1	4.37775		1	0		1	0		1	0
1	0		1	0		1	4.32012		1	0		1	0		1	0
1	0		1	0		1	5.65509		1	0		1	0		1	0
1	0		1	0		1	0		1	0		1	0		1	0
1	0		1	0		1	7.85654		1	0		1	0		1	0
1	0		1	0		1	0		1	0		1	0		1	0
1	2.45418		1	0		1	4.80126		1	0		1	0		1	0
1	0		1	0		1	5.4167		1	0		1	0		1	4.23863
1	0		1	5.36131		1	3.84489		1	0		1	3.84489		1	0
1	0		1	0		1	0		1	0		1	0		1	0
1	0		1	0		1	4.55753		1	0		1	0		1	0
1	0		1	0		1	0		1	4.13167		1	0		1	0
1	0		1	0		1	5.09453		1	0		1	0		1	0
1	0		1	3.64016		1	0		1	0		1	0		1	0
1	0		1	0		1	0		1	0		1	0		1	0
1	0		1	0		1	0		1	0		1	0		1	0
1	0		1	0		1	0		1	0		1	0		1	0
1	0		1	0		1	5.03949		1	0		1	0		1	0
1	0		1	0		1	4.36919		1	0		1	0		1	0
1	0		1	0		1	4.09288		1	0		1	0		1	0
1	0		1	0		1	0		1	0		1	0		1	0
1	0		1	0		1	0		1	0		1	0		1	0
1	2.89064		1	0		1	2.07313		1	2.07313		1	0		1	0
1	4.0691		1	0		1	4.62515		1	0		1	2.30626		1	0
1	0		1	0		1	4.65724		1	0		1	0		1	3.18237
1	4.26664		1	4.8264		1	3.33971		1	0		1	0		1	0
1	0		1	2.69577		1	2.69577		1	0		1	0		1	0
1	4.16583		1	0		1	4.56065		1	0		1	0		1	2.73335
1	0		1	0		1	0		1	0		1	0		1	0
1	2.65168		1	2.65168		1	3.53207		1	1.86473		1	0		1	0
1	2.39972		1	0		1	4.9514		1	0		1	0		1	0
1	3.59682		1	0		1	4.53593		1	0		1	0		1	0
1	3.51576		1	0		1	3.89898		1	0		1	0		1	0
1	0		1	0		1	2.6248		1	0		1	0		1	0
1	5.4219		1	0		1	0		1	0		1	0		1	0
1	0		1	0		1	4.29528		1	0		1	0		1	0
1	0		1	3.46009		1	6.58568		1	3.46009		1	0		1	0
1	0		1	0		1	0		1	0		1	0		1	0
1	3.92448		1	0		1	0		1	0		1	0		1	0
1	0		1	0		1	0		1	0		1	0		1	0
1	0		1	0		1	0		1	0		1	0		1	0
1	3.39438		1	0		1	0		1	0		1	0		1	0
1	3.48259		1	0		1	3.48259		1	0		1	0		1	0
1	5.13044		1	3.78251		1	4.4769		1	0		1	2.39342		1	0
1	0		1	5.17959		1	0		1	0		1	0		1	0
1	0		1	0		1	4.43896		1	0		1	0		1	2.9813
1	4.44082		1	0		1	2.98295		1	0		1	0		1	0
1	5.24933		1	0		1	3.73834		1	0		1	0		1	0
1	0		1	0		1	5.09997		1	3.59682		1	0		1	0
1	2.45365		1	0		1	2.45365		1	0		1	0		1	0
1	0		1	0		1	5.18539		1	0		1	0		1	0
1	0		1	0		1	2.94148		1	0		1	0		1	0
1	0		1	0		1	4.9514		1	0		1	2.39972		1	0
1	2.67807		1	0		1	5.06165		1	0		1	0		1	0
1	0		1	0		1	5.45828		1	0		1	0		1	4.79976
1	0		1	0		1	0		1	0		1	0		1	0
1	0		1	0		1	4.18214		1	0		1	0		1	3.25942
1	0		1	0		1	0		1	0		1	0		1	0
1	0		1	0		1	0		1	0		1	0		1	0
1	0		1	0		1	4.70565		1	0		1	0		1	3.7599
1	0		1	0		1	0		1	0		1	0		1	0
1	1.98441		1	0		1	4.93395		1	0		1	0		1	0
1	0		1	0		1	0		1	0		1	0		1	0
1	5.38984		1	3.87214		1	4.42385		1	0		1	0		1	0
1	4.88879		1	0		1	0		1	0		1	0		1	0
1	4.84689		1	0		1	3.89617		1	0		1	0		1	0
1	0		1	0		1	4.27702		1	0		1	0		1	1.85878
1	0		1	0		1	4.67751		1	0		1	0		1	3.20116
1	0		1	0		1	5.38529		1	0		1	0		1	0
1	0		1	0		1	4.39369		1	0		1	0		1	0
1	3.42841		1	0		1	3.42841		1	0		1	0		1	0
1	0		1	0		1	2.64685		1	0		1	0		1	0
1	3.23205		1	0		1	5.90145		1	0		1	0		1	0
1	0		1	0		1	3.20633		1	0		1	0		1	3.20633
1	0		1	0		1	0		1	0		1	0		1	0
1	3.05068		1	0		1	4.26416		1	0		1	0		1	0
1	0		1	0		1	5.56803		1	0		1	0		1	4.04264
1	0		1	0		1	0		1	0		1	0		1	0
1	0		1	0		1	0		1	0		1	0		1	3.30115
1	0		1	2.97783		1	2.97783		1	0		1	0		1	0
1	3.5287		1	0		1	3.5287		1	0		1	0		1	0
1	0		1	4.80199		1	4.49294		1	0		1	0		1	0
1	0		1	0		1	3.49134		1	0		1	0		1	0
1	0		1	0		1	2.89025		1	0		1	0		1	2.07279
1	3.90487		1	0		1	0		1	0		1	0		1	0
1	0		1	0		1	2.81373		1	0		1	0		1	2.81373
1	3.50348		1	0		1	0		1	0		1	0		1	0
1	0		1	0		1	4.68868		1	0		1	0		1	4.68868
1	0		1	0		1	6.17909		1	0		1	0		1	4.46055
1	0		1	0		1	0		1	0		1	0		1	0
1	0		1	0		1	0		1	0		1	0		1	0
1	0		1	0		1	3.616		1	0		1	0		1	0
1	3.04649		1	4.51008		1	3.95643		1	0		1	0		1	0
1	0		1	0		1	5.07993		1	0		1	0		1	0
1	0		1	0		1	4.46094		1	0		1	0		1	0
1	0		1	3.32912		1	3.32912		1	0		1	0		1	0
1	0		1	0		1	0		1	0		1	0		1	0
1	0		1	0		1	4.68409		1	0		1	0		1	2.84338
1	3.26168		1	0		1	4.18444		1	3.26168		1	0		1	0
1	4.29954		1	0		1	0		1	0		1	0		1	0
1	0		1	0		1	2.51979		1	0		1	0		1	0
1	5.28092		1	5.68664		1	6.00295		1	0		1	4.71441		1	0
1	5.9296		1	2.80632		1	4.95308		1	0		1	0		1	2.80632
1	0		1	0		1	0		1	0		1	0		1	0
1	0		1	0		1	2.57894		1	0		1	0		1	0
1	0		1	0		1	0		1	0		1	0		1	0
1	0		1	0		1	3.6049		1	0		1	0		1	0
1	4.27292		1	0		1	0		1	3.34568		1	0		1	0
1	0		1	0		1	0		1	0		1	0		1	0
1	3.1003		1	0		1	0		1	0		1	0		1	0
1	2.42814		1	0		1	4.77046		1	0		1	0		1	0
1	3.47664		1	0		1	3.47664		1	0		1	0		1	0
1	0		1	0		1	4.61105		1	0		1	0		1	0
1	0		1	0		1	0		1	0		1	0		1	0
1	3.30699		1	4.79129		1	0		1	0		1	0		1	0
1	0		1	0		1	5.96855		1	0		1	0		1	0
1	2.28836		1	0		1	3.66164		1	0		1	0		1	4.35226
1	0		1	0		1	5.50811		1	0		1	0		1	3.07348
1	3.60265		1	0		1	2.23756		1	0		1	0		1	0
1	0		1	0		1	0		1	0		1	0		1	0
1	2.51627		1	0		1	3.92258		1	0		1	0		1	0
1	0		1	0		1	2.33113		1	0		1	0		1	0
1	0		1	0		1	4.30466		1	0		1	0		1	0
1	0		1	0		1	3.98887		1	0		1	0		1	3.68941
1	0		1	0		1	2.64432		1	0		1	0		1	0
1	0		1	0		1	2.65466		1	0		1	0		1	0
1	5.79818		1	0		1	0		1	0		1	0		1	0
1	0		1	0		1	4.14184		1	0		1	0		1	0
1	0		1	0		1	3.19897		1	0		1	0		1	0
1	0		1	0		1	4.16044		1	0		1	0		1	2.72836
1	0		1	0		1	0		1	0		1	0		1	0
1	0		1	4.36513		1	0		1	0		1	0		1	0
1	0		1	0		1	3.29263		1	0		1	0		1	0
1	0		1	0		1	3.58364		1	0		1	0		1	0
1	0		1	0		1	2.98732		1	0		1	3.89336		1	0
1	5.47913		1	3.95745		1	5.47913		1	0		1	0		1	0
1	0		1	0		1	4.06695		1	0		1	0		1	0
1	0		1	0		1	0		1	0		1	0		1	0
1	0		1	0		1	0		1	0		1	0		1	0
1	0		1	0		1	0		1	0		1	0		1	3.99322
1	0		1	0		1	3.11587		1	0		1	0		1	3.11587
1	0		1	0		1	0		1	0		1	0		1	0
1	2.98386		1	0		1	4.44182		1	2.98386		1	0		1	0
1	0		1	0		1	3.86116		1	0		1	0		1	0
1	3.12763		1	0		1	4.59813		1	0		1	0		1	0
1	0		1	0		1	4.19857		1	0		1	0		1	0
1	0		1	0		1	3.0365		1	0		1	0		1	0
1	0		1	0		1	3.66323		1	0		1	0		1	4.60508
1	0		1	0		1	0		1	0		1	0		1	0
1	2.67987		1	0		1	2.67987		1	0		1	0		1	0
1	0		1	0		1	4.04754		1	0		1	0		1	0
1	0		1	6.00295		1	0		1	0		1	0		1	0
1	4.65208		1	5.12102		1	2.54325		1	0		1	0		1	3.41373
1	0		1	0		1	4.24603		1	0		1	0		1	0
1	0		1	0		1	0		1	0		1	0		1	0
1	0		1	0		1	5.0594		1	0		1	0		1	2.67604
1	0		1	0		1	4.31586		1	0		1	0		1	2.86888
1	0		1	0		1	3.72356		1	0		1	0		1	0
1	3.60419		1	0		1	2.71809		1	0		1	0		1	0
1	0		1	0		1	0		1	0		1	0		1	0
1	0		1	0		1	6.48375		1	0		1	0		1	0
1	0		1	0		1	3.73259		1	0		1	0		1	0
1	4.3385		1	0		1	4.3385		1	0		1	0		1	4.3385
1	3.78419		1	0		1	0		1	0		1	3.78419		1	0
1	0		1	0		1	5.76675		1	0		1	0		1	0
1	2.63366		1	0		1	2.63366		1	0		1	0		1	2.63366
1	0		1	0		1	0		1	0		1	0		1	0
1	0		1	4.30634		1	3.75734		1	0		1	0		1	0
1	0		1	0		1	3.8521		1	0		1	0		1	0
1	0		1	0		1	3.17201		1	0		1	0		1	0
1	0		1	0		1	4.22551		1	0		1	0		1	0
1	0		1	0		1	4.42573		1	0		1	0		1	3.49134
1	4.33635		1	0		1	3.1177		1	0		1	0		1	0
1	0		1	0		1	2.31788		1	0		1	0		1	2.31788
1	4.36513		1	3.43349		1	0		1	0		1	3.43349		1	0
1	0		1	0		1	5.04439		1	0		1	0		1	0
1	0		1	0		1	0		1	0		1	4.05528		1	0
1	5.2955		1	2.99259		1	2.16318		1	0		1	3.51576		1	0
1	0		1	0		1	0		1	0		1	3.88684		1	0
1	4.30466		1	0		1	0		1	0		1	0		1	0
1	0		1	0		1	0		1	0		1	0		1	0
1	2.80571		1	0		1	4.64189		1	0		1	0		1	0
1	4.99173		1	0		1	3.49467		1	0		1	0		1	0
1	6.52995		1	5.23124		1	0		1	0		1	0		1	0
1	3.56779		1	0		1	5.63981		1	0		1	0		1	4.81476
1	5.23297		1	0		1	4.48246		1	0		1	2.01828		1	0
1	0		1	0		1	0		1	0		1	0		1	0
1	0		1	0		1	5.58174		1	0		1	0		1	0
1	0		1	0		1	6.30854		1	0		1	0		1	4.20093
1	0		1	0		1	0		1	0		1	0		1	0
1	0		1	0		1	5.69022		1	0		1	0		1	0
1	0		1	0		1	3.99485		1	0		1	0		1	0
1	0		1	0		1	4.45562		1	0		1	0		1	4.45562
1	3.94505		1	0		1	2.5363		1	0		1	0		1	0
1	0		1	0		1	4.31752		1	0		1	0		1	0
1	0		1	0		1	0		1	3.63715		1	0		1	0
1	0		1	0		1	5.00203		1	0		1	0		1	0
1	0		1	0		1	4.09727		1	0		1	0		1	0
1	3.1865		1	5.06242		1	4.10492		1	0		1	0		1	0
1	0		1	0		1	0		1	0		1	0		1	0
1	0		1	0		1	5.86965		1	0		1	0		1	0
1	5.30239		1	0		1	0		1	0		1	0		1	0
1	2.96144		1	0		1	2.96144		1	0		1	0		1	0
1	0		1	0		1	3.81034		1	0		1	0		1	0
1	4.12267		1	5.0807		1	0		1	0		1	0		1	0
1	3.17201		1	3.17201		1	4.08967		1	0		1	0		1	0
1	0		1	0		1	0		1	0		1	0		1	0
1	0		1	0		1	3.09542		1	0		1	0		1	0
1	0		1	0		1	0		1	0		1	0		1	0
1	0		1	0		1	3.7301		1	0		1	0		1	0
1	2.78073		1	4.21847		1	0		1	0		1	0		1	0
1	0		1	0		1	5.62123		1	2.00504		1	0		1	4.00621
1	0		1	0		1	2.93112		1	0		1	0		1	0
1	0		1	0		1	3.99222		1	0		1	0		1	3.99222
1	0		1	0		1	4.51765		1	0		1	0		1	0
1	5.10999		1	2.94617		1	5.10999		1	0		1	2.94617		1	0
1	0		1	0		1	4.84689		1	0		1	0		1	0
1	0		1	0		1	0		1	0		1	0		1	0
1	0		1	0		1	0		1	0		1	0		1	3.06039
1	0		1	5.13463		1	0		1	0		1	0		1	0
1	0		1	0		1	5.9634		1	0		1	0		1	0
1	3.22342		1	0		1	4.7016		1	0		1	0		1	4.7016
1	0		1	0		1	3.20961		1	0		1	0		1	0
1	0		1	0		1	4.07125		1	0		1	0		1	4.62732
1	2.92771		1	0		1	0		1	0		1	0		1	0
1	0		1	0		1	6.13068		1	0		1	0		1	0
1	4.06807		1	0		1	0		1	0		1	4.06807		1	0
1	0		1	3.04107		1	5.21541		1	0		1	0		1	0
1	0		1	0		1	0		1	0		1	0		1	0
1	0		1	0		1	4.9982		1	0		1	0		1	0
1	0		1	3.41697		1	4.90891		1	0		1	0		1	0
1	0		1	0		1	3.99729		1	0		1	0		1	0
1	4.14975		1	0		1	4.14975		1	0		1	4.14975		1	0
1	2.32654		1	0		1	5.05002		1	0		1	0		1	0
1	0		1	0		1	4.01908		1	0		1	0		1	0
1	0		1	0		1	3.41441		1	0		1	0		1	0
1	0		1	0		1	3.98523		1	0		1	0		1	0
1	0		1	0		1	4.08313		1	0		1	0		1	0
1	3.91409		1	0		1	5.17736		1	0		1	0		1	0
1	2.18174		1	0		1	4.47405		1	0		1	0		1	5.55413
1	0		1	0		1	4.26664		1	0		1	0		1	0
1	0		1	0		1	0		1	0		1	0		1	0
1	0		1	0		1	5.40334		1	0		1	0		1	0
1	6.46199		1	0		1	4.27419		1	0		1	0		1	0
1	3.52682		1	0		1	4.06944		1	0		1	0		1	0
1	5.02441		1	0		1	3.76744		1	0		1	0		1	0
1	0		1	0		1	3.9348		1	0		1	0		1	0
1	0		1	0		1	0		1	0		1	0		1	0
1	0		1	4.45851		1	3.52268		1	0		1	0		1	0
1	0		1	0		1	4.07399		1	0		1	0		1	0
1	0		1	0		1	0		1	0		1	0		1	0
1	0		1	0		1	2.84519		1	0		1	0		1	0
1	0		1	0		1	0		1	0		1	0		1	0
1	5.10777		1	3.60419		1	4.14902		1	0		1	0		1	0
1	0		1	0		1	0		1	0		1	0		1	0
1	0		1	3.18237		1	3.18237		1	0		1	0		1	0
1	5.12035		1	0		1	0		1	0		1	0		1	0
1	0		1	0		1	4.02184		1	3.10802		1	0		1	0
1	0		1	0		1	3.27396		1	0		1	0		1	0
1	0		1	0		1	0		1	0		1	0		1	0
1	0		1	2.36429		1	4.44274		1	2.36429		1	0		1	0
1	0		1	0		1	4.18682		1	0		1	0		1	0
1	0		1	0		1	4.14902		1	0		1	0		1	3.60419
1	0		1	0		1	0		1	0		1	0		1	4.32012
1	3.0993		1	0		1	4.56742		1	0		1	0		1	4.01257
1	0		1	0		1	2.4225		1	0		1	0		1	0
1	0		1	0		1	4.01703		1	0		1	0		1	2.60003
1	0		1	0		1	2.94035		1	0		1	0		1	0
1	2.35811		1	0		1	0		1	0		1	0		1	0
1	0		1	0		1	6.45727		1	0		1	0		1	2.61117
1	5.16772		1	0		1	4.20727		1	0		1	0		1	0
1	0		1	0		1	5.76431		1	0		1	0		1	0
1	0		1	0		1	0		1	0		1	0		1	0
1	0		1	0		1	0		1	0		1	0		1	3.02095
1	4.25671		1	4.5071		1	4.5071		1	0		1	0		1	0
1	0		1	0		1	0		1	0		1	0		1	0
1	0		1	0		1	0		1	0		1	0		1	4.80498
1	4.45424		1	0		1	4.45424		1	0		1	0		1	0
1	0		1	0		1	4.71221		1	0		1	0		1	0
1	0		1	0		1	0		1	0		1	0		1	0
1	4.78513		1	0		1	4.22612		1	0		1	0		1	0
1	0		1	0		1	0		1	0		1	0		1	0
1	0		1	0		1	6.18273		1	0		1	0		1	0
1	0		1	0		1	0		1	0		1	0		1	0
1	0		1	0		1	0		1	0		1	0		1	0
1	3.96199		1	0		1	3.42264		1	0		1	0		1	3.42264
1	0		1	0		1	5.49729		1	0		1	0		1	0
1	0		1	0		1	3.89433		1	0		1	0		1	0
1	4.31325		1	2.86651		1	0		1	0		1	0		1	0
1	0		1	0		1	4.92453		1	0		1	0		1	3.97122
1	5.40139		1	4.8334		1	0		1	0		1	0		1	0
1	0		1	0		1	2.82212		1	0		1	0		1	2.82212
1	4.75804		1	4.75804		1	2.90977		1	0		1	0		1	0
1	0		1	0		1	0		1	0		1	0		1	0
1	4.57634		1	0		1	5.54578		1	0		1	0		1	0
1	0		1	0		1	0		1	0		1	0		1	3.23159
1	0		1	4.01159		1	0		1	0		1	0		1	0
1	0		1	4.14519		1	4.14519		1	0		1	0		1	0
1	0		1	0		1	0		1	0		1	0		1	0
1	0		1	0		1	4.13282		1	0		1	2.36065		1	2.36065
1	2.86037		1	0		1	0		1	0		1	0		1	0
1	4.47158		1	0		1	0		1	0		1	0		1	0
1	0		1	0		1	0		1	0		1	0		1	0
1	0		1	0		1	0		1	0		1	0		1	0
1	0		1	0		1	0		1	0		1	0		1	0
1	0		1	0		1	5.94715		1	2.59884		1	0		1	0
1	0		1	0		1	4.66619		1	0		1	0		1	0
1	3.40177		1	0		1	4.33192		1	0		1	0		1	0
1	4.66789		1	3.72356		1	3.72356		1	0		1	0		1	0
1	0		1	0		1	0		1	0		1	0		1	4.22728
1	3.12466		1	0		1	0		1	0		1	0		1	0
1	0		1	0		1	3.8054		1	0		1	0		1	2.41332
1	0		1	0		1	3.77936		1	0		1	0		1	0
1	6.2447		1	4.42008		1	2.96403		1	0		1	2.96403		1	0
1	0		1	0		1	3.27172		1	0		1	0		1	5.1551
1	0		1	0		1	4.98098		1	0		1	0		1	0
1	6.4308		1	0		1	0		1	0		1	0		1	0
1	0		1	2.82497		1	4.26746		1	0		1	0		1	0
1	0		1	0		1	6.23511		1	0		1	0		1	0
1	3.97122		1	3.97122		1	0		1	0		1	4.92453		1	0
1	2.13553		1	0		1	5.12697		1	0		1	0		1	0
1	2.94692		1	4.40149		1	4.40149		1	0		1	2.123		1	0
1	2.80261		1	0		1	3.69544		1	0		1	0		1	3.69544
1	0		1	0		1	6.05222		1	0		1	0		1	0
1	4.93753		1	0		1	0		1	0		1	0		1	0
1	0		1	0		1	4.74529		1	0		1	0		1	0
1	0		1	0		1	6.07564		1	0		1	0		1	5.41034
1	0		1	0		1	4.43896		1	0		1	0		1	2.9813
1	0		1	0		1	0		1	0		1	0		1	0
1	0		1	0		1	0		1	0		1	0		1	0
1	0		1	0		1	3.19535		1	0		1	0		1	0
1	5.04216		1	5.04216		1	4.33407		1	0		1	0		1	0
1	0		1	0		1	0		1	0		1	0		1	0
1	0		1	0		1	0		1	0		1	0		1	0
1	0		1	0		1	0		1	0		1	0		1	3.43095
1	0		1	0		1	0		1	0		1	0		1	0
1	0		1	0		1	0		1	0		1	0		1	0
1	3.66323		1	0		1	5.17017		1	0		1	0		1	0
1	3.98823		1	0		1	3.98823		1	0		1	0		1	0
1	0		1	0		1	3.58604		1	0		1	0		1	0
1	0		1	0		1	2.91207		1	0		1	0		1	0
1	2.21537		1	3.96135		1	2.21537		1	0		1	0		1	0
1	0		1	0		1	3.55065		1	0		1	0		1	0
1	4.09288		1	3.17505		1	3.17505		1	0		1	0		1	4.09288
1	0		1	0		1	4.1551		1	0		1	0		1	0
1	0		1	0		1	3.98523		1	0		1	0		1	0
1	4.13996		1	0		1	2.70995		1	0		1	0		1	0
1	4.12491		1	2.92201		1	3.44201		1	0		1	0		1	0
1	2.94841		1	0		1	4.91241		1	0		1	0		1	0
1	0		1	0		1	5.09225		1	0		1	0		1	0
1	0		1	0		1	0		1	0		1	0		1	0
1	0		1	5.80077		1	5.80077		1	0		1	0		1	0
1	0		1	0		1	0		1	0		1	0		1	0
1	3.32797		1	4.81378		1	4.25422		1	0		1	0		1	0
1	2.87833		1	0		1	0		1	0		1	0		1	0
1	0		1	0		1	3.32092		1	0		1	0		1	0
1	3.88967		1	4.84011		1	0		1	0		1	2.98386		1	0
1	0		1	0		1	3.81916		1	0		1	0		1	0
1	0		1	0		1	0		1	0		1	0		1	0
1	3.57785		1	3.05207		1	3.57785		1	0		1	0		1	0
1	3.1003		1	0		1	0		1	0		1	0		1	0
1	5.09225		1	3.58952		1	3.58952		1	0		1	0		1	0
1	0		1	0		1	3.55557		1	0		1	0		1	0
1	0		1	0		1	0		1	0		1	0		1	0
1	2.56169		1	3.43416		1	3.97389		1	0		1	0		1	0
1	0		1	3.74491		1	0		1	0		1	0		1	0
1	0		1	0		1	0		1	0		1	0		1	0
1	0		1	0		1	0		1	0		1	0		1	0
1	0		1	0		1	2.51071		1	0		1	0		1	0
1	0		1	0		1	5.22485		1	0		1	0		1	0
1	0		1	0		1	0		1	0		1	0		1	0
1	0		1	0		1	0		1	0		1	0		1	0
1	0		1	0		1	0		1	0		1	0		1	0
1	4.83304		1	0		1	2.70066		1	0		1	0		1	0
1	0		1	0		1	4.35438		1	0		1	0		1	0
1	0		1	0		1	5.44042		1	0		1	0		1	0
1	0		1	0		1	5.09132		1	0		1	0		1	0
1	0		1	0		1	0		1	0		1	0		1	3.2245
1	0		1	0		1	4.35706		1	0		1	0		1	0
1	4.18214		1	4.18214		1	4.18214		1	0		1	4.18214		1	0
1	0		1	0		1	0		1	0		1	0		1	0
1	4.87819		1	0		1	0		1	0		1	0		1	0
1	0		1	0		1	0		1	0		1	0		1	0
1	3.64628		1	5.55713		1	3.64628		1	0		1	0		1	0
1	2.34682		1	0		1	3.72901		1	0		1	0		1	2.34682
1	0		1	0		1	0		1	0		1	0		1	0
1	5.58673		1	0		1	0		1	0		1	2.78283		1	0
1	0		1	0		1	2.6688		1	0		1	0		1	2.6688
1	0		1	0		1	5.15971		1	0		1	0		1	0
1	0		1	0		1	0		1	0		1	0		1	0
1	5.1418		1	0		1	0		1	0		1	0		1	0
1	0		1	0		1	6.43641		1	0		1	0		1	0
1	0		1	3.90554		1	0		1	0		1	0		1	0
1	0		1	3.10215		1	0		1	0		1	0		1	0
1	5.25976		1	3.99322		1	3.99322		1	0		1	0		1	0
1	3.0512		1	3.0512		1	3.96135		1	3.0512		1	0		1	0
1	0		1	0		1	5.4165		1	2.63552		1	0		1	0
1	0		1	0		1	4.66283		1	0		1	0		1	0
1	5.338		1	3.82263		1	2.09997		1	0		1	0		1	0
1	0		1	0		1	4.12491		1	0		1	0		1	0
1	0		1	0		1	0		1	0		1	0		1	2.87283
1	4.26371		1	0		1	4.65987		1	0		1	0		1	0
1	2.87046		1	2.87046		1	2.87046		1	0		1	0		1	0
1	0		1	0		1	0		1	4.09398		1	0		1	0
1	0		1	0		1	0		1	0		1	0		1	0
1	0		1	0		1	0		1	0		1	0		1	0
1	5.71229		1	3.63564		1	3.63564		1	0		1	0		1	2.74717
1	0		1	0		1	4.88294		1	0		1	0		1	0
1	0		1	0		1	0		1	0		1	0		1	0
1	0		1	0		1	0		1	0		1	0		1	0
1	5.2431		1	3.06609		1	3.5924		1	0		1	3.5924		1	0
1	0		1	0		1	0		1	0		1	0		1	0
1	0		1	0		1	0		1	0		1	0		1	4.19857
1	0		1	0		1	3.70177		1	0		1	0		1	2.80859
1	3.40939		1	0		1	2.89064		1	0		1	0		1	0
1	0		1	0		1	6.54833		1	0		1	0		1	7.12814
1	3.74104		1	0		1	2.35727		1	0		1	0		1	0
1	0		1	0		1	0		1	0		1	0		1	0
1	0		1	0		1	4.25792		1	0		1	0		1	0
1	3.76829		1	0		1	0		1	0		1	0		1	0
1	4.43136		1	4.43136		1	4.99386		1	0		1	4.99386		1	0
1	0		1	0		1	0		1	0		1	0		1	0
1	0		1	0		1	3.71973		1	0		1	0		1	0
1	3.71469		1	0		1	2.82049		1	0		1	0		1	0
1	0		1	0		1	4.5992		1	0		1	0		1	0
1	0		1	0		1	3.64662		1	0		1	1.95643		1	1.95643
1	0		1	0		1	0		1	0		1	0		1	0
1	0		1	0		1	0		1	0		1	0		1	0
1	0		1	0		1	0		1	0		1	0		1	0
1	2.86493		1	4.3115		1	4.70824		1	0		1	0		1	0
1	0		1	3.71061		1	4.65444		1	0		1	5.22018		1	0
1	0		1	0		1	0		1	0		1	0		1	3.78701
1	0		1	0		1	2.74653		1	0		1	0		1	0
1	0		1	0		1	0		1	0		1	0		1	0
1	0		1	0		1	2.96735		1	0		1	0		1	2.96735
1	0		1	0		1	5.10622		1	0		1	0		1	0
1	0		1	0		1	5.21677		1	0		1	3.70741		1	0
1	0		1	0		1	0		1	0		1	0		1	0
1	0		1	0		1	3.76054		1	0		1	0		1	0
1	0		1	0		1	3.23756		1	3.23756		1	0		1	0
1	0		1	4.58743		1	2.75702		1	0		1	0		1	0
1	0		1	0		1	0		1	0		1	0		1	0
1	0		1	0		1	0		1	0		1	0		1	0
1	0		1	0		1	4.84238		1	0		1	0		1	0
1	0		1	0		1	3.6663		1	0		1	0		1	0
1	4.1407		1	0		1	0		1	0		1	0		1	0
1	4.35706		1	4.35706		1	0		1	0		1	4.35706		1	0
1	3.67796		1	3.67796		1	5.40252		1	0		1	0		1	0
1	0		1	0		1	0		1	0		1	0		1	0
1	0		1	0		1	4.63831		1	0		1	0		1	5.03883
1	0		1	0		1	6.06824		1	0		1	0		1	0
1	0		1	0		1	4.10936		1	0		1	0		1	0
1	0		1	0		1	4.37483		1	2.30714		1	0		1	0
1	4.40061		1	0		1	5.36601		1	0		1	0		1	0
1	0		1	0		1	0		1	0		1	0		1	2.8494
1	0		1	0		1	0		1	0		1	0		1	0
1	0		1	0		1	3.94373		1	0		1	0		1	3.94373
1	3.69142		1	3.69142		1	0		1	0		1	0		1	0
1	2.68661		1	4.50786		1	5.28777		1	2.68661		1	2.68661		1	0
1	0		1	0		1	0		1	0		1	0		1	0
1	0		1	0		1	3.14551		1	0		1	0		1	0
1	2.70332		1	0		1	5.30703		1	2.70332		1	0		1	2.70332
1	0		1	0		1	3.64628		1	0		1	0		1	0
1	4.26416		1	0		1	0		1	0		1	0		1	0
1	2.41846		1	0		1	2.41846		1	0		1	0		1	2.41846
1	0		1	0		1	4.22728		1	0		1	0		1	2.78869
1	0		1	0		1	6.70986		1	0		1	0		1	3.50691
1	0		1	0		1	3.11437		1	0		1	0		1	0
1	0		1	4.09761		1	2.67197		1	0		1	0		1	3.55422
1	0		1	0		1	5.78892		1	3.56779		1	0		1	0
1	3.53655		1	3.53655		1	3.53655		1	0		1	0		1	0
1	4.10056		1	4.10056		1	3.18237		1	0		1	0		1	0
1	3.15429		1	0		1	4.0709		1	0		1	0		1	1.86156
1	0		1	4.68924		1	4.29271		1	0		1	0		1	0
1	0		1	0		1	3.51576		1	0		1	0		1	3.51576
1	0		1	0		1	5.76206		1	0		1	0		1	2.54671
1	3.14861		1	0		1	0		1	0		1	0		1	0
1	0		1	0		1	4.15502		1	1.76638		1	0		1	0
1	0		1	0		1	5.62976		1	2.82049		1	0		1	0
1	0		1	0		1	4.86834		1	0		1	0		1	0
1	0		1	0		1	0		1	0		1	0		1	0
1	0		1	0		1	0		1	0		1	0		1	0
1	4.81706		1	0		1	4.50786		1	0		1	0		1	0
1	3.56779		1	0		1	4.50564		1	0		1	0		1	0
1	0		1	3.73173		1	0		1	0		1	0		1	0
1	0		1	0		1	0		1	0		1	0		1	0
1	0		1	2.75852		1	2.75852		1	0		1	0		1	0
1	5.01779		1	0		1	0		1	0		1	0		1	0
1	0		1	0		1	2.78429		1	0		1	0		1	0
1	0		1	0		1	0		1	0		1	0		1	0
1	3.61377		1	0		1	2.72705		1	0		1	0		1	0
1	0		1	0		1	5.25716		1	0		1	0		1	3.36611
1	0		1	0		1	0		1	0		1	0		1	0
1	0		1	0		1	3.83066		1	0		1	0		1	0
1	0		1	0		1	5.31947		1	0		1	0		1	0
1	0		1	3.74739		1	0		1	0		1	0		1	0
1	0		1	0		1	4.42008		1	0		1	0		1	2.60928
1	0		1	0		1	3.93988		1	0		1	0		1	2.53157
1	0		1	0		1	0		1	0		1	0		1	0
1	0		1	0		1	0		1	0		1	0		1	0
1	5.62123		1	3.70653		1	2.81311		1	0		1	0		1	0
1	4.17137		1	0		1	2.96477		1	0		1	0		1	2.13881
1	0		1	2.93697		1	4.39046		1	0		1	0		1	0
1	0		1	0		1	2.25972		1	0		1	0		1	2.25972
1	0		1	3.35727		1	3.35727		1	0		1	2.02963		1	0
1	4.28629		1	0		1	3.07125		1	0		1	0		1	0
1	0		1	0		1	4.97778		1	0		1	0		1	0
1	0		1	0		1	4.11162		1	0		1	0		1	0
1	0		1	0		1	1.85957		1	0		1	0		1	0
1	5.43806		1	3.38018		1	3.38018		1	0		1	0		1	0
1	0		1	0		1	3.18237		1	0		1	0		1	0
1	4.23059		1	0		1	2.79161		1	0		1	3.68347		1	0
1	3.31165		1	3.31165		1	4.23703		1	0		1	0		1	0
1	0		1	0		1	5.26926		1	0		1	0		1	0
1	2.72574		1	0		1	4.15737		1	0		1	0		1	0
1	0		1	0		1	0		1	0		1	0		1	0
1	0		1	0		1	5.02662		1	0		1	0		1	5.59673
1	4.91025		1	0		1	0		1	0		1	0		1	0
1	0		1	0		1	0		1	0		1	0		1	0
1	0		1	0		1	0		1	0		1	0		1	0
1	0		1	0		1	3.47392		1	0		1	0		1	3.47392
1	0		1	0		1	4.5843		1	0		1	0		1	0
1	4.31237		1	0		1	4.31237		1	0		1	3.38322		1	3.38322
1	0		1	0		1	0		1	0		1	0		1	0
1	0		1	0		1	3.43349		1	0		1	0		1	0
1	4.37414		1	0		1	4.37414		1	0		1	0		1	0
1	0		1	0		1	0		1	0		1	0		1	0
2	4.85365		2	2.99603		2	0		2	0		2	2.99603		2	0
2	0		2	0		2	5.03993		2	0		2	0		2	0
2	0		2	0		2	0		2	0		2	0		2	2.67469
2	5.44579		2	0		2	0		2	0		2	5.16362		2	0
2	4.84689		2	0		2	0		2	0		2	2.71282		2	0
2	3.27367		2	0		2	0		2	0		2	0		2	5.26948
2	0		2	0		2	0		2	0		2	0		2	3.38943
2	3.11137		2	0		2	0		2	2.26933		2	4.79431		2	0
2	0		2	0		2	3.7171		2	0		2	0		2	3.7171
2	3.64927		2	3.12068		2	0		2	0		2	4.59066		2	0
2	0		2	0		2	0		2	0		2	0		2	4.18682
2	4.07373		2	0		2	4.07373		2	0		2	0		2	2.65076
2	3.73281		2	4.42573		2	0		2	0		2	0		2	0
2	0		2	0		2	0		2	0		2	0		2	2.904
2	0		2	5.52058		2	3.50627		2	2.1551		2	2.98331		2	2.98331
2	0		2	0		2	2.74653		2	0		2	0		2	2.74653
2	4.89758		2	2.35473		2	0		2	0		2	4.89758		2	0
2	0		2	2.68796		2	4.11528		2	0		2	0		2	0
2	3.87941		2	0		2	0		2	0		2	0		2	0
2	3.93988		2	2.53157		2	0		2	0		2	3.93988		2	0
2	0		2	2.27113		2	2.27113		2	2.27113		2	0		2	2.27113
2	0		2	0		2	0		2	3.11187		2	3.11187		2	0
2	0		2	0		2	3.09356		2	0		2	0		2	0
2	0		2	0		2	0		2	0		2	0		2	4.7535
2	3.8799		2	2.97471		2	3.49723		2	0		2	5.6155		2	0
2	3.42196		2	0		2	0		2	0		2	0		2	0
2	4.12606		2	0		2	0		2	0		2	0		2	0
2	3.92581		2	2.51929		2	0		2	2.51929		2	2.51929		2	0
2	4.86898		2	3.37948		2	0		2	4.30852		2	4.86898		2	0
2	6.00805		2	0		2	2.65076		2	0		2	2.65076		2	0
2	3.84006		2	0		2	0		2	0		2	3.30466		2	0
2	0		2	0		2	2.40735		2	0		2	0		2	2.40735
2	0		2	0		2	0		2	0		2	0		2	0
2	0		2	0		2	2.95215		2	0		2	0		2	0
2	5.99535		2	0		2	0		2	0		2	0		2	0
2	0		2	0		2	0		2	0		2	3.16173		2	0
2	3.66676		2	2.29278		2	2.29278		2	0		2	5.322		2	0
2	2.55778		2	3.42962		2	2.55778		2	3.96929		2	4.66891		2	0
2	0		2	0		2	4.13619		2	0		2	0		2	4.13619
2	2.81085		2	0		2	0		2	0		2	4.64772		2	0
2	0		2	0		2	0		2	0		2	0		2	3.72629
2	0		2	0		2	0		2	0		2	0		2	3.97425
2	0		2	0		2	2.77631		2	0		2	0		2	6.5641
2	3.48465		2	0		2	0		2	0		2	2.96273		2	0
2	0		2	0		2	0		2	0		2	0		2	0
2	3.47664		2	2.60075		2	0		2	0		2	3.47664		2	0
2	0		2	3.00666		2	0		2	0		2	3.91409		2	0
2	4.87583		2	3.62574		2	3.62574		2	0		2	0		2	0
2	0		2	0		2	0		2	0		2	0		2	0
2	2.71962		2	5.5139		2	2.71962		2	0		2	3.60561		2	2.71962
2	0		2	0		2	3.42586		2	0		2	4.35706		2	0
2	0		2	5.28854		2	0		2	0		2	0		2	0
2	3.6133		2	4.06471		2	2.95289		2	0		2	3.6133		2	0
2	5.33743		2	1.85957		2	2.6457		2	0		2	0		2	3.15153
2	2.1903		2	0		2	3.0229		2	0		2	4.48433		2	0
2	0		2	0		2	2.89025		2	0		2	0		2	2.89025
2	4.74136		2	3.79431		2	0		2	2.0769		2	4.09533		2	0
2	0		2	0		2	0		2	0		2	0		2	0
2	5.35727		2	3.52657		2	3.52657		2	0		2	4.82594		2	0
2	3.88411		2	0		2	0		2	0		2	0		2	0
2	0		2	3.11869		2	2.2759		2	0		2	3.11869		2	0
2	0		2	0		2	4.73628		2	0		2	0		2	0
2	0		2	0		2	0		2	0		2	0		2	4.47158
2	4.9348		2	4.37323		2	0		2	0		2	0		2	5.338
2	0		2	0		2	0		2	0		2	0		2	0
2	2.84378		2	0		2	0		2	0		2	0		2	0
2	0		2	0		2	3.3553		2	0		2	0		2	4.28296
2	3.88284		2	4.43483		2	5.54967		2	0		2	4.09119		2	2.4813
2	0		2	3.73909		2	4.28762		2	2.84338		2	0		2	0
2	2.23174		2	0		2	2.23174		2	0		2	0		2	2.23174
2	4.38204		2	3.44969		2	2.57604		2	0		2	3.44969		2	0
2	3.64547		2	0		2	0		2	0		2	2.75638		2	0
2	0		2	0		2	0		2	0		2	0		2	2.86116
2	0		2	3.55213		2	3.55213		2	0		2	0		2	0
2	0		2	0		2	2.47612		2	0		2	0		2	3.34028
2	2.79161		2	0		2	2.79161		2	0		2	0		2	2.79161
2	3.49876		2	0		2	0		2	0		2	3.49876		2	0
2	4.46434		2	0		2	3.5282		2	0		2	0		2	0
2	2.34483		2	0		2	2.34483		2	0		2	2.34483		2	2.34483
2	0		2	3.12267		2	3.12267		2	0		2	0		2	0
2	2.47119		2	4.26168		2	0		2	0		2	0		2	0
2	2.26813		2	5.14368		2	2.26813		2	3.63807		2	4.02388		2	0
2	0		2	0		2	2.59096		2	0		2	0		2	0
2	4.45589		2	0		2	1.99711		2	0		2	0		2	0
2	0		2	0		2	0		2	0		2	2.58976		2	0
2	2.50919		2	0		2	4.30531		2	0		2	2.50919		2	0
2	0		2	0		2	2.83026		2	0		2	0		2	4.27329
2	3.84489		2	0		2	0		2	0		2	2.11836		2	0
2	2.61659		2	3.49403		2	0		2	2.61659		2	0		2	3.49403
2	0		2	0		2	0		2	0		2	0		2	0
2	2.81906		2	0		2	0		2	0		2	0		2	2.81906
2	4.04754		2	0		2	0		2	0		2	2.62737		2	0
2	0		2	0		2	3.93951		2	0		2	0		2	0
2	0		2	3.47132		2	3.47132		2	0		2	4.71298		2	0
2	2.80199		2	0		2	0		2	0		2	0		2	2.80199
2	0		2	0		2	3.88782		2	0		2	0		2	0
2	0		2	0		2	2.28954		2	0		2	0		2	3.86898
2	4.03879		2	0		2	2.61941		2	1.83714		2	5.30706		2	0
2	0		2	3.99222		2	3.08015		2	0		2	0		2	0
2	4.12342		2	0		2	0		2	2.6951		2	5.48581		2	0
2	0		2	0		2	0		2	0		2	0		2	0
2	0		2	0		2	2.44679		2	0		2	0		2	0
2	0		2	0		2	0		2	0		2	0		2	3.85659
2	0		2	2.6688		2	4.79675		2	2.6688		2	0		2	0
2	0		2	0		2	3.82792		2	0		2	0		2	5.74967
2	0		2	0		2	2.74868		2	0		2	0		2	4.18285
2	3.38943		2	0		2	0		2	0		2	0		2	3.38943
2	0		2	0		2	0		2	0		2	0		2	4.59813
2	2.28688		2	4.35064		2	4.35064		2	0		2	0		2	2.28688
2	0		2	0		2	3.50284		2	0		2	4.74631		2	0
2	4.19385		2	0		2	2.15704		2	0		2	3.89152		2	2.15704
2	2.50437		2	1.73855		2	3.66505		2	0		2	0		2	3.37128
2	0		2	0		2	0		2	2.38101		2	0		2	0
2	3.77852		2	4.16704		2	5.91581		2	0		2	6.68343		2	4.16704
2	4.93409		2	3.44055		2	0		2	0		2	0		2	0
2	0		2	0		2	3.17089		2	0		2	0		2	3.17089
2	0		2	0		2	3.24184		2	0		2	0		2	4.1635
2	3.43283		2	3.9726		2	0		2	2.56071		2	4.36443		2	0
2	3.26168		2	2.4049		2	2.4049		2	0		2	2.4049		2	0
2	0		2	0		2	0		2	2.70995		2	0		2	4.13996
2	0		2	0		2	2.44334		2	0		2	0		2	0
2	0		2	3.488		2	0		2	0		2	0		2	2.61117
2	2.8799		2	0		2	0		2	0		2	3.77852		2	2.8799
2	0		2	0		2	3.41319		2	0		2	0		2	4.09491
2	3.42841		2	0		2	3.42841		2	2.55655		2	4.9211		2	0
2	0		2	0		2	0		2	0		2	2.80859		2	2.80859
2	0		2	0		2	2.90728		2	0		2	0		2	2.90728
2	0		2	2.50182		2	0		2	0		2	4.85723		2	0
2	0		2	2.8337		2	2.02326		2	0		2	0		2	5.64487
2	4.94781		2	0		2	2.39671		2	0		2	2.39671		2	0
2	2.96144		2	3.48324		2	2.13553		2	0		2	2.13553		2	2.13553
2	0		2	0		2	3.33557		2	0		2	0		2	2.47197
2	0		2	0		2	2.26273		2	0		2	0		2	3.10417
2	3.88225		2	2.48078		2	2.48078		2	0		2	2.48078		2	0
2	2.70465		2	0		2	2.70465		2	0		2	0		2	0
2	0		2	0		2	0		2	0		2	0		2	3.90747
2	0		2	0		2	0		2	0		2	0		2	3.73422
2	0		2	0		2	2.09221		2	0		2	0		2	4.11428
2	4.47942		2	4.47942		2	3.01828		2	0		2	0		2	0
2	0		2	0		2	0		2	0		2	0		2	0
2	0		2	0		2	2.97691		2	0		2	0		2	0
2	3.61824		2	2.73118		2	0		2	0		2	4.55833		2	0
2	5.63544		2	0		2	0		2	2.55361		2	5.32074		2	0
2	3.19645		2	3.72792		2	2.34568		2	0		2	0		2	2.34568
2	3.49467		2	5.39537		2	0		2	0		2	2.6173		2	0
2	4.29182		2	0		2	2.8472		2	2.8472		2	0		2	0
2	3.03281		2	0		2	3.03281		2	0		2	0		2	3.94186
2	5.28092		2	0		2	0		2	0		2	3.38819		2	0
2	0		2	0		2	0		2	0		2	0		2	0
2	0		2	0		2	0		2	0		2	0		2	5.35332
2	4.23159		2	2.4452		2	2.4452		2	0		2	3.84187		2	0
2	0		2	0		2	5.39105		2	0		2	0		2	0
2	2.18428		2	0		2	2.18428		2	0		2	3.5404		2	0
2	0		2	0		2	0		2	0		2	0		2	0
2	2.65466		2	0		2	0		2	0		2	3.53518		2	0
2	0		2	0		2	3.63784		2	0		2	0		2	5.54822
2	4.48568		2	0		2	3.79098		2	0		2	5.58764		2	0
2	4.41657		2	2.60621		2	0		2	0		2	4.41657		2	0
2	0		2	0		2	3.73888		2	0		2	0		2	3.73888
2	2.2394		2	0		2	2.2394		2	2.2394		2	4.94359		2	0
2	4.13463		2	0		2	2.70531		2	0		2	0		2	0
2	2.59574		2	0		2	0		2	2.59574		2	0		2	0
2	0		2	0		2	3.93537		2	0		2	0		2	0
2	4.94392		2	4.51336		2	3.16044		2	1.57773		2	2.31354		2	0
2	0		2	4.621		2	0		2	0		2	3.38446		2	3.92258
2	0		2	0		2	2.70332		2	0		2	0		2	0
2	0		2	3.77674		2	0		2	0		2	0		2	2.87833
2	2.85639		2	2.85639		2	0		2	0		2	2.85639		2	0
2	2.54844		2	2.54844		2	2.54844		2	2.54844		2	2.54844		2	0
2	0		2	0		2	4.04054		2	0		2	0		2	0
2	0		2	0		2	0		2	0		2	0		2	3.86295
2	0		2	0		2	4.56328		2	0		2	0		2	3.09542
2	3.67197		2	3.67197		2	2.29719		2	2.29719		2	4.82823		2	0
2	2.15121		2	0		2	0		2	0		2	3.50169		2	0
2	2.20069		2	0		2	3.03457		2	0		2	0		2	4.24686
2	0		2	0		2	0		2	0		2	0		2	0
2	4.29888		2	0		2	0		2	0		2	3.3703		2	0
2	0		2	0		2	2.80777		2	0		2	0		2	4.64443
2	0		2	0		2	0		2	0		2	2.70465		2	0
2	0		2	3.5924		2	2.7073		2	0		2	4.53132		2	0
2	0		2	0		2	0		2	0		2	0		2	4.23947
2	0		2	0		2	0		2	0		2	0		2	0
2	0		2	0		2	2.62691		2	0		2	0		2	4.60277
2	4.63116		2	4.63116		2	0		2	2.3115		2	4.07502		2	0
2	4.05476		2	0		2	2.29425		2	0		2	0		2	0
2	0		2	0		2	0		2	0		2	0		2	2.69377
2	4.65833		2	0		2	2.334		2	0		2	0		2	0
2	0		2	2.72836		2	3.6153		2	0		2	0		2	0
2	4.42854		2	3.20383		2	4.12325		2	2.35248		2	4.42854		2	3.20383
2	3.89491		2	2.49185		2	0		2	0		2	4.59258		2	0
2	4.43369		2	3.49902		2	0		2	2.14893		2	3.88176		2	2.14893
2	0		2	0		2	0		2	0		2	0		2	6.61753
2	6.44354		2	0		2	0		2	0		2	5.75342		2	0
2	4.98814		2	2.61424		2	0		2	0		2	4.42573		2	0
2	5.25323		2	4.29057		2	4.29057		2	0		2	3.36247		2	0
2	4.4138		2	3.47988		2	3.47988		2	0		2	4.72214		2	0
2	2.53506		2	0		2	0		2	0		2	0		2	3.94373
2	3.9656		2	4.4522		2	5.01502		2	1.62714		2	3.51665		2	1.62714
2	0		2	0		2	2.55778		2	0		2	0		2	3.96929
2	0		2	0		2	3.69064		2	0		2	0		2	0
2	2.47508		2	0		2	0		2	0		2	0		2	5.39369
2	0		2	0		2	0		2	0		2	0		2	2.94448
2	4.45884		2	3.23205		2	2.37796		2	0		2	5.68308		2	0
2	0		2	0		2	5.42328		2	0		2	0		2	0
2	2.60383		2	0		2	2.60383		2	0		2	0		2	4.02112
2	4.09457		2	0		2	2.32797		2	2.32797		2	4.09457		2	0
2	3.79129		2	2.07416		2	0		2	0		2	2.892		2	0
2	3.4853		2	0		2	3.4853		2	0		2	4.4194		2	0
2	0		2	0		2	2.2857		2	0		2	0		2	5.68336
2	0		2	0		2	2.93357		2	0		2	0		2	4.38681
2	3.58002		2	0		2	0		2	0		2	3.58002		2	0
2	3.68986		2	0		2	0		2	0		2	2.79743		2	0
2	2.16285		2	2.99222		2	2.99222		2	3.51538		2	2.99222		2	2.16285
2	2.25248		2	0		2	2.25248		2	0		2	0		2	2.25248
2	3.61235		2	3.61235		2	0		2	0		2	4.55207		2	0
2	0		2	0		2	0		2	0		2	0		2	5.75248
2	3.46728		2	2.59216		2	3.46728		2	0		2	4.40061		2	0
2	0		2	0		2	0		2	0		2	0		2	3.99729
2	0		2	0		2	3.25066		2	0		2	0		2	0
2	3.04736		2	0		2	3.04736		2	0		2	0		2	0
2	4.50487		2	0		2	0		2	0		2	4.11086		2	0
2	2.17473		2	0		2	2.17473		2	0		2	4.86394		2	0
2	2.45312		2	0		2	3.31513		2	0		2	0		2	3.31513
2	2.26813		2	0		2	0		2	0		2	0		2	3.63807
2	5.28463		2	3.63157		2	3.63157		2	0		2	4.57216		2	0
2	0		2	0		2	0		2	0		2	0		2	0
2	5.12825		2	0		2	0		2	0		2	3.62352		2	0
2	0		2	0		2	0		2	0		2	0		2	0
2	0		2	0		2	0		2	0		2	0		2	4.75473
2	2.77062		2	2.77062		2	4.20727		2	0		2	2.77062		2	0
2	0		2	0		2	0		2	0		2	0		2	2.53007
2	0		2	0		2	0		2	0		2	0		2	0
2	0		2	0		2	2.62597		2	0		2	0		2	5.72063
2	0		2	0		2	2.419		2	0		2	0		2	4.5071
2	0		2	0		2	3.31687		2	0		2	0		2	0
2	0		2	0		2	0		2	0		2	0		2	4.12267
2	6.56605		2	0		2	4.05528		2	0		2	3.13947		2	3.13947
2	0		2	0		2	2.94953		2	0		2	4.40429		2	0
2	0		2	0		2	2.31644		2	0		2	0		2	4.8513
2	4.73963		2	3.06143		2	3.06143		2	0		2	0		2	0
2	2.10568		2	0		2	0		2	0		2	0		2	3.82924
2	1.91609		2	0		2	1.91609		2	0		2	1.91609		2	5.41309
2	0		2	0		2	4.27419		2	0		2	3.72596		2	0
2	3.72727		2	2.02184		2	2.02184		2	2.02184		2	3.72727		2	0
2	3.21925		2	3.21925		2	0		2	0		2	0		2	3.75157
2	0		2	0		2	3.82355		2	0		2	0		2	5.91196
2	0		2	0		2	1.64386		2	0		2	0		2	2.39232
2	2.29101		2	3.13553		2	0		2	2.29101		2	2.29101		2	0
2	4.31535		2	0		2	3.56133		2	0		2	2.67852		2	0
2	0		2	0		2	3.97324		2	0		2	0		2	2.78283
2	4.74131		2	0		2	0		2	0		2	3.49812		2	0
2	0		2	4.25111		2	0		2	0		2	2.46231		2	0
2	3.10652		2	3.63459		2	3.63459		2	0		2	0		2	2.26514
2	4.19267		2	3.80374		2	0		2	2.41197		2	4.96583		2	0
2	3.36485		2	2.49851		2	0		2	0		2	4.29315		2	0
2	4.61806		2	0		2	0		2	2.30042		2	3.6757		2	0
2	0		2	0		2	2.93357		2	0		2	0		2	4.9486
2	3.22234		2	0		2	3.22234		2	0		2	0		2	0
2	0		2	0		2	3.42895		2	0		2	0		2	0
2	5.08644		2	2.35671		2	2.35671		2	0		2	4.89985		2	0
2	2.42304		2	4.51191		2	5.16607		2	0		2	0		2	0
2	0		2	2.53232		2	3.40177		2	0		2	0		2	3.40177
2	0		2	0		2	4.06738		2	2.64501		2	0		2	0
2	2.66357		2	2.66357		2	4.48188		2	0		2	0		2	0
2	2.63668		2	4.45134		2	4.05814		2	2.63668		2	0		2	0
2	0		2	0		2	0		2	0		2	0		2	4.49371
2	0		2	0		2	0		2	0		2	0		2	2.43962
2	5.11291		2	3.40626		2	0		2	0		2	3.94505		2	0
2	4.41393		2	0		2	0		2	0		2	2.33999		2	0
2	4.78686		2	2.93565		2	2.11303		2	2.11303		2	4.60164		2	0
2	0		2	0		2	1.27143		2	0		2	0		2	0
2	0		2	0		2	0		2	0		2	0		2	0
2	4.55195		2	2.89064		2	0		2	2.07313		2	5.04797		2	0
2	3.20539		2	0		2	3.20539		2	0		2	4.68207		2	0
2	5.10518		2	3.6017		2	3.98668		2	0		2	4.54102		2	3.07502
2	0		2	0		2	0		2	0		2	0		2	5.60176
2	3.28865		2	0		2	0		2	0		2	3.28865		2	0
2	0		2	0		2	0		2	0		2	0		2	2.71061
2	4.24762		2	0		2	2.80715		2	0		2	0		2	0
2	0		2	0		2	0		2	0		2	3.19959		2	0
2	3.79129		2	0		2	0		2	0		2	5.04933		2	0
2	2.20445		2	2.20445		2	0		2	0		2	0		2	2.20445
2	4.86523		2	4.39951		2	3.17664		2	2.32797		2	4.09457		2	0
2	3.59144		2	2.22805		2	0		2	0		2	4.53032		2	0
2	0		2	4.81819		2	0		2	0		2	0		2	0
2	0		2	0		2	0		2	0		2	0		2	0
2	1.76808		2	0		2	3.03879		2	3.40939		2	0		2	1.76808
2	4.06333		2	4.06333		2	2.05102		2	0		2	5.38778		2	0
2	0		2	0		2	0		2	3.41061		2	0		2	0
2	4.76166		2	3.81383		2	0		2	2.09288		2	4.11512		2	0
2	0		2	0		2	0		2	0		2	3.30115		2	0
2	0		2	0		2	0		2	0		2	0		2	0
2	0		2	0		2	0		2	0		2	0		2	4.50564
2	0		2	0		2	2.52607		2	0		2	0		2	2.52607
2	3.75318		2	0		2	2.36765		2	0		2	0		2	0
2	0		2	5.42522		2	4.32747		2	0		2	0		2	0
2	4.43476		2	1.90689		2	4.12945		2	1.90689		2	3.20961		2	1.24793
2	3.84127		2	2.93866		2	2.93866		2	0		2	4.39232		2	0
2	0		2	0		2	0		2	0		2	0		2	0
2	3.81363		2	0		2	4.20273		2	0		2	0		2	3.81363
2	3.30932		2	0		2	1.69064		2	0		2	3.60182		2	0
2	2.82049		2	6.31897		2	4.26251		2	0		2	0		2	2.82049
2	3.64212		2	0		2	3.64212		2	0		2	0		2	4.33214
2	3.39218		2	3.39218		2	3.02219		2	1.75489		2	1.75489		2	2.52331
2	0		2	0		2	0		2	0		2	2.96218		2	0
2	0		2	4.10936		2	0		2	5.06695		2	5.06695		2	0
2	0		2	0		2	3.54077		2	0		2	0		2	0
2	0		2	0		2	4.60027		2	0		2	0		2	2.1117
2	4.89467		2	0		2	0		2	0		2	3.73552		2	0
2	0		2	0		2	2.76787		2	0		2	0		2	2.76787
2	0		2	4.42102		2	2.96477		2	0		2	0		2	5.96037
2	4.27917		2	0		2	0		2	2.48646		2	4.58616		2	0
2	0		2	0		2	3.47794		2	0		2	2.60193		2	3.47794
2	2.60928		2	0		2	2.60928		2	0		2	0		2	0
2	3.68269		2	0		2	0		2	0		2	3.68269		2	0
2	0		2	0		2	0		2	0		2	0		2	0
2	0		2	0		2	1.65673		2	0		2	0		2	3.26499
2	3.62398		2	0		2	2.2558		2	2.2558		2	0		2	0
2	0		2	0		2	1.99349		2	0		2	0		2	1.99349
2	4.00036		2	2.24823		2	0		2	0		2	4.00036		2	0
2	2.30451		2	3.15056		2	0		2	0		2	5.0233		2	0
2	3.28821		2	0		2	1.97196		2	1.97196		2	4.21249		2	0
2	3.5656		2	2.68257		2	0		2	0		2	0		2	0
2	0		2	0		2	3.12367		2	0		2	0		2	3.12367
2	4.02963		2	2.27292		2	4.02963		2	0		2	4.33371		2	0
2	5.10739		2	3.76043		2	3.22774		2	2.37407		2	2.37407		2	2.37407
2	2.70332		2	0		2	5.66146		2	0		2	0		2	2.70332
2	3.76945		2	0		2	0		2	0		2	5.28211		2	0
2	0		2	0		2	0		2	0		2	0		2	3.99322
2	0		2	0		2	0		2	0		2	0		2	2.7229
2	5.97193		2	4.03931		2	2.0314		2	2.0314		2	4.03931		2	0
2	0		2	0		2	0		2	0		2	0		2	4.09178
2	2.16736		2	2.99693		2	2.99693		2	0		2	4.85464		2	0
2	0		2	0		2	0		2	0		2	4.84689		2	0
2	0		2	0		2	3.11003		2	0		2	0		2	0
2	4.47632		2	3.78188		2	0		2	0		2	3.78188		2	3.78188
2	0		2	0		2	0		2	0		2	0		2	0
2	4.61536		2	2.29807		2	3.14356		2	0		2	3.14356		2	2.29807
2	2.25852		2	0		2	0		2	0		2	3.0993		2	0
2	0		2	0		2	0		2	0		2	0		2	2.55533
2	3.73606		2	3.2043		2	2.35276		2	2.35276		2	4.42908		2	0
2	0		2	0		2	0		2	0		2	0		2	0
2	4.09068		2	0		2	0		2	4.09068		2	0		2	0
2	0		2	0		2	0		2	3.07724		2	4.94308		2	0
2	0		2	0		2	0		2	0		2	0		2	4.54461
2	3.07348		2	0		2	0		2	0		2	5.10362		2	0
2	2.7229		2	0		2	4.15437		2	0		2	0		2	3.60928
2	0		2	0		2	0		2	0		2	0		2	0
2	0		2	0		2	0		2	0		2	0		2	2.47067
2	0		2	0		2	0		2	0		2	0		2	3.08882
2	0		2	0		2	0		2	0		2	0		2	2.40081
2	3.52682		2	0		2	2.64685		2	2.64685		2	0		2	0
2	0		2	2.18555		2	2.18555		2	0		2	0		2	3.54176
2	4.7543		2	3.27247		2	3.27247		2	0		2	3.27247		2	0
2	0		2	0		2	2.30772		2	0		2	0		2	0
2	0		2	0		2	0		2	0		2	0		2	0
2	0		2	0		2	1.99964		2	0		2	0		2	3.69977
2	0		2	0		2	0		2	0		2	0		2	4.335
2	3.67875		2	3.1491		2	4.62135		2	2.30305		2	3.67875		2	0
2	3.90323		2	4.20571		2	0		2	0		2	0		2	0
2	0		2	0		2	3.59526		2	0		2	0		2	2.70995
2	0		2	0		2	2.72836		2	0		2	0		2	2.72836
2	0		2	0		2	0		2	0		2	0		2	2.55582
2	0		2	0		2	0		2	0		2	0		2	4.38681
2	0		2	0		2	2.03492		2	0		2	0		2	3.36373
2	0		2	0		2	0		2	0		2	4.67503		2	0
2	3.20477		2	0		2	3.20477		2	0		2	0		2	2.35332
2	4.1992		2	2.41738		2	0		2	0		2	3.2756		2	0
2	0		2	2.6248		2	0		2	0		2	0		2	3.50284
2	0		2	0		2	0		2	2.99874		2	0		2	0
2	5.42485		2	0		2	0		2	0		2	0		2	0
2	4.23458		2	4.23458		2	4.23458		2	0		2	3.30932		2	0
2	0		2	0		2	3.6757		2	0		2	0		2	2.30042
2	4.22674		2	3.30173		2	5.75937		2	0		2	0		2	4.53313
2	5.0784		2	3.91188		2	0		2	2.50691		2	0		2	0
2	3.81127		2	4.50653		2	2.41846		2	2.41846		2	2.41846		2	0
2	0		2	0		2	0		2	0		2	0		2	0
2	4.57477		2	0		2	0		2	2.74588		2	3.63413		2	0
2	0		2	0		2	0		2	0		2	0		2	0
2	0		2	4.49991		2	2.41278		2	0		2	2.41278		2	0
2	0		2	3.64858		2	2.75916		2	0		2	0		2	5.1547
2	3.68751		2	0		2	0		2	0		2	0		2	4.23458
2	2.65787		2	0		2	0		2	0		2	0		2	2.65787
2	0		2	0		2	2.50131		2	0		2	0		2	4.29631
2	3.371		2	4.29954		2	3.371		2	0		2	3.371		2	0
2	0		2	0		2	3.19692		2	0		2	0		2	0
2	3.3238		2	0		2	3.85997		2	0		2	0		2	4.2499
2	3.95745		2	2.21226		2	0		2	0		2	2.21226		2	0
2	1.7277		2	0		2	1.7277		2	0		2	0		2	0
2	2.33543		2	0		2	4.10333		2	0		2	4.87426		2	0
2	0		2	0		2	0		2	0		2	0		2	0
2	4.7137		2	4.7137		2	5.18333		2	0		2	4.40545		2	0
2	5.17425		2	5.17425		2	0		2	0		2	4.21366		2	0
2	2.50029		2	0		2	3.90429		2	0		2	2.50029		2	2.50029
2	3.60372		2	0		2	3.0769		2	0		2	4.94256		2	0
2	5.08695		2	2.51425		2	2.51425		2	2.51425		2	0		2	0
2	0		2	0		2	4.54151		2	0		2	0		2	0
2	3.57204		2	0		2	3.57204		2	0		2	3.57204		2	0
2	0		2	0		2	2.96403		2	0		2	0		2	0
2	0		2	0		2	0		2	0		2	0		2	0
2	3.47794		2	3.47794		2	0		2	0		2	2.60193		2	0
2	0		2	0		2	0		2	0		2	0		2	0
2	0		2	2.31817		2	0		2	0		2	3.16575		2	0
2	2.74653		2	2.74653		2	2.74653		2	0		2	0		2	0
2	0		2	0		2	2.74524		2	0		2	0		2	0
2	0		2	0		2	0		2	0		2	0		2	2.66948
2	0		2	3.79213		2	4.18094		2	0		2	6.28764		2	0
2	3.66164		2	0		2	4.20813		2	2.77146		2	2.77146		2	2.77146
2	0		2	0		2	0		2	0		2	0		2	2.52482
2	0		2	3.48324		2	3.48324		2	0		2	0		2	0
2	0		2	0		2	0		2	0		2	0		2	3.58316
2	2.56779		2	0		2	3.44055		2	0		2	0		2	5.33728
2	5.30469		2	2.70133		2	2.70133		2	0		2	4.13019		2	0
2	0		2	0		2	2.99693		2	0		2	0		2	0
2	5.01708		2	2.63923		2	0		2	0		2	5.87113		2	0
2	4.2407		2	3.31513		2	2.45312		2	0		2	4.80002		2	0
2	4.98354		2	3.72846		2	2.0229		2	0		2	6.15919		2	0
2	0		2	0		2	2.59956		2	0		2	3.47521		2	0
2	0		2	0		2	0		2	0		2	0		2	6.05595
2	3.92067		2	2.51475		2	2.51475		2	0		2	4.31172		2	0
2	0		2	0		2	3.24138		2	0		2	4.16294		2	0
2	0		2	0		2	2.78513		2	0		2	0		2	3.67649
2	3.68908		2	0		2	2.79681		2	0		2	2.79681		2	0
2	5.47327		2	0		2	0		2	2.8486		2	4.29352		2	0
2	3.42331		2	4.10543		2	2.08508		2	3.42331		2	5.19645		2	0
2	0		2	0		2	0		2	0		2	0		2	0
2	4.52281		2	0		2	4.03483		2	0		2	0		2	1.67762
2	0		2	2.20977		2	0		2	0		2	0		2	0
2	2.69131		2	2.69131		2	2.69131		2	2.69131		2	2.69131		2	0
2	4.13093		2	0		2	0		2	0		2	0		2	0
2	0		2	0		2	3.23373		2	0		2	0		2	4.46055
2	3.83066		2	4.38135		2	0		2	0		2	0		2	0
2	0		2	0		2	0		2	0		2	0		2	4.4706
2	2.45523		2	0		2	2.45523		2	0		2	0		2	0
2	0		2	0		2	0		2	2.67084		2	0		2	5.90797
2	0		2	0		2	0		2	0		2	2.83572		2	0
2	0		2	0		2	2.21909		2	0		2	0		2	3.05537
2	5.58799		2	3.56925		2	2.20883		2	2.20883		2	4.90622		2	0
2	0		2	0		2	0		2	0		2	0		2	5.52923
2	0		2	4.30034		2	0		2	0		2	0		2	0
2	4.1061		2	2.33771		2	0		2	0		2	2.33771		2	0
2	0		2	0		2	0		2	0		2	0		2	0
2	0		2	2.35473		2	0		2	0		2	0		2	0
2	3.09356		2	0		2	4.00648		2	0		2	4.31027		2	0
2	2.146		2	0		2	0		2	0		2	0		2	0
2	4.86329		2	2.04369		2	0		2	0		2	4.51482		2	0
2	0		2	0		2	3.54782		2	0		2	0		2	4.09111
2	0		2	0		2	0		2	0		2	0		2	0
2	5.1764		2	0		2	0		2	0		2	0		2	0
2	3.10969		2	5.60588		2	5.60588		2	1.54003		2	2.26784		2	2.26784
2	3.48736		2	4.98386		2	4.02875		2	0		2	3.48736		2	2.61046
2	0		2	0		2	6.44791		2	0		2	0		2	0
2	4.37594		2	4.77347		2	0		2	0		2	2.92372		2	0
2	3.53705		2	4.22342		2	3.92067		2	2.18142		2	0		2	3.92067
2	4.63877		2	2.53157		2	0		2	0		2	3.93988		2	0
2	0		2	0		2	4.5121		2	0		2	0		2	5.88709
2	0		2	0		2	0		2	0		2	0		2	4.73698
2	5.50995		2	3.60193		2	0		2	0		2	4.14674		2	0
2	2.77926		2	3.67016		2	0		2	0		2	0		2	4.21684
2	3.98523		2	3.07348		2	0		2	0		2	0		2	0
2	0		2	0		2	0		2	0		2	0		2	0
2	2.55827		2	0		2	3.43029		2	2.55827		2	2.55827		2	0
2	5.0784		2	2.91781		2	3.43776		2	0		2	4.12043		2	2.09727
2	3.88264		2	0		2	2.97728		2	0		2	3.49991		2	0
2	0		2	0		2	3.61082		2	0		2	0		2	5.11483
2	5.04592		2	3.44055		2	0		2	0		2	4.68049		2	0
2	3.43603		2	0		2	0		2	0		2	3.43603		2	0
2	0		2	0		2	3.39561		2	0		2	3.39561		2	0
2	3.02467		2	0		2	3.5493		2	0		2	2.19188		2	0
2	4.52143		2	0		2	2.69844		2	0		2	4.52143		2	0
2	5.64337		2	2.25338		2	2.25338		2	3.62106		2	4.77479		2	0
2	3.07262		2	0		2	0		2	0		2	0		2	0
2	4.2407		2	3.31513		2	3.8509		2	0		2	3.31513		2	0
2	0		2	0		2	3.0944		2	0		2	0		2	0
2	0		2	0		2	0		2	0		2	0		2	2.67401
2	3.63784		2	3.63784		2	2.74932		2	0		2	0		2	0
2	0		2	2.73963		2	0		2	0		2	0		2	0
2	2.10635		2	0		2	0		2	0		2	5.34586		2	0
2	4.36975		2	0		2	1.93017		2	0		2	5.23024		2	0
2	4.47353		2	3.01293		2	3.01293		2	0		2	0		2	0
2	0		2	3.01203		2	0		2	0		2	4.47255		2	0
2	2.58328		2	0		2	3.45746		2	0		2	0		2	0
2	0		2	0		2	0		2	0		2	4.87966		2	0
2	3.87086		2	2.47067		2	3.33443		2	0		2	3.33443		2	0
2	0		2	0		2	4.40429		2	0		2	3.853		2	0
2	2.89918		2	0		2	0		2	0		2	0		2	0
2	0		2	0		2	3.20633		2	0		2	4.12606		2	0
2	0		2	0		2	0		2	0		2	0		2	2.7264
2	0		2	0		2	2.9555		2	0		2	0		2	3.85937
2	0		2	3.03192		2	3.03192		2	0		2	3.03192		2	0
2	0		2	0		2	0		2	0		2	0		2	0
2	4.47379		2	0		2	0		2	0		2	3.5373		2	0
2	0		2	0		2	0		2	0		2	0		2	0
2	0		2	0		2	3.95448		2	0		2	0		2	3.5701
2	3.62352		2	2.73617		2	0		2	0		2	5.84862		2	0
2	5.1614		2	0		2	3.47845		2	0		2	4.97448		2	0
2	3.24184		2	0		2	0		2	0		2	0		2	0
2	2.65076		2	0		2	3.53107		2	0		2	4.46721		2	0
2	0		2	6.7074		2	4.081		2	3.16382		2	0		2	0
2	0		2	3.00666		2	0		2	0		2	0		2	3.91409
2	0		2	0		2	0		2	0		2	4.06057		2	0
2	0		2	0		2	0		2	0		2	0		2	2.87676
2	4.69783		2	2.85559		2	0		2	0		2	0		2	0
2	0		2	0		2	3.26108		2	0		2	2.40436		2	4.4898
2	4.56639		2	0		2	2.25761		2	0		2	0		2	0
2	3.39616		2	0		2	3.39616		2	0		2	0		2	0
2	0		2	0		2	3.64166		2	0		2	0		2	0
2	3.53593		2	0		2	2.65512		2	0		2	4.47236		2	0
2	2.93452		2	2.93452		2	3.83683		2	0		2	0		2	0
2	0		2	0		2	0		2	0		2	4.29271		2	0
2	0		2	0		2	0		2	0		2	0		2	0
2	5.13463		2	4.91905		2	0		2	0		2	4.66551		2	0
2	0		2	0		2	0		2	0		2	0		2	4.92248
2	4.28843		2	0		2	3.73996		2	0		2	0		2	0
2	4.63941		2	0		2	0		2	0		2	0		2	4.24359
2	0		2	3.16382		2	4.081		2	0		2	0		2	3.16382
2	0		2	0		2	0		2	0		2	0		2	0
2	3.70421		2	3.70421		2	0		2	0		2	3.70421		2	0
2	3.54263		2	4.22928		2	2.18618		2	0		2	3.01828		2	3.01828
2	5.3283		2	0		2	0		2	0		2	4.3638		2	0
2	0		2	0		2	0		2	0		2	0		2	0
2	3.7599		2	0		2	2.37351		2	0		2	2.37351		2	0
2	0		2	0		2	2.45838		2	0		2	0		2	0
2	4.24375		2	0		2	0		2	0		2	3.31803		2	0
2	2.89356		2	0		2	2.89356		2	0		2	0		2	0
2	3.44731		2	0		2	2.92695		2	2.10534		2	4.37955		2	0
2	3.67039		2	2.29602		2	3.67039		2	0		2	4.36135		2	0
2	0		2	0		2	0		2	0		2	0		2	0
2	0		2	0		2	0		2	0		2	4.72612		2	0
2	0		2	0		2	0		2	0		2	0		2	0
2	3.05676		2	3.05676		2	0		2	0		2	0		2	0
2	3.54992		2	0		2	3.54992		2	2.66812		2	5.26652		2	0
2	4.77019		2	0		2	0		2	0		2	5.42831		2	0
2	3.62504		2	3.09744		2	6.3285		2	0		2	0		2	4.01051
2	0		2	0		2	2.85559		2	0		2	0		2	3.75243
2	0		2	3.07639		2	0		2	0		2	0		2	3.07639
2	4.13619		2	0		2	1.91227		2	1.91227		2	0		2	0
2	0		2	0		2	0		2	0		2	0		2	4.14184
2	3.10802		2	0		2	0		2	0		2	4.02184		2	4.57688
2	3.15413		2	0		2	0		2	2.30772		2	4.07073		2	0
2	0		2	0		2	0		2	0		2	0		2	0
2	0		2	6.10427		2	0		2	0		2	0		2	2.54671
2	3.56779		2	2.68459		2	2.68459		2	0		2	0		2	3.56779
2	0		2	0		2	2.53804		2	0		2	0		2	3.94701
2	4.71507		2	1.81844		2	0		2	2.59765		2	5.61483		2	0
2	0		2	0		2	0		2	0		2	0		2	3.06368
2	0		2	0		2	0		2	0		2	0		2	2.85639
2	3.97453		2	3.43483		2	3.97453		2	2.56243		2	6.22114		2	0
2	3.92742		2	0		2	3.01917		2	0		2	0		2	0
2	4.62404		2	4.06807		2	0		2	0		2	0		2	0
2	4.96398		2	0		2	2.81599		2	0		2	4.25754		2	0
2	0		2	0		2	0		2	0		2	0		2	4.58826
2	0		2	0		2	0		2	0		2	0		2	0
2	3.01436		2	5.93492		2	0		2	0		2	0		2	0
2	3.68616		2	3.15623		2	0		2	0		2	4.07288		2	2.30947
2	0		2	0		2	2.77779		2	0		2	0		2	4.61076
2	0		2	0		2	0		2	0		2	0		2	3.01024
2	0		2	0		2	0		2	0		2	4.93178		2	0
2	0		2	0		2	0		2	2.67672		2	4.10274		2	0
2	0		2	0		2	2.8518		2	0		2	0		2	0
2	0		2	3.03738		2	0		2	0		2	0		2	0
2	4.51526		2	2.85758		2	3.37462		2	2.85758		2	4.30334		2	0
2	4.30655		2	3.37768		2	2.5102		2	0		2	3.37768		2	0
2	0		2	0		2	4.08857		2	0		2	0		2	4.64495
2	3.59825		2	0		2	2.23389		2	2.23389		2	0		2	0
2	5.40966		2	4.44321		2	2.98514		2	0		2	3.50805		2	0
2	0		2	0		2	4.41819		2	0		2	0		2	2.96218
2	3.25278		2	0		2	2.39671		2	0		2	4.48098		2	0
2	0		2	4.78822		2	0		2	2.93697		2	0		2	2.93697
2	0		2	0		2	3.54572		2	0		2	0		2	0
2	0		2	0		2	0		2	0		2	2.7721		2	0
2	0		2	0		2	0		2	3.26168		2	5.59249		2	0
2	0		2	0		2	0		2	0		2	0		2	0
2	3.69455		2	0		2	1.9953		2	0		2	0		2	0
2	3.49339		2	0		2	2.61612		2	3.49339		2	5.39393		2	0
2	0		2	0		2	3.6534		2	0		2	0		2	0
2	4.42921		2	0		2	0		2	0		2	3.49467		2	0
2	5.23879		2	0		2	4.80028		2	0		2	2.38984		2	1.93659
2	0		2	0		2	0		2	0		2	0		2	0
2	0		2	0		2	0		2	0		2	0		2	0
2	0		2	0		2	3.6757		2	0		2	0		2	3.6757
2	0		2	0		2	0		2	0		2	0		2	3.75318
2	2.39671		2	4.94781		2	4.17513		2	0		2	3.25278		2	0
2	5.60869		2	0		2	0		2	0		2	0		2	0
2	0		2	4.02459		2	2.60692		2	0		2	0		2	3.48324
2	2.72836		2	2.72836		2	0		2	0		2	4.86478		2	0
2	0		2	3.85868		2	0		2	0		2	0		2	2.45996
2	3.96874		2	0		2	0		2	0		2	0		2	0
2	0		2	0		2	3.5568		2	0		2	0		2	2.19818
2	5.00576		2	3.13455		2	0		2	0		2	5.00576		2	0
2	4.66704		2	0		2	3.72279		2	0		2	0		2	3.72279
2	5.17588		2	0		2	0		2	0		2	4.21529		2	0
2	0		2	0		2	2.51979		2	0		2	0		2	0
2	0		2	0		2	3.10802		2	0		2	0		2	0
2	2.75146		2	0		2	0		2	0		2	0		2	0
2	0		2	0		2	0		2	0		2	2.80777		2	0
2	5.69919		2	2.88147		2	0		2	0		2	4.3297		2	0
2	0		2	0		2	0		2	0		2	0		2	4.63116
2	0		2	0		2	0		2	0		2	0		2	2.91207
2	0		2	2.44281		2	0		2	2.44281		2	3.30349		2	0
2	4.6557		2	3.33299		2	1.32941		2	3.53481		2	4.14086		2	0
2	5.26502		2	2.85639		2	0		2	0		2	0		2	0
2	0		2	0		2	0		2	0		2	0		2	3.76075
2	3.62901		2	0		2	2.26033		2	0		2	5.28199		2	0
2	0		2	0		2	2.06729		2	0		2	0		2	3.40218
2	0		2	2.6311		2	0		2	0		2	0		2	4.7535
2	6.29247		2	5.43326		2	3.0063		2	0		2	2.17536		2	0
2	0		2	0		2	0		2	0		2	0		2	2.13619
2	0		2	0		2	0		2	0		2	0		2	0
2	0		2	0		2	0		2	0		2	0		2	0
2	3.08117		2	4.76123		2	2.24215		2	0		2	5.11195		2	0
2	2.2765		2	5.30184		2	3.64777		2	2.2765		2	4.03378		2	5.30184
2	4.27367		2	3.05953		2	3.05953		2	2.2228		2	5.71031		2	0
2	4.77167		2	3.82355		2	0		2	0		2	0		2	0
2	0		2	0		2	2.77357		2	0		2	0		2	3.66391
2	4.03633		2	4.03633		2	3.12168		2	0		2	0		2	0
2	2.48749		2	0		2	0		2	0		2	0		2	0
2	0		2	3.07639		2	3.98823		2	0		2	0		2	3.07639
2	4.22342		2	3.92067		2	0		2	0		2	4.22342		2	0
2	0		2	0		2	0		2	0		2	4.71441		2	0
2	2.03034		2	2.84177		2	2.03034		2	0		2	4.84604		2	0
2	4.28976		2	2.84519		2	3.74114		2	2.84519		2	5.56672		2	0
2	2.72836		2	0		2	0		2	0		2	0		2	0
2	3.37142		2	2.04124		2	0		2	0		2	0		2	0
2	0		2	3.07827		2	2.2397		2	0		2	0		2	2.2397
2	5.10022		2	3.93282		2	3.39438		2	3.39438		2	3.39438		2	0
2	4.69766		2	0		2	0		2	0		2	0		2	4.38957
2	4.19653		2	2.41522		2	2.41522		2	0		2	2.41522		2	0
2	2.38294		2	0		2	2.38294		2	0		2	0		2	2.38294
2	3.92581		2	2.51929		2	3.3875		2	0		2	4.31687		2	0
2	0		2	0		2	0		2	0		2	0		2	0
2	2.75425		2	2.75425		2	3.64316		2	0		2	0		2	0
2	0		2	0		2	2.88479		2	0		2	0		2	0
2	0		2	0		2	2.94654		2	0		2	0		2	0
2	0		2	0		2	3.938		2	0		2	0		2	0
2	0		2	5.35882		2	0		2	0		2	0		2	2.44573
2	2.94692		2	0		2	0		2	0		2	4.1521		2	0
2	0		2	0		2	0		2	0		2	0		2	0
[truncated: 4,046 more rows]

## Sheet: Fig. 6G
IL32			CCL5			TNFRSF4			NKG7			PRF1			GZMK
V1	V2		V1	V2		V1	V2		V1	V2		V1	V2		V1	V2
Scleroderma	4.0867		Scleroderma	0		Scleroderma	3.54362		Scleroderma	0		Scleroderma	0		Scleroderma	0
Scleroderma	4.16583		Scleroderma	4.56065		Scleroderma	0		Scleroderma	4.87032		Scleroderma	0		Scleroderma	3.62047
Scleroderma	4.84429		Scleroderma	0		Scleroderma	0		Scleroderma	0		Scleroderma	0		Scleroderma	0
Scleroderma	4.39232		Scleroderma	0		Scleroderma	0		Scleroderma	0		Scleroderma	3.45943		Scleroderma	0
Scleroderma	6.66326		Scleroderma	0		Scleroderma	0		Scleroderma	0		Scleroderma	0		Scleroderma	0
Scleroderma	5.38598		Scleroderma	0		Scleroderma	0		Scleroderma	0		Scleroderma	0		Scleroderma	0
Scleroderma	4.10274		Scleroderma	5.84885		Scleroderma	0		Scleroderma	3.18444		Scleroderma	0		Scleroderma	5.06013
Scleroderma	4.6472		Scleroderma	3.17297		Scleroderma	4.09068		Scleroderma	3.17297		Scleroderma	0		Scleroderma	4.6472
Scleroderma	3.8525		Scleroderma	0		Scleroderma	0		Scleroderma	0		Scleroderma	0		Scleroderma	3.8525
Scleroderma	3.6573		Scleroderma	4.04343		Scleroderma	0		Scleroderma	3.12829		Scleroderma	0		Scleroderma	5.08381
Scleroderma	4.47379		Scleroderma	4.78267		Scleroderma	0		Scleroderma	2.6565		Scleroderma	0		Scleroderma	4.08023
Scleroderma	4.89545		Scleroderma	5.0426		Scleroderma	0		Scleroderma	2.88596		Scleroderma	0		Scleroderma	2.06901
Scleroderma	2.58808		Scleroderma	4.39575		Scleroderma	0		Scleroderma	0		Scleroderma	0		Scleroderma	2.58808
Scleroderma	3.21971		Scleroderma	0		Scleroderma	0		Scleroderma	0		Scleroderma	0		Scleroderma	0
Scleroderma	0		Scleroderma	6.00527		Scleroderma	0		Scleroderma	5.21467		Scleroderma	0		Scleroderma	4.25301
Scleroderma	4.2322		Scleroderma	0		Scleroderma	0		Scleroderma	0		Scleroderma	0		Scleroderma	0
Scleroderma	4.53338		Scleroderma	0		Scleroderma	0		Scleroderma	0		Scleroderma	0		Scleroderma	0
Scleroderma	0		Scleroderma	0		Scleroderma	0		Scleroderma	0		Scleroderma	0		Scleroderma	2.25942
Scleroderma	5.18579		Scleroderma	4.78393		Scleroderma	0		Scleroderma	4.22489		Scleroderma	0		Scleroderma	6.16583
Scleroderma	3.70576		Scleroderma	5.2151		Scleroderma	0		Scleroderma	3.70576		Scleroderma	0		Scleroderma	5.93643
Scleroderma	3.29205		Scleroderma	5.74873		Scleroderma	0		Scleroderma	4.21645		Scleroderma	0		Scleroderma	4.77531
Scleroderma	5.748		Scleroderma	5.02883		Scleroderma	0		Scleroderma	0		Scleroderma	0		Scleroderma	5.43276
Scleroderma	4.34908		Scleroderma	0		Scleroderma	0		Scleroderma	0		Scleroderma	0		Scleroderma	0
Scleroderma	2.65581		Scleroderma	0		Scleroderma	0		Scleroderma	0		Scleroderma	0		Scleroderma	0
Scleroderma	3.86839		Scleroderma	0		Scleroderma	3.86839		Scleroderma	0		Scleroderma	0		Scleroderma	0
Scleroderma	3.36849		Scleroderma	5.25976		Scleroderma	0		Scleroderma	4.29697		Scleroderma	0		Scleroderma	5.25976
Scleroderma	0		Scleroderma	0		Scleroderma	0		Scleroderma	0		Scleroderma	0		Scleroderma	0
Scleroderma	4.77716		Scleroderma	3.82883		Scleroderma	0		Scleroderma	5.34447		Scleroderma	0		Scleroderma	3.82883
Scleroderma	2.4844		Scleroderma	3.34922		Scleroderma	0		Scleroderma	0		Scleroderma	0		Scleroderma	2.4844
Scleroderma	3.48594		Scleroderma	4.42008		Scleroderma	0		Scleroderma	0		Scleroderma	0		Scleroderma	4.9824
Scleroderma	2.17983		Scleroderma	0		Scleroderma	0		Scleroderma	0		Scleroderma	0		Scleroderma	0
Scleroderma	4.12714		Scleroderma	0		Scleroderma	0		Scleroderma	0		Scleroderma	0		Scleroderma	0
Scleroderma	4.83663		Scleroderma	5.55324		Scleroderma	0		Scleroderma	0		Scleroderma	0		Scleroderma	4.27665
Scleroderma	3.93988		Scleroderma	0		Scleroderma	3.93988		Scleroderma	0		Scleroderma	0		Scleroderma	0
Scleroderma	2.34682		Scleroderma	4.11661		Scleroderma	0		Scleroderma	0		Scleroderma	0		Scleroderma	5.07438
Scleroderma	3.91944		Scleroderma	2.51349		Scleroderma	0		Scleroderma	0		Scleroderma	0		Scleroderma	0
Scleroderma	3.30553		Scleroderma	0		Scleroderma	0		Scleroderma	0		Scleroderma	0		Scleroderma	1.68796
Scleroderma	0		Scleroderma	0		Scleroderma	0		Scleroderma	0		Scleroderma	0		Scleroderma	0
Scleroderma	3.21708		Scleroderma	3.21708		Scleroderma	0		Scleroderma	0		Scleroderma	0		Scleroderma	5.40919
Scleroderma	0		Scleroderma	0		Scleroderma	0		Scleroderma	0		Scleroderma	0		Scleroderma	0
Scleroderma	4.13282		Scleroderma	3.21272		Scleroderma	0		Scleroderma	0		Scleroderma	0		Scleroderma	0
Scleroderma	3.2496		Scleroderma	5.4447		Scleroderma	0		Scleroderma	0		Scleroderma	0		Scleroderma	3.2496
Scleroderma	0		Scleroderma	5.57846		Scleroderma	3.6663		Scleroderma	0		Scleroderma	0		Scleroderma	4.60834
Scleroderma	4.40197		Scleroderma	0		Scleroderma	0		Scleroderma	0		Scleroderma	0		Scleroderma	0
Scleroderma	4.2592		Scleroderma	4.65524		Scleroderma	0		Scleroderma	0		Scleroderma	0		Scleroderma	0
Scleroderma	4.50309		Scleroderma	3.94963		Scleroderma	0		Scleroderma	0		Scleroderma	0		Scleroderma	0
Scleroderma	4.87229		Scleroderma	2.18142		Scleroderma	0		Scleroderma	3.53705		Scleroderma	2.18142		Scleroderma	3.53705
Scleroderma	5.66337		Scleroderma	5.66337		Scleroderma	0		Scleroderma	4.47845		Scleroderma	0		Scleroderma	3.92543
Scleroderma	3.61011		Scleroderma	0		Scleroderma	3.61011		Scleroderma	0		Scleroderma	0		Scleroderma	0
Scleroderma	2.20571		Scleroderma	3.04002		Scleroderma	0		Scleroderma	0		Scleroderma	0		Scleroderma	2.20571
Scleroderma	3.21412		Scleroderma	3.21412		Scleroderma	0		Scleroderma	0		Scleroderma	0		Scleroderma	2.70487
Scleroderma	0		Scleroderma	2.80054		Scleroderma	2.80054		Scleroderma	0		Scleroderma	0		Scleroderma	3.69299
Scleroderma	0		Scleroderma	0		Scleroderma	0		Scleroderma	0		Scleroderma	0		Scleroderma	0
Scleroderma	3.59192		Scleroderma	5.49924		Scleroderma	0		Scleroderma	0		Scleroderma	0		Scleroderma	3.97673
Scleroderma	4.47632		Scleroderma	3.78188		Scleroderma	0		Scleroderma	0		Scleroderma	0		Scleroderma	5.29517
Scleroderma	0		Scleroderma	0		Scleroderma	4.00135		Scleroderma	0		Scleroderma	0		Scleroderma	0
Scleroderma	3.15056		Scleroderma	0		Scleroderma	0		Scleroderma	0		Scleroderma	0		Scleroderma	0
Scleroderma	1.86908		Scleroderma	0		Scleroderma	1.86908		Scleroderma	0		Scleroderma	0		Scleroderma	0
Scleroderma	5.14421		Scleroderma	4.18444		Scleroderma	0		Scleroderma	4.74271		Scleroderma	0		Scleroderma	4.18444
Scleroderma	2.50335		Scleroderma	5.50338		Scleroderma	0		Scleroderma	3.37002		Scleroderma	0		Scleroderma	3.6638
Scleroderma	3.80859		Scleroderma	4.35889		Scleroderma	0		Scleroderma	0		Scleroderma	0		Scleroderma	0
Scleroderma	4.02184		Scleroderma	3.48065		Scleroderma	0		Scleroderma	0		Scleroderma	0		Scleroderma	0
Scleroderma	4.60187		Scleroderma	0		Scleroderma	3.66004		Scleroderma	0		Scleroderma	0		Scleroderma	0
Scleroderma	4.12193		Scleroderma	0		Scleroderma	0		Scleroderma	0		Scleroderma	0		Scleroderma	0
Scleroderma	0		Scleroderma	0		Scleroderma	0		Scleroderma	0		Scleroderma	0		Scleroderma	2.56243
Scleroderma	5.10748		Scleroderma	0		Scleroderma	2.44969		Scleroderma	0		Scleroderma	0		Scleroderma	0
Scleroderma	3.69299		Scleroderma	2.80054		Scleroderma	0		Scleroderma	3.69299		Scleroderma	0		Scleroderma	5.20163
Scleroderma	4.59896		Scleroderma	0		Scleroderma	0		Scleroderma	0		Scleroderma	0		Scleroderma	0
Scleroderma	0		Scleroderma	0		Scleroderma	0		Scleroderma	0		Scleroderma	0		Scleroderma	3.51715
Scleroderma	5.82774		Scleroderma	0		Scleroderma	0		Scleroderma	0		Scleroderma	0		Scleroderma	4.68924
Scleroderma	5.08695		Scleroderma	3.38198		Scleroderma	2.51425		Scleroderma	2.51425		Scleroderma	0		Scleroderma	4.8716
Scleroderma	5.30779		Scleroderma	0		Scleroderma	0		Scleroderma	0		Scleroderma	0		Scleroderma	0
Scleroderma	4.78759		Scleroderma	4.78759		Scleroderma	3.30349		Scleroderma	0		Scleroderma	0		Scleroderma	4.22851
Scleroderma	0		Scleroderma	0		Scleroderma	4.05528		Scleroderma	0		Scleroderma	0		Scleroderma	0
Scleroderma	4.90795		Scleroderma	3.74825		Scleroderma	2.36345		Scleroderma	0		Scleroderma	0		Scleroderma	2.36345
Scleroderma	5.43476		Scleroderma	0		Scleroderma	0		Scleroderma	0		Scleroderma	0		Scleroderma	0
Scleroderma	1.89064		Scleroderma	4.10827		Scleroderma	0		Scleroderma	0		Scleroderma	0		Scleroderma	3.5645
Scleroderma	0		Scleroderma	6.24083		Scleroderma	0		Scleroderma	4.94725		Scleroderma	0		Scleroderma	4.94725
Scleroderma	4.21047		Scleroderma	5.17097		Scleroderma	0		Scleroderma	3.28644		Scleroderma	3.28644		Scleroderma	0
Scleroderma	0		Scleroderma	4.64276		Scleroderma	0		Scleroderma	0		Scleroderma	0		Scleroderma	3.16896
Scleroderma	3.30932		Scleroderma	0		Scleroderma	0		Scleroderma	0		Scleroderma	0		Scleroderma	4.79379
Scleroderma	4.1589		Scleroderma	0		Scleroderma	2.72705		Scleroderma	0		Scleroderma	0		Scleroderma	5.52259
Scleroderma	3.2969		Scleroderma	0		Scleroderma	0		Scleroderma	0		Scleroderma	0		Scleroderma	0
Scleroderma	3.32797		Scleroderma	4.81378		Scleroderma	0		Scleroderma	0		Scleroderma	0		Scleroderma	2.46493
Scleroderma	4.04789		Scleroderma	0		Scleroderma	0		Scleroderma	0		Scleroderma	0		Scleroderma	0
Scleroderma	5.23511		Scleroderma	0		Scleroderma	4.27292		Scleroderma	0		Scleroderma	0		Scleroderma	0
Scleroderma	5.3774		Scleroderma	0		Scleroderma	0		Scleroderma	0		Scleroderma	0		Scleroderma	0
Scleroderma	3.08304		Scleroderma	4.54979		Scleroderma	0		Scleroderma	0		Scleroderma	0		Scleroderma	3.08304
Scleroderma	3.76575		Scleroderma	5.02263		Scleroderma	0		Scleroderma	0		Scleroderma	0		Scleroderma	4.71177
Scleroderma	6.44228		Scleroderma	0		Scleroderma	0		Scleroderma	0		Scleroderma	0		Scleroderma	0
Scleroderma	4.0998		Scleroderma	0		Scleroderma	2.67401		Scleroderma	0		Scleroderma	0		Scleroderma	0
Scleroderma	5.45979		Scleroderma	0		Scleroderma	0		Scleroderma	0		Scleroderma	0		Scleroderma	0
Scleroderma	0		Scleroderma	5.66536		Scleroderma	2.8518		Scleroderma	0		Scleroderma	2.8518		Scleroderma	0
Scleroderma	3.81762		Scleroderma	0		Scleroderma	0		Scleroderma	0		Scleroderma	0		Scleroderma	2.42412
Scleroderma	3.95159		Scleroderma	0		Scleroderma	0		Scleroderma	0		Scleroderma	0		Scleroderma	0
Scleroderma	4.83764		Scleroderma	3.58952		Scleroderma	0		Scleroderma	0		Scleroderma	0		Scleroderma	0
Scleroderma	5.14135		Scleroderma	0		Scleroderma	0		Scleroderma	0		Scleroderma	0		Scleroderma	0
Scleroderma	3.36373		Scleroderma	6.04562		Scleroderma	0		Scleroderma	0		Scleroderma	0		Scleroderma	4.29182
Scleroderma	4.5335		Scleroderma	0		Scleroderma	0		Scleroderma	0		Scleroderma	0		Scleroderma	3.7721
Scleroderma	4.32207		Scleroderma	0		Scleroderma	0		Scleroderma	0		Scleroderma	0		Scleroderma	0
Scleroderma	0		Scleroderma	4.30034		Scleroderma	0		Scleroderma	4.30034		Scleroderma	2.04159		Scleroderma	4.05189
Scleroderma	5.70302		Scleroderma	0		Scleroderma	3.72923		Scleroderma	0		Scleroderma	0		Scleroderma	0
Scleroderma	4.99386		Scleroderma	4.28681		Scleroderma	0		Scleroderma	5.65487		Scleroderma	0		Scleroderma	3.73834
Scleroderma	3.3529		Scleroderma	4.84046		Scleroderma	0		Scleroderma	0		Scleroderma	0		Scleroderma	0
Scleroderma	2.97783		Scleroderma	0		Scleroderma	0		Scleroderma	0		Scleroderma	0		Scleroderma	0
Scleroderma	5.67243		Scleroderma	0		Scleroderma	0		Scleroderma	0		Scleroderma	0		Scleroderma	0
Scleroderma	3.8503		Scleroderma	3.8503		Scleroderma	2.94692		Scleroderma	0		Scleroderma	0		Scleroderma	3.8503
Scleroderma	3.36373		Scleroderma	0		Scleroderma	0		Scleroderma	3.36373		Scleroderma	0		Scleroderma	4.85205
Scleroderma	3.43603		Scleroderma	0		Scleroderma	0		Scleroderma	0		Scleroderma	0		Scleroderma	3.43603
Scleroderma	3.50016		Scleroderma	3.50016		Scleroderma	0		Scleroderma	4.74341		Scleroderma	0		Scleroderma	4.4349
Scleroderma	5.25803		Scleroderma	4.69181		Scleroderma	0		Scleroderma	0		Scleroderma	0		Scleroderma	0
Scleroderma	4.45996		Scleroderma	0		Scleroderma	0		Scleroderma	0		Scleroderma	0		Scleroderma	0
Scleroderma	5.11749		Scleroderma	0		Scleroderma	0		Scleroderma	0		Scleroderma	0		Scleroderma	0
Scleroderma	4.36107		Scleroderma	5.89847		Scleroderma	0		Scleroderma	0		Scleroderma	0		Scleroderma	3.42962
Scleroderma	3.40177		Scleroderma	0		Scleroderma	3.40177		Scleroderma	0		Scleroderma	0		Scleroderma	0
Scleroderma	3.21847		Scleroderma	0		Scleroderma	0		Scleroderma	0		Scleroderma	0		Scleroderma	0
Scleroderma	4.2817		Scleroderma	0		Scleroderma	0		Scleroderma	0		Scleroderma	0		Scleroderma	0
Scleroderma	3.8503		Scleroderma	2.94692		Scleroderma	2.94692		Scleroderma	0		Scleroderma	0		Scleroderma	2.94692
Scleroderma	0		Scleroderma	3.78534		Scleroderma	0		Scleroderma	0		Scleroderma	0		Scleroderma	0
Scleroderma	4.52118		Scleroderma	3.96726		Scleroderma	0		Scleroderma	0		Scleroderma	0		Scleroderma	3.05676
Scleroderma	3.1177		Scleroderma	5.39105		Scleroderma	0		Scleroderma	1.83188		Scleroderma	1.83188		Scleroderma	4.98741
Scleroderma	3.50487		Scleroderma	4.43989		Scleroderma	0		Scleroderma	4.43989		Scleroderma	0		Scleroderma	5.40626
Scleroderma	2.64847		Scleroderma	1.86196		Scleroderma	0		Scleroderma	0		Scleroderma	0		Scleroderma	2.64847
Scleroderma	4.64056		Scleroderma	4.08423		Scleroderma	0		Scleroderma	0		Scleroderma	0		Scleroderma	0
Scleroderma	0		Scleroderma	0		Scleroderma	0		Scleroderma	0		Scleroderma	0		Scleroderma	0
Scleroderma	3.8539		Scleroderma	5.11466		Scleroderma	0		Scleroderma	0		Scleroderma	0		Scleroderma	0
Scleroderma	3.79961		Scleroderma	0		Scleroderma	0		Scleroderma	0		Scleroderma	0		Scleroderma	0
Scleroderma	4.55078		Scleroderma	3.9963		Scleroderma	0		Scleroderma	0		Scleroderma	0		Scleroderma	3.08389
Scleroderma	3.85569		Scleroderma	5.11657		Scleroderma	0		Scleroderma	4.40708		Scleroderma	0		Scleroderma	5.77894
Scleroderma	4.10995		Scleroderma	0		Scleroderma	0		Scleroderma	2.34113		Scleroderma	0		Scleroderma	0
Scleroderma	2.62924		Scleroderma	4.25957		Scleroderma	0		Scleroderma	3.13422		Scleroderma	1.84519		Scleroderma	4.04963
Scleroderma	0		Scleroderma	7.10558		Scleroderma	0		Scleroderma	3.42841		Scleroderma	0		Scleroderma	4.9211
Scleroderma	4.52926		Scleroderma	0		Scleroderma	0		Scleroderma	0		Scleroderma	0		Scleroderma	0
Scleroderma	0		Scleroderma	4.82767		Scleroderma	0		Scleroderma	0		Scleroderma	0		Scleroderma	6.1188
Scleroderma	4.43703		Scleroderma	5.40334		Scleroderma	0		Scleroderma	5.1471		Scleroderma	0		Scleroderma	0
Scleroderma	4.85175		Scleroderma	5.63749		Scleroderma	0		Scleroderma	4.45325		Scleroderma	0		Scleroderma	4.85175
Scleroderma	3.13947		Scleroderma	3.13947		Scleroderma	0		Scleroderma	0		Scleroderma	0		Scleroderma	0
Scleroderma	5.97455		Scleroderma	6.45342		Scleroderma	0		Scleroderma	0		Scleroderma	0		Scleroderma	4.68661
Scleroderma	3.62912		Scleroderma	0		Scleroderma	0		Scleroderma	0		Scleroderma	0		Scleroderma	0
Scleroderma	4.4629		Scleroderma	6.22273		Scleroderma	0		Scleroderma	3.52682		Scleroderma	0		Scleroderma	5.02587
Scleroderma	0		Scleroderma	0		Scleroderma	0		Scleroderma	0		Scleroderma	0		Scleroderma	0
Scleroderma	5.21136		Scleroderma	4.89913		Scleroderma	0		Scleroderma	0		Scleroderma	0		Scleroderma	0
Scleroderma	4.9486		Scleroderma	5.92507		Scleroderma	0		Scleroderma	0		Scleroderma	0		Scleroderma	4.38681
Scleroderma	5.93322		Scleroderma	0		Scleroderma	0		Scleroderma	0		Scleroderma	0		Scleroderma	0
Scleroderma	5.15874		Scleroderma	5.73018		Scleroderma	0		Scleroderma	4.19857		Scleroderma	0		Scleroderma	4.19857
Scleroderma	3.12763		Scleroderma	0		Scleroderma	0		Scleroderma	0		Scleroderma	0		Scleroderma	0
Scleroderma	4.38819		Scleroderma	0		Scleroderma	0		Scleroderma	0		Scleroderma	0		Scleroderma	0
Scleroderma	0		Scleroderma	4.59753		Scleroderma	0		Scleroderma	2.10969		Scleroderma	0		Scleroderma	3.45246
Scleroderma	3.52682		Scleroderma	5.02587		Scleroderma	0		Scleroderma	5.42978		Scleroderma	0		Scleroderma	4.4629
Scleroderma	5.64305		Scleroderma	6.88913		Scleroderma	0		Scleroderma	0		Scleroderma	0		Scleroderma	4.3638
Scleroderma	5.56105		Scleroderma	3.35643		Scleroderma	0		Scleroderma	5.81898		Scleroderma	0		Scleroderma	0
Scleroderma	5.12507		Scleroderma	0		Scleroderma	0		Scleroderma	0		Scleroderma	0		Scleroderma	0
Scleroderma	0		Scleroderma	0		Scleroderma	0		Scleroderma	3.33142		Scleroderma	0		Scleroderma	3.33142
Scleroderma	5.14021		Scleroderma	4.57555		Scleroderma	0		Scleroderma	0		Scleroderma	0		Scleroderma	4.57555
Scleroderma	5.53453		Scleroderma	4.56535		Scleroderma	0		Scleroderma	5.94179		Scleroderma	0		Scleroderma	5.53453
Scleroderma	4.8488		Scleroderma	0		Scleroderma	2.99168		Scleroderma	0		Scleroderma	0		Scleroderma	0
Scleroderma	5.78278		Scleroderma	0		Scleroderma	3.12466		Scleroderma	0		Scleroderma	0		Scleroderma	0
Scleroderma	3.15267		Scleroderma	5.33853		Scleroderma	3.15267		Scleroderma	0		Scleroderma	0		Scleroderma	0
Scleroderma	3.28303		Scleroderma	4.76559		Scleroderma	0		Scleroderma	3.28303		Scleroderma	0		Scleroderma	4.20688
Scleroderma	3.96634		Scleroderma	0		Scleroderma	0		Scleroderma	0		Scleroderma	0		Scleroderma	0
Scleroderma	3.19692		Scleroderma	5.8627		Scleroderma	0		Scleroderma	0		Scleroderma	0		Scleroderma	5.64443
Scleroderma	0		Scleroderma	2.81824		Scleroderma	0		Scleroderma	0		Scleroderma	0		Scleroderma	4.6561
Scleroderma	0		Scleroderma	4.57004		Scleroderma	3.62959		Scleroderma	0		Scleroderma	0		Scleroderma	3.62959
Scleroderma	2.83309		Scleroderma	2.02255		Scleroderma	0		Scleroderma	0		Scleroderma	0		Scleroderma	2.02255
Scleroderma	3.3529		Scleroderma	6.39144		Scleroderma	0		Scleroderma	6.03378		Scleroderma	0		Scleroderma	4.84046
Scleroderma	4.05528		Scleroderma	4.05528		Scleroderma	0		Scleroderma	0		Scleroderma	0		Scleroderma	4.05528
Scleroderma	0		Scleroderma	0		Scleroderma	3.80952		Scleroderma	3.80952		Scleroderma	0		Scleroderma	3.80952
Scleroderma	4.44943		Scleroderma	3.89714		Scleroderma	0		Scleroderma	4.84785		Scleroderma	0		Scleroderma	4.44943
Scleroderma	4.31107		Scleroderma	3.38198		Scleroderma	0		Scleroderma	0		Scleroderma	0		Scleroderma	2.05033
Scleroderma	0		Scleroderma	0		Scleroderma	0		Scleroderma	0		Scleroderma	0		Scleroderma	3.91877
Scleroderma	4.80498		Scleroderma	4.80498		Scleroderma	0		Scleroderma	3.85569		Scleroderma	0		Scleroderma	4.80498
Scleroderma	0		Scleroderma	4.58904		Scleroderma	0		Scleroderma	6.13348		Scleroderma	0		Scleroderma	5.15389
Scleroderma	0		Scleroderma	0		Scleroderma	0		Scleroderma	0		Scleroderma	0		Scleroderma	0
Scleroderma	0		Scleroderma	5.75248		Scleroderma	0		Scleroderma	0		Scleroderma	0		Scleroderma	0
Scleroderma	0		Scleroderma	6.14407		Scleroderma	0		Scleroderma	6.14407		Scleroderma	0		Scleroderma	4.38681
Scleroderma	4.55833		Scleroderma	0		Scleroderma	0		Scleroderma	0		Scleroderma	0		Scleroderma	4.55833
Scleroderma	3.97122		Scleroderma	0		Scleroderma	3.06039		Scleroderma	0		Scleroderma	0		Scleroderma	0
Scleroderma	3.98923		Scleroderma	3.98923		Scleroderma	0		Scleroderma	0		Scleroderma	0		Scleroderma	5.73018
Scleroderma	2.74868		Scleroderma	6.8507		Scleroderma	0		Scleroderma	0		Scleroderma	0		Scleroderma	0
Scleroderma	5.49355		Scleroderma	0		Scleroderma	3.2944		Scleroderma	0		Scleroderma	0		Scleroderma	0
Scleroderma	2.8472		Scleroderma	0		Scleroderma	0		Scleroderma	0		Scleroderma	0		Scleroderma	0
Scleroderma	3.58292		Scleroderma	0		Scleroderma	0		Scleroderma	0		Scleroderma	0		Scleroderma	1.90535
Scleroderma	4.54052		Scleroderma	3.07451		Scleroderma	0		Scleroderma	0		Scleroderma	0		Scleroderma	5.72702
Scleroderma	3.92258		Scleroderma	0		Scleroderma	0		Scleroderma	0		Scleroderma	0		Scleroderma	0
Scleroderma	2.29013		Scleroderma	2.29013		Scleroderma	0		Scleroderma	0		Scleroderma	0		Scleroderma	0
Scleroderma	0		Scleroderma	0		Scleroderma	0		Scleroderma	0		Scleroderma	1.9542		Scleroderma	0
Scleroderma	3.13389		Scleroderma	2.62877		Scleroderma	0		Scleroderma	0		Scleroderma	0		Scleroderma	3.80354
Scleroderma	6.17985		Scleroderma	0		Scleroderma	3.39684		Scleroderma	0		Scleroderma	2.52757		Scleroderma	0
Scleroderma	3.13159		Scleroderma	5.31542		Scleroderma	0		Scleroderma	0		Scleroderma	0		Scleroderma	4.60241
Scleroderma	4.46676		Scleroderma	0		Scleroderma	3.00666		Scleroderma	0		Scleroderma	0		Scleroderma	0
Scleroderma	4.63064		Scleroderma	0		Scleroderma	0		Scleroderma	0		Scleroderma	0		Scleroderma	0
Scleroderma	4.58111		Scleroderma	0		Scleroderma	0		Scleroderma	0		Scleroderma	0		Scleroderma	4.71309
Scleroderma	0		Scleroderma	4.26168		Scleroderma	0		Scleroderma	3.335		Scleroderma	0		Scleroderma	6.01427
Scleroderma	4.80875		Scleroderma	0		Scleroderma	5.06316		Scleroderma	0		Scleroderma	0		Scleroderma	0
Scleroderma	2.52281		Scleroderma	0		Scleroderma	0		Scleroderma	0		Scleroderma	0		Scleroderma	2.52281
Scleroderma	4.53232		Scleroderma	0		Scleroderma	0		Scleroderma	0		Scleroderma	0		Scleroderma	0
Scleroderma	4.74033		Scleroderma	5.71309		Scleroderma	0		Scleroderma	3.79327		Scleroderma	0		Scleroderma	3.79327
Scleroderma	5.29877		Scleroderma	6.50007		Scleroderma	0		Scleroderma	5.29877		Scleroderma	0		Scleroderma	5.70462
Scleroderma	4.081		Scleroderma	3.39972		Scleroderma	0		Scleroderma	3.39972		Scleroderma	2.06523		Scleroderma	2.06523
Scleroderma	0		Scleroderma	4.34554		Scleroderma	0		Scleroderma	0		Scleroderma	0		Scleroderma	2.89588
Scleroderma	2.68796		Scleroderma	2.68796		Scleroderma	0		Scleroderma	0		Scleroderma	0		Scleroderma	4.11528
Scleroderma	4.46519		Scleroderma	0		Scleroderma	2.3835		Scleroderma	0		Scleroderma	0		Scleroderma	0
Scleroderma	5.95413		Scleroderma	0		Scleroderma	3.55631		Scleroderma	0		Scleroderma	0		Scleroderma	0
Scleroderma	3.99123		Scleroderma	4.94514		Scleroderma	0		Scleroderma	5.51441		Scleroderma	0		Scleroderma	4.94514
Scleroderma	0		Scleroderma	5.24028		Scleroderma	0		Scleroderma	0		Scleroderma	0		Scleroderma	4.27791
Scleroderma	4.18444		Scleroderma	5.93397		Scleroderma	0		Scleroderma	4.74271		Scleroderma	0		Scleroderma	4.18444
Scleroderma	0		Scleroderma	4.30976		Scleroderma	0		Scleroderma	0		Scleroderma	0		Scleroderma	5.58739
Scleroderma	4.99277		Scleroderma	6.28727		Scleroderma	0		Scleroderma	0		Scleroderma	0		Scleroderma	4.03738
Scleroderma	0		Scleroderma	0		Scleroderma	2.66744		Scleroderma	0		Scleroderma	0		Scleroderma	0
Scleroderma	0		Scleroderma	0		Scleroderma	0		Scleroderma	0		Scleroderma	0		Scleroderma	0
Scleroderma	0		Scleroderma	0		Scleroderma	0		Scleroderma	0		Scleroderma	0		Scleroderma	0
Scleroderma	5.33214		Scleroderma	0		Scleroderma	0		Scleroderma	0		Scleroderma	0		Scleroderma	0
Scleroderma	3.35952		Scleroderma	0		Scleroderma	2.49365		Scleroderma	0		Scleroderma	0		Scleroderma	0
Scleroderma	3.39643		Scleroderma	4.32625		Scleroderma	0		Scleroderma	0		Scleroderma	0		Scleroderma	2.87833
Scleroderma	5.83618		Scleroderma	0		Scleroderma	0		Scleroderma	0		Scleroderma	0		Scleroderma	0
Scleroderma	3.16575		Scleroderma	0		Scleroderma	0		Scleroderma	0		Scleroderma	0		Scleroderma	0
Scleroderma	3.38446		Scleroderma	6.06824		Scleroderma	0		Scleroderma	0		Scleroderma	0		Scleroderma	4.31368
Scleroderma	4.47748		Scleroderma	0		Scleroderma	0		Scleroderma	0		Scleroderma	0		Scleroderma	0
Scleroderma	3.04369		Scleroderma	3.04369		Scleroderma	0		Scleroderma	4.5071		Scleroderma	3.04369		Scleroderma	0
Scleroderma	4.81049		Scleroderma	0		Scleroderma	0		Scleroderma	0		Scleroderma	0		Scleroderma	0
Scleroderma	6.60095		Scleroderma	0		Scleroderma	3.28303		Scleroderma	0		Scleroderma	0		Scleroderma	0
Scleroderma	0		Scleroderma	4.75205		Scleroderma	0		Scleroderma	2.62971		Scleroderma	0		Scleroderma	5.00612
Scleroderma	2.76065		Scleroderma	0		Scleroderma	2.27828		Scleroderma	0		Scleroderma	0		Scleroderma	0
Scleroderma	4.0532		Scleroderma	0		Scleroderma	0		Scleroderma	0		Scleroderma	0		Scleroderma	0
Scleroderma	1.86156		Scleroderma	0		Scleroderma	0		Scleroderma	0		Scleroderma	0		Scleroderma	0
Scleroderma	4.06221		Scleroderma	0		Scleroderma	2.78429		Scleroderma	0		Scleroderma	0		Scleroderma	2.30042
Scleroderma	3.08389		Scleroderma	4.30005		Scleroderma	0		Scleroderma	2.24489		Scleroderma	0		Scleroderma	3.08389
Scleroderma	4.83532		Scleroderma	4.27538		Scleroderma	0		Scleroderma	0		Scleroderma	0		Scleroderma	0
Scleroderma	5.15874		Scleroderma	0		Scleroderma	2.41684		Scleroderma	0		Scleroderma	0		Scleroderma	0
Scleroderma	0		Scleroderma	0		Scleroderma	0		Scleroderma	0		Scleroderma	0		Scleroderma	0
Scleroderma	0		Scleroderma	4.44414		Scleroderma	0		Scleroderma	0		Scleroderma	0		Scleroderma	5.72577
Scleroderma	2.51627		Scleroderma	0		Scleroderma	0		Scleroderma	0		Scleroderma	0		Scleroderma	0
Scleroderma	3.75039		Scleroderma	0		Scleroderma	3.75039		Scleroderma	0		Scleroderma	0		Scleroderma	0
Scleroderma	4.85155		Scleroderma	4.14747		Scleroderma	0		Scleroderma	0		Scleroderma	0		Scleroderma	2.71677
Scleroderma	4.34376		Scleroderma	3.12466		Scleroderma	2.28125		Scleroderma	0		Scleroderma	0		Scleroderma	2.28125
Scleroderma	0		Scleroderma	0		Scleroderma	0		Scleroderma	0		Scleroderma	0		Scleroderma	0
Scleroderma	4.56767		Scleroderma	5.34873		Scleroderma	0		Scleroderma	5.13225		Scleroderma	2.73963		Scleroderma	5.13225
Scleroderma	0		Scleroderma	3.92647		Scleroderma	0		Scleroderma	0		Scleroderma	0		Scleroderma	0
Scleroderma	5.04662		Scleroderma	0		Scleroderma	0		Scleroderma	0		Scleroderma	0		Scleroderma	4.08967
Scleroderma	4.44559		Scleroderma	0		Scleroderma	2.98732		Scleroderma	0		Scleroderma	0		Scleroderma	0
Scleroderma	6.67257		Scleroderma	6.09466		Scleroderma	0		Scleroderma	5.11562		Scleroderma	0		Scleroderma	5.11562
Scleroderma	0		Scleroderma	2.17856		Scleroderma	0		Scleroderma	0		Scleroderma	0		Scleroderma	3.00988
Scleroderma	5.22932		Scleroderma	2.47612		Scleroderma	0		Scleroderma	2.47612		Scleroderma	0		Scleroderma	4.57416
Scleroderma	0		Scleroderma	5.55606		Scleroderma	0		Scleroderma	4.5864		Scleroderma	0		Scleroderma	3.11686
Scleroderma	3.40803		Scleroderma	4.3385		Scleroderma	0		Scleroderma	5.87509		Scleroderma	0		Scleroderma	3.40803
Scleroderma	3.31658		Scleroderma	5.85217		Scleroderma	0		Scleroderma	0		Scleroderma	0		Scleroderma	3.69499
Scleroderma	4.32099		Scleroderma	2.87362		Scleroderma	0		Scleroderma	0		Scleroderma	0		Scleroderma	0
Scleroderma	2.19093		Scleroderma	5.94551		Scleroderma	0		Scleroderma	4.88416		Scleroderma	0		Scleroderma	4.69844
Scleroderma	4.80426		Scleroderma	4.49518		Scleroderma	0		Scleroderma	0		Scleroderma	0		Scleroderma	0
Scleroderma	5.23381		Scleroderma	0		Scleroderma	0		Scleroderma	0		Scleroderma	0		Scleroderma	0
Scleroderma	2.2262		Scleroderma	2.2262		Scleroderma	0		Scleroderma	0		Scleroderma	0		Scleroderma	0
Scleroderma	0		Scleroderma	5.02441		Scleroderma	0		Scleroderma	5.02441		Scleroderma	0		Scleroderma	0
Scleroderma	4.07022		Scleroderma	0		Scleroderma	0		Scleroderma	0		Scleroderma	0		Scleroderma	3.52757
Scleroderma	2.47015		Scleroderma	0		Scleroderma	0		Scleroderma	0		Scleroderma	0		Scleroderma	0

## Sheet: Fig. 7D
IGHG1			IGHG3			IGHM			IGKC			CD20			HLADRA			TNF
V1	V2		V1	V2		V1	V2		V1	V2		V1	V2		V1	V2		V1	V2
marker1	0		marker1	0		marker1	0		marker1	0		marker1	4.54207		marker1	6.00392		marker1	0
marker1	2.71611		marker1	0		marker1	0		marker1	3.60193		marker1	2.71611		marker1	4.54127		marker1	4.85075
marker1	0		marker1	0		marker1	4.50938		marker1	0		marker1	4.81854		marker1	6.916		marker1	0
marker1	0		marker1	0		marker1	0		marker1	0		marker1	3.20742		marker1	5.39869		marker1	3.20742
marker1	0		marker1	0		marker1	0		marker1	0		marker1	4.38502		marker1	6.33228		marker1	0
marker1	0		marker1	0		marker1	2.86196		marker1	0		marker1	3.75905		marker1	5.99313		marker1	0
marker1	0		marker1	0		marker1	0		marker1	6.41716		marker1	0		marker1	0		marker1	0
marker1	3.79046		marker1	8.54408		marker1	0		marker1	6.02647		marker1	0		marker1	0		marker1	0
marker1	0		marker1	0		marker1	0		marker1	3.37226		marker1	5.26371		marker1	5.26371		marker1	0
marker1	0		marker1	3.47923		marker1	3.47923		marker1	0		marker1	4.41312		marker1	6.36138		marker1	0
marker1	0		marker1	3.18333		marker1	3.18333		marker1	0		marker1	4.10165		marker1	0		marker1	0
marker1	0		marker1	0		marker1	5.22527		marker1	0		marker1	3.71545		marker1	5.22527		marker1	0
marker1	0		marker1	0		marker1	4.59705		marker1	0		marker1	0		marker1	5.97435		marker1	0
marker1	3.27516		marker1	0		marker1	0		marker1	0		marker1	4.19857		marker1	5.15874		marker1	0
marker1	0		marker1	0		marker1	2.32135		marker1	0		marker1	3.69988		marker1	6.47517		marker1	0
marker1	0		marker1	0		marker1	7.41262		marker1	6.0476		marker1	0		marker1	0		marker1	0
marker1	0		marker1	0		marker1	0		marker1	4.21249		marker1	3.96495		marker1	6.02921		marker1	0
marker1	7.68211		marker1	0		marker1	0		marker1	0		marker1	0		marker1	0		marker1	0
marker1	0		marker1	0		marker1	0		marker1	3.72247		marker1	4.66676		marker1	5.06755		marker1	3.72247
marker1	0		marker1	0		marker1	2.88479		marker1	0		marker1	3.78356		marker1	5.70282		marker1	0
marker1	0		marker1	0		marker1	0		marker1	0		marker1	5.21591		marker1	5.7879		marker1	0
marker1	0		marker1	0		marker1	6.29774		marker1	4.91294		marker1	0		marker1	0		marker1	0
marker1	0		marker1	0		marker1	6.06083		marker1	0		marker1	0		marker1	0		marker1	0
marker1	0		marker1	0		marker1	3.56779		marker1	4.50564		marker1	3.56779		marker1	6.45717		marker1	0
marker1	1.76638		marker1	1.76638		marker1	1.76638		marker1	0		marker1	1.76638		marker1	6.28296		marker1	3.40708
marker1	0		marker1	0		marker1	0		marker1	0		marker1	3.05398		marker1	5.80181		marker1	0
marker1	0		marker1	0		marker1	3.44969		marker1	0		marker1	3.44969		marker1	5.34703		marker1	0
marker1	3.78858		marker1	0.938098		marker1	1.50131		marker1	0		marker1	0		marker1	0		marker1	0
marker1	3.87391		marker1	4.82385		marker1	0		marker1	0		marker1	6.11491		marker1	0		marker1	0
marker1	0		marker1	0		marker1	5.8656		marker1	3.39931		marker1	0		marker1	0		marker1	0
marker1	2.96569		marker1	0		marker1	0		marker1	0		marker1	0		marker1	6.78125		marker1	0
marker1	0		marker1	0		marker1	4.00953		marker1	0		marker1	0		marker1	5.53347		marker1	0
marker1	0		marker1	0		marker1	0		marker1	0		marker1	2.79743		marker1	5.91944		marker1	0
marker1	0		marker1	0		marker1	0		marker1	0		marker1	4.24435		marker1	0		marker1	0
marker1	0		marker1	0		marker1	0		marker1	0		marker1	6.06936		marker1	5.49509		marker1	0
marker1	0		marker1	0		marker1	6.93997		marker1	5.81114		marker1	0		marker1	0		marker1	0
marker1	0		marker1	0		marker1	0		marker1	0		marker1	5.17441		marker1	6.52813		marker1	0
marker1	0		marker1	0		marker1	0		marker1	0		marker1	3.63715		marker1	4.57791		marker1	0
marker1	0		marker1	0		marker1	0		marker1	4.07553		marker1	5.03214		marker1	5.82046		marker1	0
marker1	0		marker1	0		marker1	0		marker1	0		marker1	0		marker1	0		marker1	0
marker1	0		marker1	0		marker1	3.21708		marker1	0		marker1	3.74932		marker1	6.07446		marker1	0
marker1	0		marker1	0		marker1	3.93603		marker1	0		marker1	5.45674		marker1	0		marker1	0
marker1	3.39438		marker1	0		marker1	0		marker1	7.7803		marker1	0		marker1	3.39438		marker1	0
marker1	0		marker1	0		marker1	5.80872		marker1	0		marker1	0		marker1	0		marker1	0
marker1	0		marker1	2.47612		marker1	4.26731		marker1	0		marker1	3.34028		marker1	5.22932		marker1	0
marker1	0		marker1	0		marker1	4.69354		marker1	5.25976		marker1	5.66536		marker1	0		marker1	0
marker1	0		marker1	0		marker1	3.10215		marker1	3.10215		marker1	0		marker1	6.11447		marker1	0
marker1	3.2299		marker1	0		marker1	0		marker1	0		marker1	4.70857		marker1	7.71806		marker1	0
marker1	0		marker1	0		marker1	0		marker1	3.01739		marker1	3.01739		marker1	4.22828		marker1	0
marker1	0		marker1	0		marker1	6.02281		marker1	0		marker1	5.30056		marker1	3.78701		marker1	0
marker1	0		marker1	0		marker1	0		marker1	0		marker1	4.69237		marker1	4.69237		marker1	0
marker1	0		marker1	0		marker1	7.76632		marker1	6.96392		marker1	0		marker1	0		marker1	0
marker1	2.97948		marker1	0		marker1	4.43703		marker1	0		marker1	2.97948		marker1	5.97689		marker1	0
marker1	0		marker1	0		marker1	0		marker1	0		marker1	0		marker1	3.82883		marker1	0
marker1	0		marker1	2.69443		marker1	4.12267		marker1	0		marker1	2.69443		marker1	5.0807		marker1	0
marker1	0		marker1	0		marker1	5.60615		marker1	3.77852		marker1	0		marker1	0		marker1	0
marker1	0		marker1	0		marker1	0		marker1	5.4121		marker1	0		marker1	0		marker1	0
marker1	0		marker1	0		marker1	2.49313		marker1	0		marker1	4.84689		marker1	6.39803		marker1	0
marker1	0		marker1	0		marker1	6.06154		marker1	3.58075		marker1	0		marker1	0		marker1	0
marker1	3.07827		marker1	3.60514		marker1	2.2397		marker1	3.07827		marker1	5.25663		marker1	5.51336		marker1	0
marker1	0		marker1	6.99167		marker1	2.20414		marker1	5.68664		marker1	0		marker1	0		marker1	0
marker1	0		marker1	0		marker1	5.41856		marker1	0		marker1	0		marker1	5.67596		marker1	0
marker1	0		marker1	0		marker1	7.16323		marker1	6.29712		marker1	0		marker1	0		marker1	0
marker1	0		marker1	0		marker1	0		marker1	0		marker1	4.90756		marker1	0		marker1	0
marker1	0		marker1	0		marker1	0		marker1	0		marker1	2.67197		marker1	5.27105		marker1	0
marker1	0		marker1	0		marker1	2.73617		marker1	3.92182		marker1	1.93772		marker1	6.37688		marker1	0
marker1	0		marker1	0		marker1	4.23947		marker1	0		marker1	0		marker1	0		marker1	0
marker1	0		marker1	0		marker1	0		marker1	4.74776		marker1	0		marker1	0		marker1	0
marker1	2.43189		marker1	0		marker1	0		marker1	3.29146		marker1	3.8265		marker1	5.17652		marker1	0
marker1	0		marker1	0		marker1	0		marker1	0		marker1	0		marker1	6.09772		marker1	0
marker1	0		marker1	0		marker1	0		marker1	0		marker1	3.30232		marker1	5.75998		marker1	0
marker1	0		marker1	0		marker1	0		marker1	0		marker1	4.0343		marker1	4.0343		marker1	0
marker1	0		marker1	0		marker1	0		marker1	0		marker1	6.0043		marker1	4.07022		marker1	0
marker1	0		marker1	0		marker1	3.19897		marker1	0		marker1	0		marker1	5.38946		marker1	0
marker1	0		marker1	0		marker1	5.3905		marker1	0		marker1	0		marker1	0		marker1	0
marker1	0		marker1	0		marker1	3.7599		marker1	0		marker1	0		marker1	3.7599		marker1	0
marker1	0		marker1	0		marker1	0		marker1	0		marker1	3.21708		marker1	4.44274		marker1	0
marker1	0		marker1	0		marker1	0		marker1	0		marker1	3.46728		marker1	5.81588		marker1	0
marker1	0		marker1	0		marker1	0		marker1	3.71951		marker1	0		marker1	6.21017		marker1	0
marker1	3.30349		marker1	0		marker1	4.22851		marker1	0		marker1	5.18951		marker1	6.16962		marker1	0
marker1	0		marker1	0		marker1	5.2075		marker1	0		marker1	4.24603		marker1	5.2075		marker1	0
marker1	3.19267		marker1	0		marker1	0		marker1	3.19267		marker1	0		marker1	6.62527		marker1	0
marker1	0		marker1	0		marker1	5.93216		marker1	4.95559		marker1	0		marker1	0		marker1	0
marker1	0		marker1	0		marker1	5.11324		marker1	0		marker1	0		marker1	0		marker1	0
marker1	0		marker1	0		marker1	0		marker1	0		marker1	4.30034		marker1	5.98514		marker1	0
marker1	0		marker1	0		marker1	11.1449		marker1	10.9628		marker1	0		marker1	0		marker1	0
marker1	0		marker1	0		marker1	0		marker1	0		marker1	2.61117		marker1	6.88907		marker1	0
marker1	5.66098		marker1	0		marker1	0		marker1	0		marker1	0		marker1	0		marker1	0
marker1	0		marker1	0		marker1	0		marker1	3.55496		marker1	3.55496		marker1	6.03378		marker1	0
marker1	7.23439		marker1	0		marker1	0		marker1	5.54238		marker1	0		marker1	0		marker1	0
marker1	0		marker1	0		marker1	3.89152		marker1	0		marker1	4.44367		marker1	5.98377		marker1	0
marker1	0		marker1	3.11869		marker1	0		marker1	0		marker1	0		marker1	5.77624		marker1	0
marker1	0		marker1	0		marker1	5.22739		marker1	0		marker1	5.54161		marker1	5.54161		marker1	0
marker1	6.01821		marker1	0		marker1	0		marker1	4.47709		marker1	0		marker1	0		marker1	0
marker1	0		marker1	0		marker1	3.29719		marker1	2.43696		marker1	2.43696		marker1	6.61662		marker1	0
marker1	0		marker1	0		marker1	4.20336		marker1	0		marker1	3.27962		marker1	5.95364		marker1	0
marker1	0		marker1	0		marker1	0		marker1	0		marker1	4.88215		marker1	0		marker1	0
marker1	0		marker1	0		marker1	0		marker1	0		marker1	3.83238		marker1	6.64872		marker1	0
marker1	0		marker1	0		marker1	0		marker1	0		marker1	4.74631		marker1	6.51474		marker1	0
marker1	0		marker1	0		marker1	5.01926		marker1	3.52067		marker1	0		marker1	0		marker1	0
marker1	0		marker1	0		marker1	2.94617		marker1	0		marker1	2.94617		marker1	6.2245		marker1	0
marker1	0		marker1	0		marker1	0		marker1	0		marker1	0		marker1	5.90451		marker1	0
marker1	0		marker1	0		marker1	0		marker1	0		marker1	0		marker1	0		marker1	4.2944
marker1	0		marker1	0		marker1	2.36345		marker1	0		marker1	2.36345		marker1	5.9816		marker1	0
marker1	3.63564		marker1	0		marker1	4.57634		marker1	0		marker1	3.63564		marker1	3.63564		marker1	0
marker1	0		marker1	0		marker1	3.20961		marker1	0		marker1	4.68661		marker1	4.68661		marker1	0
marker1	8.0389		marker1	1.97966		marker1	0		marker1	6.27683		marker1	0		marker1	1.97966		marker1	0
marker1	0		marker1	0		marker1	0		marker1	0		marker1	6.03378		marker1	0		marker1	0
marker1	0		marker1	0		marker1	0		marker1	0		marker1	2.52256		marker1	6.65346		marker1	0
marker1	0		marker1	0		marker1	0		marker1	0		marker1	3.45154		marker1	5.66397		marker1	0
marker1	0		marker1	0		marker1	0		marker1	0		marker1	2.55778		marker1	6.1174		marker1	2.55778
marker1	0		marker1	0		marker1	0		marker1	0		marker1	0		marker1	5.876		marker1	0
marker1	0		marker1	0		marker1	7.56892		marker1	5.87558		marker1	0		marker1	0		marker1	0
marker1	0		marker1	0		marker1	7.27091		marker1	7.83901		marker1	0		marker1	0		marker1	0
marker1	0		marker1	2.29631		marker1	2.29631		marker1	0		marker1	3.1416		marker1	6.30828		marker1	0
marker1	2.73401		marker1	2.73401		marker1	2.73401		marker1	0		marker1	2.73401		marker1	6.4228		marker1	0
marker1	0		marker1	0		marker1	0		marker1	0		marker1	3.82293		marker1	6.23896		marker1	0
marker1	0		marker1	0		marker1	4.18507		marker1	2.40518		marker1	4.49102		marker1	5.45858		marker1	0
marker1	0		marker1	0		marker1	4.92248		marker1	0		marker1	4.92248		marker1	4.92248		marker1	0
marker1	0		marker1	0		marker1	0		marker1	0		marker1	3.23036		marker1	6.35845		marker1	1.9241
marker1	0		marker1	0		marker1	4.70951		marker1	5.17907		marker1	0		marker1	0		marker1	0
marker1	0		marker1	0		marker1	7.97536		marker1	6.36627		marker1	0		marker1	0		marker1	0
marker1	0		marker1	0		marker1	0		marker1	0		marker1	4.30721		marker1	5.48736		marker1	0
marker1	0		marker1	0		marker1	7.10593		marker1	5.70824		marker1	0		marker1	0		marker1	0
marker1	0		marker1	0		marker1	0		marker1	0		marker1	3.54646		marker1	6.6022		marker1	0
marker1	0		marker1	0		marker1	0		marker1	0		marker1	3.70951		marker1	5.73758		marker1	0
marker1	0		marker1	0		marker1	3.14062		marker1	0		marker1	4.05632		marker1	6.30717		marker1	0
marker1	0		marker1	0		marker1	4.70393		marker1	0		marker1	0		marker1	0		marker1	0
marker1	0		marker1	0		marker1	1.9486		marker1	0		marker1	2.74868		marker1	4.74114		marker1	0
marker1	0		marker1	0		marker1	6.16892		marker1	4.62352		marker1	0		marker1	0		marker1	0
marker1	8.08919		marker1	2.77737		marker1	0		marker1	5.58039		marker1	0		marker1	0		marker1	0
marker1	0		marker1	3.34327		marker1	0		marker1	3.34327		marker1	3.34327		marker1	6.21321		marker1	0
marker1	0		marker1	0		marker1	7.0406		marker1	5.67951		marker1	0		marker1	0		marker1	0
marker1	3.63715		marker1	0		marker1	0		marker1	0		marker1	3.63715		marker1	3.63715		marker1	0
marker1	0		marker1	0		marker1	6.50441		marker1	6.50441		marker1	0		marker1	0		marker1	0
marker1	0		marker1	0		marker1	0		marker1	4.10936		marker1	3.19061		marker1	5.38024		marker1	0
marker1	0		marker1	0		marker1	0		marker1	0		marker1	0		marker1	4.53512		marker1	0
marker1	0		marker1	0		marker1	0		marker1	0		marker1	4.42714		marker1	5.39321		marker1	0
marker1	0		marker1	0		marker1	0		marker1	0		marker1	3.17616		marker1	6.41625		marker1	0
marker1	0		marker1	3.44506		marker1	3.44506		marker1	0		marker1	4.37726		marker1	5.65695		marker1	0
marker1	0		marker1	0		marker1	0		marker1	0		marker1	4.79753		marker1	6.97856		marker1	0
marker1	6.33353		marker1	0		marker1	0		marker1	8.64108		marker1	0		marker1	0		marker1	0
marker1	1.46362		marker1	0		marker1	0		marker1	7.03475		marker1	0		marker1	0		marker1	0
marker1	4.38681		marker1	0		marker1	0		marker1	5.35195		marker1	0		marker1	0		marker1	0
marker1	6.69282		marker1	0		marker1	0		marker1	0		marker1	0		marker1	0		marker1	0
marker1	0		marker1	0		marker1	0		marker1	3.42586		marker1	3.42586		marker1	0		marker1	0
marker1	0		marker1	0		marker1	0		marker1	0		marker1	3.37337		marker1	4.3021		marker1	0
marker1	0		marker1	0		marker1	4.34639		marker1	0		marker1	0		marker1	5.62515		marker1	0
marker1	0		marker1	0		marker1	0		marker1	2.73617		marker1	0		marker1	6.83605		marker1	0
marker1	0		marker1	0		marker1	0		marker1	4.68846		marker1	0		marker1	0		marker1	0
marker1	0		marker1	0		marker1	0		marker1	0		marker1	0		marker1	0		marker1	0
marker1	0		marker1	0		marker1	7.67639		marker1	6.4928		marker1	0		marker1	0		marker1	0
marker1	0		marker1	0		marker1	3.4194		marker1	0		marker1	0		marker1	6.10633		marker1	0
marker1	0		marker1	0		marker1	5.19826		marker1	0		marker1	0		marker1	0		marker1	0
marker1	0		marker1	0		marker1	2.35811		marker1	0		marker1	3.21008		marker1	4.43536		marker1	0
marker1	0		marker1	0		marker1	6.99788		marker1	6.31292		marker1	0		marker1	0		marker1	0
marker1	0		marker1	0		marker1	0		marker1	0		marker1	5.06091		marker1	4.49742		marker1	0
marker1	0		marker1	0		marker1	3.59682		marker1	0		marker1	0		marker1	6.29813		marker1	0
marker1	2.851		marker1	0		marker1	3.74739		marker1	0		marker1	5.83124		marker1	4.69265		marker1	0
marker1	0		marker1	0		marker1	0		marker1	0		marker1	4.75109		marker1	5.46646		marker1	0
marker1	0		marker1	0		marker1	6.51351		marker1	4.6104		marker1	0		marker1	0		marker1	0
marker1	0		marker1	0		marker1	0		marker1	0		marker1	0		marker1	6.16432		marker1	0
marker1	0		marker1	0		marker1	0		marker1	0		marker1	0		marker1	6.68364		marker1	0
marker1	0		marker1	0		marker1	0		marker1	0		marker1	0		marker1	5.01855		marker1	0
marker1	0		marker1	6.79891		marker1	0		marker1	0		marker1	0		marker1	0		marker1	0
marker1	0		marker1	0		marker1	0		marker1	2.39342		marker1	2.39342		marker1	6.01799		marker1	0
marker1	0		marker1	0		marker1	0		marker1	0		marker1	4.13093		marker1	5.08916		marker1	0
marker1	0		marker1	0		marker1	0		marker1	0		marker1	2.48929		marker1	5.81701		marker1	0
marker1	0		marker1	0		marker1	3.80426		marker1	0		marker1	2.904		marker1	6.41458		marker1	0
marker1	0		marker1	2.57289		marker1	0		marker1	0		marker1	3.9865		marker1	6.32567		marker1	0
marker1	0		marker1	0		marker1	0		marker1	0		marker1	4.92453		marker1	6.21764		marker1	0
marker1	2.17696		marker1	6.95749		marker1	0		marker1	5.31274		marker1	0		marker1	0		marker1	0
marker1	0		marker1	0		marker1	3.86027		marker1	0		marker1	4.4117		marker1	6.23601		marker1	0
marker1	0		marker1	0		marker1	2.47249		marker1	0		marker1	2.47249		marker1	4.56973		marker1	0
marker1	0		marker1	0		marker1	3.93603		marker1	3.02733		marker1	3.93603		marker1	7.09706		marker1	0
marker1	0		marker1	0		marker1	0		marker1	0		marker1	0		marker1	5.90682		marker1	0
marker1	0		marker1	0		marker1	0		marker1	0		marker1	0		marker1	5.3717		marker1	0
marker1	0		marker1	0		marker1	0		marker1	3.14307		marker1	3.14307		marker1	5.90096		marker1	0
marker1	0		marker1	0		marker1	0		marker1	0		marker1	0		marker1	6.99035		marker1	0
marker1	0		marker1	0		marker1	0		marker1	3.89569		marker1	3.51261		marker1	7.23126		marker1	0
marker1	0		marker1	0		marker1	3.18333		marker1	0		marker1	4.10165		marker1	6.49065		marker1	0
marker1	0		marker1	0		marker1	3.58652		marker1	0		marker1	6.06779		marker1	0		marker1	0
marker1	3.70099		marker1	0		marker1	3.70099		marker1	0		marker1	5.9313		marker1	3.70099		marker1	0
marker1	0		marker1	2.62035		marker1	0		marker1	0		marker1	4.43276		marker1	6.83649		marker1	0
marker1	0		marker1	0		marker1	0		marker1	0		marker1	0		marker1	5.82161		marker1	0
marker1	0		marker1	0		marker1	2.22527		marker1	0		marker1	3.58844		marker1	5.98868		marker1	0
marker1	0		marker1	0		marker1	3.55065		marker1	0		marker1	2.6688		marker1	6.14299		marker1	0
marker1	0		marker1	2.06316		marker1	2.87912		marker1	0		marker1	3.77768		marker1	6.08217		marker1	0
marker1	0		marker1	0		marker1	0		marker1	3.37226		marker1	4.86116		marker1	0		marker1	0
marker1	0		marker1	0		marker1	0		marker1	0		marker1	0		marker1	5.69597		marker1	0
marker1	3.74491		marker1	3.74491		marker1	0		marker1	0		marker1	3.74491		marker1	5.66186		marker1	0
marker1	0		marker1	0		marker1	0		marker1	0		marker1	3.59526		marker1	6.07722		marker1	0
marker1	0		marker1	0		marker1	0		marker1	0		marker1	0		marker1	0		marker1	0
marker1	0		marker1	3.04002		marker1	3.04002		marker1	0		marker1	5.47096		marker1	7.32157		marker1	3.04002
marker1	0		marker1	0		marker1	0		marker1	0		marker1	4.07271		marker1	6.41633		marker1	0
marker1	0		marker1	0		marker1	0		marker1	0		marker1	3.21272		marker1	6.52331		marker1	4.13282
marker1	0		marker1	0		marker1	0		marker1	0		marker1	0		marker1	0		marker1	0
marker1	0		marker1	0		marker1	3.99322		marker1	0		marker1	3.99322		marker1	5.73441		marker1	0
marker1	6.91056		marker1	3.56633		marker1	0		marker1	5.78738		marker1	0		marker1	3.56633		marker1	0
marker1	0		marker1	0		marker1	4.55182		marker1	0		marker1	0		marker1	3.99729		marker1	0
marker1	4.40892		marker1	0		marker1	0		marker1	10.5691		marker1	0		marker1	0		marker1	0
marker1	5.13943		marker1	0		marker1	0		marker1	6.1188		marker1	0		marker1	0		marker1	0
marker1	0		marker1	0		marker1	0		marker1	0		marker1	2.56657		marker1	4.93272		marker1	0
marker1	0		marker1	0		marker1	3.22018		marker1	0		marker1	0		marker1	5.41268		marker1	0
marker1	0		marker1	0		marker1	4.4549		marker1	0		marker1	4.06169		marker1	5.23381		marker1	0
marker1	0		marker1	0		marker1	0		marker1	0		marker1	2.4049		marker1	6.29131		marker1	0
marker1	3.41183		marker1	0		marker1	0		marker1	5.87919		marker1	0		marker1	0		marker1	0
marker1	0		marker1	0		marker1	2.70929		marker1	2.70929		marker1	0		marker1	6.07643		marker1	0
marker1	0		marker1	0		marker1	0		marker1	4.80591		marker1	0		marker1	5.94692		marker1	0
marker1	0		marker1	0		marker1	6.90504		marker1	5.98304		marker1	0		marker1	0		marker1	0
marker1	0		marker1	0		marker1	6.64155		marker1	0		marker1	0		marker1	0		marker1	0
marker1	0		marker1	0		marker1	6.21746		marker1	3.40259		marker1	0		marker1	0		marker1	0
marker1	2.86493		marker1	0		marker1	0		marker1	0		marker1	2.86493		marker1	4.3115		marker1	0
marker1	1.9771		marker1	0		marker1	0		marker1	0		marker1	2.78115		marker1	4.92453		marker1	0
marker1	4.01774		marker1	0		marker1	0		marker1	0		marker1	0		marker1	0		marker1	0
marker1	6.49625		marker1	0		marker1	0		marker1	7.40625		marker1	0		marker1	1.1635		marker1	0
marker1	0		marker1	0		marker1	0		marker1	0		marker1	3.08117		marker1	6.09094		marker1	0
marker1	0		marker1	0		marker1	3.07536		marker1	0		marker1	3.07536		marker1	7.07393		marker1	0
marker1	0		marker1	0		marker1	0		marker1	0		marker1	5.12747		marker1	0		marker1	0
marker1	3.49812		marker1	0		marker1	0		marker1	0		marker1	4.43276		marker1	5.97251		marker1	0
marker1	0		marker1	0		marker1	3.36807		marker1	0		marker1	4.29653		marker1	6.46005		marker1	0
marker1	0		marker1	0		marker1	2.30859		marker1	0		marker1	2.30859		marker1	5.34131		marker1	0
marker1	0		marker1	0		marker1	5.95103		marker1	4.26746		marker1	0		marker1	0		marker1	0
marker1	0		marker1	0		marker1	5.05111		marker1	0		marker1	4.34291		marker1	6.60678		marker1	0
marker1	0		marker1	0		marker1	4.26918		marker1	0		marker1	4.26918		marker1	6.52995		marker1	2.8266
marker1	0		marker1	0		marker1	0		marker1	0		marker1	0		marker1	5.97203		marker1	0
marker1	0		marker1	0		marker1	0		marker1	0		marker1	0		marker1	0		marker1	0
marker1	0		marker1	0		marker1	0		marker1	0		marker1	0		marker1	6.14932		marker1	2.99964
marker1	0		marker1	0		marker1	0		marker1	0		marker1	4.99557		marker1	4.99557		marker1	0
marker1	0		marker1	0		marker1	0		marker1	0		marker1	0		marker1	5.76376		marker1	0
marker1	0		marker1	0		marker1	0		marker1	2.51071		marker1	3.37823		marker1	4.30721		marker1	0
marker1	0		marker1	0		marker1	2.88557		marker1	0		marker1	0		marker1	2.88557		marker1	0
marker1	0		marker1	0		marker1	0		marker1	0		marker1	4.35706		marker1	5.63613		marker1	0
marker1	0		marker1	0		marker1	0		marker1	0		marker1	5.24759		marker1	4.68151		marker1	0
marker1	0		marker1	0		marker1	0		marker1	0		marker1	5.28891		marker1	0		marker1	0
marker1	0		marker1	0		marker1	0		marker1	0		marker1	4.67469		marker1	6.44112		marker1	0
marker1	3.86116		marker1	0		marker1	3.86116		marker1	0		marker1	3.86116		marker1	5.37834		marker1	0
marker1	0		marker1	0		marker1	0		marker1	4.80002		marker1	3.31513		marker1	6.63631		marker1	0
marker1	0		marker1	3.51374		marker1	0		marker1	2.63483		marker1	2.63483		marker1	2.63483		marker1	0
marker1	0		marker1	0		marker1	0		marker1	0		marker1	3.70819		marker1	6.69481		marker1	0
marker1	0		marker1	0		marker1	3.7616		marker1	3.7616		marker1	2.86414		marker1	5.01823		marker1	0
marker1	0		marker1	0		marker1	0		marker1	0		marker1	5.76755		marker1	6.24538		marker1	0
marker1	0		marker1	0		marker1	0		marker1	0		marker1	0		marker1	5.65369		marker1	0
marker1	0		marker1	0		marker1	4.77531		marker1	0		marker1	3.82711		marker1	6.32474		marker1	0
marker1	6.55173		marker1	1.99783		marker1	0		marker1	0		marker1	0		marker1	0		marker1	0
marker1	1.21412		marker1	0		marker1	6.68103		marker1	2.31005		marker1	0		marker1	0		marker1	0
marker1	0		marker1	2.51854		marker1	2.51854		marker1	0		marker1	3.38695		marker1	5.44536		marker1	0
marker1	0		marker1	0		marker1	0		marker1	0		marker1	3.62877		marker1	6.52295		marker1	0
marker1	8.65201		marker1	0		marker1	0		marker1	7.40901		marker1	0		marker1	0		marker1	0
marker1	0		marker1	2.62877		marker1	3.50729		marker1	0		marker1	3.80354		marker1	5.49429		marker1	0
marker1	0		marker1	0		marker1	0		marker1	0		marker1	5.5812		marker1	0		marker1	0
marker1	0		marker1	0		marker1	0		marker1	0		marker1	6.35359		marker1	4.10056		marker1	0
marker1	5.42132		marker1	0		marker1	0		marker1	0		marker1	0		marker1	0		marker1	0
marker1	0		marker1	3.92448		marker1	3.92448		marker1	3.92448		marker1	5.85145		marker1	3.92448		marker1	0
marker1	0		marker1	0		marker1	7.17275		marker1	5.06355		marker1	0		marker1	1.88869		marker1	0
marker1	0		marker1	0		marker1	0		marker1	0		marker1	0		marker1	5.36545		marker1	0
marker1	0		marker1	0		marker1	0		marker1	0		marker1	4.04998		marker1	6.15054		marker1	0
marker1	0		marker1	0		marker1	5.17509		marker1	5.17509		marker1	0		marker1	0		marker1	0
marker1	0		marker1	0		marker1	0		marker1	0		marker1	4.79286		marker1	3.84398		marker1	0
marker1	3.11969		marker1	3.11969		marker1	3.11969		marker1	0		marker1	0		marker1	5.77731		marker1	0
marker1	0		marker1	0		marker1	0		marker1	2.59096		marker1	4.00675		marker1	5.81445		marker1	0
marker1	6.92593		marker1	0		marker1	0		marker1	10.6491		marker1	0		marker1	0		marker1	0
marker1	0		marker1	0		marker1	2.91131		marker1	0		marker1	2.91131		marker1	5.07108		marker1	0
marker1	3.22558		marker1	4.14633		marker1	3.22558		marker1	0		marker1	5.10505		marker1	6.4016		marker1	0
marker1	0		marker1	0		marker1	0		marker1	5.33106		marker1	0		marker1	0		marker1	0
marker1	0		marker1	0		marker1	0		marker1	5.804		marker1	0		marker1	0		marker1	0
marker1	2.45575		marker1	0		marker1	0		marker1	0		marker1	3.31803		marker1	5.65389		marker1	3.31803
marker1	0		marker1	0		marker1	4.07236		marker1	0		marker1	4.07236		marker1	5.02883		marker1	0
marker1	0		marker1	0		marker1	4.91471		marker1	3.28525		marker1	0		marker1	0		marker1	0
marker1	0		marker1	0		marker1	2.6688		marker1	0		marker1	0		marker1	5.77059		marker1	0
marker1	0		marker1	0		marker1	0		marker1	0		marker1	2.63413		marker1	6.64325		marker1	0
marker1	2.88401		marker1	0		marker1	0		marker1	0		marker1	3.78272		marker1	6.85635		marker1	0
marker1	0		marker1	0		marker1	0		marker1	0		marker1	6.58063		marker1	5.59562		marker1	0
marker1	0		marker1	4.33056		marker1	0		marker1	0		marker1	0		marker1	5.86693		marker1	0
marker1	0		marker1	0		marker1	0		marker1	0		marker1	4.0054		marker1	4.0054		marker1	4.0054
marker1	0		marker1	0		marker1	0		marker1	0		marker1	0		marker1	4.40061		marker1	0
marker1	0		marker1	0		marker1	0		marker1	0		marker1	0		marker1	5.91822		marker1	0
marker1	3.34213		marker1	0		marker1	0		marker1	4.82894		marker1	0		marker1	0		marker1	0
marker1	0		marker1	0		marker1	0		marker1	0		marker1	5.77818		marker1	6.25609		marker1	0
marker1	0		marker1	6.28836		marker1	0		marker1	6.28836		marker1	0		marker1	0		marker1	0
marker1	0		marker1	0		marker1	5.36506		marker1	4.79753		marker1	3.8485		marker1	4.79753		marker1	0
marker1	0		marker1	0		marker1	3.81301		marker1	0		marker1	4.36331		marker1	5.73387		marker1	0
marker1	3.7582		marker1	0		marker1	0		marker1	0		marker1	5.2703		marker1	4.70393		marker1	0
marker1	0		marker1	4.10274		marker1	0		marker1	0		marker1	0		marker1	4.10274		marker1	0
marker1	0		marker1	0		marker1	0		marker1	0		marker1	3.5735		marker1	5.2916		marker1	0
marker1	0		marker1	3.2107		marker1	0		marker1	0		marker1	4.13052		marker1	6.75954		marker1	0
marker1	0		marker1	0		marker1	0		marker1	2.79597		marker1	0		marker1	5.7684		marker1	0
marker1	0		marker1	0		marker1	0		marker1	0		marker1	0		marker1	6.02465		marker1	0
marker1	0		marker1	0		marker1	0		marker1	0		marker1	4.37051		marker1	0		marker1	0
marker1	0		marker1	0		marker1	5.42092		marker1	0		marker1	4.45424		marker1	4.45424		marker1	0
marker1	6.37886		marker1	2.146		marker1	0		marker1	0		marker1	0		marker1	0		marker1	0
marker1	0		marker1	0		marker1	5.85748		marker1	0		marker1	0		marker1	0		marker1	0
marker1	0		marker1	0		marker1	3.42196		marker1	0		marker1	4.91433		marker1	5.63201		marker1	0
marker1	0		marker1	0		marker1	6.60776		marker1	3.9427		marker1	0		marker1	0		marker1	0
marker1	0		marker1	0		marker1	2.81537		marker1	0		marker1	2.81537		marker1	4.96315		marker1	0
marker1	0		marker1	0		marker1	2.57725		marker1	2.57725		marker1	2.57725		marker1	5.51441		marker1	0
marker1	0		marker1	2.3297		marker1	3.17871		marker1	0		marker1	4.8675		marker1	5.94043		marker1	0
marker1	0		marker1	0		marker1	0		marker1	0		marker1	0		marker1	3.88684		marker1	0
marker1	0		marker1	0		marker1	7.24847		marker1	5.53347		marker1	0		marker1	0		marker1	0
marker1	0		marker1	0		marker1	5.02883		marker1	5.28448		marker1	0		marker1	0		marker1	0
marker1	0		marker1	0		marker1	4.10274		marker1	0		marker1	6.03837		marker1	4.10274		marker1	0
marker1	0		marker1	2.48877		marker1	4.84172		marker1	0		marker1	0		marker1	6.54305		marker1	0
marker1	0		marker1	3.51854		marker1	0		marker1	0		marker1	0		marker1	4.45424		marker1	0
marker1	0		marker1	2.68459		marker1	2.68459		marker1	2.68459		marker1	2.68459		marker1	4.81476		marker1	0
marker1	0		marker1	0		marker1	5.83284		marker1	3.976		marker1	0		marker1	0		marker1	0
marker1	2.4079		marker1	0		marker1	4.18801		marker1	0		marker1	5.14784		marker1	6.12734		marker1	0
marker1	0		marker1	0		marker1	4.38778		marker1	0		marker1	3.83683		marker1	5.35286		marker1	0
marker1	0		marker1	2.67152		marker1	2.67152		marker1	0		marker1	2.67152		marker1	3.55348		marker1	0
marker1	0		marker1	0		marker1	0		marker1	0		marker1	0		marker1	5.53045		marker1	0
marker1	0		marker1	0		marker1	6.69194		marker1	0		marker1	0		marker1	0		marker1	0
marker1	0		marker1	0		marker1	0		marker1	0		marker1	0		marker1	0		marker1	0
marker1	0		marker1	0		marker1	0		marker1	0		marker1	2.79244		marker1	4.93725		marker1	0
marker1	0		marker1	0		marker1	0		marker1	0		marker1	2.976		marker1	5.39948		marker1	0
marker1	0		marker1	0		marker1	3.41129		marker1	0		marker1	2.54077		marker1	6.19552		marker1	0
marker1	0		marker1	0		marker1	0		marker1	0		marker1	5.6819		marker1	4.1521		marker1	0
marker1	3.15348		marker1	0		marker1	9.63438		marker1	7.75638		marker1	0		marker1	0		marker1	0
marker1	0		marker1	0		marker1	4.04684		marker1	3.13159		marker1	5.00252		marker1	6.29719		marker1	0
marker1	0		marker1	0		marker1	2.9542		marker1	0		marker1	2.9542		marker1	5.68997		marker1	0
marker1	0		marker1	0		marker1	7.01148		marker1	6.26425		marker1	0		marker1	0		marker1	0
marker1	0		marker1	3.90458		marker1	5.42388		marker1	0		marker1	4.45707		marker1	5.99759		marker1	0
marker1	0		marker1	0		marker1	2.97435		marker1	0		marker1	2.97435		marker1	5.61503		marker1	0
marker1	0		marker1	0		marker1	0		marker1	0		marker1	0		marker1	6.32512		marker1	0
marker1	0		marker1	0		marker1	0		marker1	0		marker1	4.10333		marker1	5.84942		marker1	0
marker1	0		marker1	0		marker1	6.15498		marker1	3.66789		marker1	0		marker1	0		marker1	0
marker1	0		marker1	0		marker1	0		marker1	0		marker1	4.22489		marker1	5.75748		marker1	0
marker1	3.11869		marker1	0		marker1	3.11869		marker1	0		marker1	4.03325		marker1	6.86166		marker1	0
marker1	0		marker1	0		marker1	2.84177		marker1	0		marker1	3.73747		marker1	5.82072		marker1	0
marker1	0		marker1	4.32539		marker1	0		marker1	0		marker1	4.32539		marker1	3.39561		marker1	0
marker1	0		marker1	0		marker1	6.22236		marker1	0		marker1	0		marker1	0		marker1	0
marker1	3.90362		marker1	0		marker1	3.90362		marker1	4.85464		marker1	5.42287		marker1	0		marker1	0
marker1	0		marker1	0		marker1	3.81301		marker1	0		marker1	2.91207		marker1	5.32783		marker1	0
marker1	0		marker1	0		marker1	3.88069		marker1	0		marker1	4.57791		marker1	6.38163		marker1	0
marker1	0		marker1	0		marker1	2.60075		marker1	0		marker1	4.41027		marker1	5.18828		marker1	0
marker1	0		marker1	0		marker1	8.62557		marker1	7.71175		marker1	0		marker1	0		marker1	0
marker1	0		marker1	0		marker1	0		marker1	0		marker1	5.70027		marker1	6.45434		marker1	0
marker1	0		marker1	0		marker1	0		marker1	0		marker1	0		marker1	4.89011		marker1	0
marker1	0		marker1	0		marker1	5.00562		marker1	4.23159		marker1	0		marker1	0		marker1	0
marker1	2.60857		marker1	0		marker1	4.02662		marker1	0		marker1	4.02662		marker1	6.36791		marker1	0
marker1	3.78534		marker1	0		marker1	0		marker1	5.29877		marker1	5.29877		marker1	3.78534		marker1	0
marker1	0		marker1	0		marker1	6.47619		marker1	5.8993		marker1	0		marker1	0		marker1	0
marker1	0		marker1	0		marker1	0		marker1	0		marker1	5.74502		marker1	0		marker1	0
marker1	0		marker1	0		marker1	3.34327		marker1	0		marker1	3.34327		marker1	5.63793		marker1	2.82762
marker1	0		marker1	0		marker1	0		marker1	0		marker1	0		marker1	0		marker1	0
marker1	0		marker1	0		marker1	7.61089		marker1	0		marker1	0		marker1	0		marker1	0
marker1	3.45154		marker1	0		marker1	5.34912		marker1	0		marker1	4.94584		marker1	3.45154		marker1	0
marker1	0		marker1	0		marker1	6.23134		marker1	4.58532		marker1	0		marker1	0		marker1	0
marker1	0		marker1	2.62363		marker1	0		marker1	0		marker1	0		marker1	4.04334		marker1	0
marker1	3.17089		marker1	0		marker1	4.64495		marker1	0		marker1	5.35868		marker1	0		marker1	0
marker1	4.31752		marker1	0		marker1	0		marker1	0		marker1	4.31752		marker1	6.07228		marker1	0
marker1	0		marker1	6.57195		marker1	0		marker1	5.71006		marker1	0		marker1	0		marker1	0
marker1	6.36912		marker1	2.43669		marker1	0		marker1	4.89195		marker1	0		marker1	0		marker1	0
marker1	0		marker1	0		marker1	0		marker1	5.6934		marker1	0		marker1	0		marker1	0
marker1	2.336		marker1	2.336		marker1	4.8748		marker1	0		marker1	5.74502		marker1	6.7315		marker1	0
marker1	0		marker1	0		marker1	0		marker1	0		marker1	0		marker1	6.3559		marker1	0
marker1	4.17049		marker1	0		marker1	0		marker1	0		marker1	5.12986		marker1	0		marker1	0
marker1	0		marker1	0		marker1	2.8744		marker1	0		marker1	5.28537		marker1	6.1429		marker1	0
marker1	0		marker1	0		marker1	3.86116		marker1	0		marker1	4.41265		marker1	6.58079		marker1	0
marker1	0		marker1	0		marker1	6.3152		marker1	3.02645		marker1	0		marker1	0		marker1	0
marker1	0		marker1	0		marker1	0		marker1	0		marker1	4.22974		marker1	4.22974		marker1	0
marker1	6.37986		marker1	0		marker1	0		marker1	2.87362		marker1	0		marker1	0		marker1	0
marker1	2.10232		marker1	0		marker1	0		marker1	0		marker1	2.92372		marker1	6.68801		marker1	0
marker1	0		marker1	0		marker1	0		marker1	0		marker1	0		marker1	0		marker1	0
marker1	0		marker1	0		marker1	0		marker1	0		marker1	3.9594		marker1	3.9594		marker1	0
marker1	3.88967		marker1	0		marker1	2.98386		marker1	0		marker1	2.98386		marker1	5.98181		marker1	0
marker1	0		marker1	0		marker1	0		marker1	0		marker1	0		marker1	6.17572		marker1	0
marker1	0		marker1	0		marker1	0		marker1	0		marker1	4.77442		marker1	6.06437		marker1	0
marker1	0		marker1	0		marker1	0		marker1	0		marker1	2.7866		marker1	5.75748		marker1	0
marker1	0		marker1	0		marker1	0		marker1	0		marker1	0		marker1	5.53225		marker1	0
marker1	0		marker1	0		marker1	3.88967		marker1	0		marker1	3.88967		marker1	4.44182		marker1	0
marker1	0		marker1	0		marker1	5.52497		marker1	3.616		marker1	0		marker1	3.616		marker1	0
marker1	0		marker1	0		marker1	0		marker1	0		marker1	4.3584		marker1	5.63749		marker1	0
marker1	0		marker1	0		marker1	5.15874		marker1	0		marker1	0		marker1	5.15874		marker1	0
marker1	0		marker1	2.68661		marker1	3.56986		marker1	0		marker1	0		marker1	6.8479		marker1	0
marker1	0		marker1	0		marker1	0		marker1	3.84579		marker1	0		marker1	0		marker1	0
marker1	2.74868		marker1	0		marker1	3.63715		marker1	0		marker1	0		marker1	5.14262		marker1	0
marker1	0		marker1	0		marker1	2.32711		marker1	0		marker1	3.70631		marker1	6.02864		marker1	0
marker1	0		marker1	0		marker1	4.40613		marker1	4.01364		marker1	3.47262		marker1	2.59717		marker1	2.59717
marker1	8.17526		marker1	0		marker1	2.4782		marker1	0		marker1	0		marker1	0		marker1	0
marker1	2.29072		marker1	2.29072		marker1	4.0505		marker1	0		marker1	3.66426		marker1	5.68938		marker1	0
marker1	6.71441		marker1	0		marker1	0		marker1	0		marker1	0		marker1	0		marker1	0
marker1	0		marker1	3.02006		marker1	0		marker1	0		marker1	0		marker1	0		marker1	0
marker1	2.67672		marker1	0		marker1	0		marker1	0		marker1	0		marker1	5.06013		marker1	0
marker1	0		marker1	0		marker1	0		marker1	5.19204		marker1	0		marker1	0		marker1	0
marker1	0		marker1	6.76644		marker1	0		marker1	0		marker1	0		marker1	0		marker1	0
marker1	0		marker1	0		marker1	0		marker1	0		marker1	3.18539		marker1	5.0613		marker1	0
marker1	0		marker1	0		marker1	4.20093		marker1	0		marker1	3.65466		marker1	5.56611		marker1	0
marker1	0		marker1	0		marker1	3.66323		marker1	0		marker1	0		marker1	5.89101		marker1	0
marker1	0		marker1	0		marker1	0		marker1	0		marker1	4.61318		marker1	6.56829		marker1	0
marker1	7.73989		marker1	0		marker1	0		marker1	7.73989		marker1	0		marker1	2.89666		marker1	0
marker1	0		marker1	0		marker1	0		marker1	0		marker1	0		marker1	2.9138		marker1	0
marker1	0		marker1	0		marker1	7.8986		marker1	6.90463		marker1	0		marker1	5.91662		marker1	0
marker1	0		marker1	0		marker1	0		marker1	0		marker1	4.25792		marker1	0		marker1	0
marker1	0		marker1	0		marker1	6.58149		marker1	5.85452		marker1	0		marker1	2.26033		marker1	0
marker1	0		marker1	0		marker1	2.55582		marker1	0		marker1	4.3591		marker1	2.55582		marker1	0
marker1	0		marker1	0		marker1	5.85345		marker1	5.85345		marker1	0		marker1	0		marker1	0
marker1	0		marker1	0		marker1	3.03281		marker1	0		marker1	3.03281		marker1	4.89414		marker1	0
marker1	0		marker1	0		marker1	0		marker1	0		marker1	4.72072		marker1	6.67907		marker1	2.60265
marker1	0		marker1	0		marker1	0		marker1	0		marker1	6.16836		marker1	0		marker1	0
marker1	0		marker1	0		marker1	5.96885		marker1	0		marker1	3.12168		marker1	4.59168		marker1	0
marker1	0		marker1	0		marker1	0		marker1	0		marker1	4.8144		marker1	3.86483		marker1	0
marker1	0		marker1	0		marker1	0		marker1	0		marker1	4.59066		marker1	6.86385		marker1	0
marker1	0		marker1	4.1521		marker1	0		marker1	0		marker1	5.6819		marker1	4.1521		marker1	0
marker1	0		marker1	0		marker1	0		marker1	0		marker1	0		marker1	5.8024		marker1	0
marker1	0		marker1	0		marker1	0		marker1	0		marker1	0		marker1	6.21162		marker1	0
marker1	0		marker1	0		marker1	2.78513		marker1	0		marker1	3.67649		marker1	5.75582		marker1	0
marker1	0		marker1	0		marker1	6.39891		marker1	4.03931		marker1	0		marker1	2.0314		marker1	0
marker1	0		marker1	0		marker1	2.99259		marker1	0		marker1	4.45134		marker1	6.62095		marker1	0
marker1	0		marker1	0		marker1	0		marker1	2.93357		marker1	4.7845		marker1	6.21025		marker1	0
marker1	8.99008		marker1	2.54424		marker1	0		marker1	8.32191		marker1	0		marker1	0		marker1	0
marker1	3.2944		marker1	0		marker1	0		marker1	0		marker1	4.77779		marker1	6.73778		marker1	0
marker1	0		marker1	0		marker1	0		marker1	0		marker1	4.16237		marker1	5.69262		marker1	0
marker1	0		marker1	0		marker1	3.87214		marker1	0		marker1	3.87214		marker1	0		marker1	0
marker1	0		marker1	0		marker1	0		marker1	0		marker1	3.5858		marker1	6.00654		marker1	0
marker1	0		marker1	0		marker1	0		marker1	0		marker1	0		marker1	6.45376		marker1	0
marker1	0		marker1	0		marker1	5.09689		marker1	0		marker1	5.09689		marker1	5.66772		marker1	0
marker1	0		marker1	0		marker1	0		marker1	2.8799		marker1	5.03593		marker1	5.86424		marker1	0
marker1	0		marker1	0		marker1	0		marker1	0		marker1	2.67265		marker1	6.83166		marker1	0
marker1	0		marker1	0		marker1	0		marker1	0		marker1	4.89414		marker1	4.89414		marker1	0
marker1	0		marker1	0		marker1	0		marker1	0		marker1	4.2177		marker1	4.2177		marker1	0
marker1	0		marker1	0		marker1	0		marker1	3.28747		marker1	3.82232		marker1	6.53955		marker1	0
marker1	0		marker1	4.2592		marker1	4.2592		marker1	0		marker1	0		marker1	0		marker1	0
marker1	0		marker1	0		marker1	4.71265		marker1	4.71265		marker1	3.7666		marker1	0		marker1	0
marker1	0		marker1	0		marker1	0		marker1	0		marker1	0		marker1	4.80875		marker1	0
marker1	0		marker1	0		marker1	0		marker1	3.68986		marker1	5.19826		marker1	4.63285		marker1	0
marker1	0		marker1	0		marker1	0		marker1	0		marker1	3.70819		marker1	5.21762		marker1	0
marker1	0		marker1	0		marker1	4.26416		marker1	0		marker1	6.52474		marker1	4.26416		marker1	0
marker1	0		marker1	0		marker1	0		marker1	0		marker1	3.33142		marker1	5.21975		marker1	0
marker1	3.35769		marker1	0		marker1	4.28548		marker1	0		marker1	5.56233		marker1	5.56233		marker1	0
marker1	0		marker1	0		marker1	0		marker1	0		marker1	4.00135		marker1	5.80877		marker1	0
marker1	0		marker1	0		marker1	0		marker1	0		marker1	4.26918		marker1	6.43152		marker1	0
[truncated: 706 more rows]

[truncated: 2 more sheets: Fig. 8A, Fig. 8B]
